# Supplementary material for: Crystal structures of 4-chloro­phenyl N-(3,5-di­nitro­phen­yl)carbamate and phenyl N-(3,5-di­nitro­phen­yl)carbamate
Source: Acta Crystallogr E Crystallogr Commun. 2015 Jun 3;71(Pt 7):744–7. doi: 10.1107/S2056989015010245 (PMC4518992; doi:10.1107/S2056989015010245)
Supplement: Supplementary file 1 [file e-71-00744-sup1.cif]

##############################################################################
#                                                                            #
# This CIF contains the data in a paper accepted for publication in          #
# Acta Crystallographica Section E. It conforms to the requirements of       #
# Notes for Authors for Acta Crystallographica Section E, and has been       #
# peer reviewed under the auspices of the IUCr Commission on Journals.       #
#                                                                            #
# Full details of the Crystallographic Information File format               #
# are given in the paper "The Crystallographic Information File (CIF):       #
# a New Standard Archive File for Crystallography" by S. R. Hall, F. H.      #
# Allen and I. D. Brown [Acta Cryst. (1991), A47, 655-685].                  #
#                                                                            #
# The current version of the core CIF dictionary is obtainable from          #
# ftp://ftp.iucr.org/pub/cif_core.dic.                                       #
#                                                                            #
# Software is freely available for graphical display of the structure(s)     #
# in this CIF. For information consult the CIF software page                 #
# http://www.iucr.org/resources/cif/software.                                #
#                                                                            #
# This file may be used for bona fide research purposes within the           #
# scientific community so long as proper attribution is given to the journal # 
# article from which it was obtained.                                        #
#                                                                            #
##############################################################################
data_global
_audit_creation_method     SHELXL-97
_journal_date_recd_electronic     2015-05-21
_journal_date_accepted     2015-05-27
_journal_name_full     'Acta Crystallographica, Section E'
_journal_year     2015
_journal_volume     71
_journal_issue      7
_journal_page_first     744
_journal_page_last     747
_journal_paper_category     GO
_journal_paper_doi     10.1107/S2056989015010245
_journal_coeditor_code     SU5141
_publ_contact_author_name     'R. Raja'
_publ_contact_author_address
;
  Department of Physics
  Presidency College
  Chennai 600 005
  India
;
_publ_contact_author_email     'raja.13nap@gmail.com'
_publ_contact_author_fax     '044 091 2854 4894'
_publ_contact_author_phone     '+91 9003069946'
_publ_section_title
;
Crystal structures of 4-chlorophenyl <i>N</i>-(3,5-dinitrophenyl)carbamate and
phenyl <i>N</i>-(3,5-dinitrophenyl)carbamate
;
loop_
    _publ_author_name
    _publ_author_address
    'Rajamani Raja'
;
    Department of Physics
    Presidency College (Autonomous)
    Chennai 600 005
    India
;
    'Subramaniyan Sathiyaraj'
;
     Department of Polymer Science
     University of Madras
     Guindy campus
     Chennai 602 025
     India
;
    'B. Mohamad Ali'
;
     Department of Polymer Science
     University of Madras
     Guindy campus
     Chennai 602 025
     India
;
    'A. Sultan Nasar'
;
     Department of Polymer Science
     University of Madras
     Guindy campus
     Chennai 602 025
     India
;
_publ_section_synopsis
;
In the title compounds, the planes of the two aromatic rings are inclined to
one another by 7.60(8) and76.19(8)\%. In the crystals of both compounds,
molecules are linked <i>via</i> N---H...O hydrogen bonds, forming chains along
[010].
;
data_I
_database_code_depnum_ccdc_archive 'CCDC 1403524'
_audit_creation_method     SHELXL-2014/6
_chemical_name_systematic
;
4-Chlorophenyl <i>N</i>-(3,5-dinitrophenyl)carbamate
;
_chemical_name_common     ?
_chemical_formula_moiety     'C13 H8 Cl N3 O6'
_chemical_formula_sum     'C13 H8 Cl N3 O6'
_chemical_formula_iupac     'C13 H8 Cl N3 O6'
_chemical_formula_weight     337.67
_chemical_melting_point     ?
_shelx_space_group_comment
;
The symmetry employed for this shelxl refinement is uniquely defined
by the following loop, which should always be used as a source of
symmetry information in preference to the above space-group names.
They are only intended as comments.
;
_space_group_crystal_system     monoclinic
_space_group_name_H-M_alt     'P 21/n'
_space_group_name_Hall     '-P 2yn'
loop_
    _space_group_symop_operation_xyz
    'x, y, z'
    '-x+1/2, y+1/2, -z+1/2'
    '-x, -y, -z'
    'x-1/2, -y-1/2, z-1/2'
_cell_length_a     9.9103(4)
_cell_length_b     12.5791(4)
_cell_length_c     10.9772(5)
_cell_angle_alpha     90
_cell_angle_beta     94.183(2)
_cell_angle_gamma     90
_cell_volume     1364.80(9)
_cell_formula_units_Z     4
_cell_measurement_reflns_used     2013
_cell_measurement_theta_min     2.47
_cell_measurement_theta_max     25.00
_cell_measurement_temperature     293(2)
_exptl_crystal_description     block
_exptl_crystal_colour     yellow
_exptl_crystal_size_max     0.35
_exptl_crystal_size_mid     0.30
_exptl_crystal_size_min     0.25
_exptl_crystal_density_diffrn     1.643
_exptl_crystal_density_meas     ?
_exptl_crystal_density_method     ?
_exptl_crystal_F_000     688
_exptl_absorpt_coefficient_mu     0.318
_exptl_absorpt_correction_type     multi-scan
_exptl_absorpt_process_details
;
(<i>SADABS</i>; Bruker, 2008)
;
_shelx_estimated_absorpt_T_min     ?
_shelx_estimated_absorpt_T_max     ?
_exptl_absorpt_correction_T_min     0.938
_exptl_absorpt_correction_T_max     0.944
_diffrn_ambient_temperature     293(2)
_diffrn_radiation_type     MoK\a
_diffrn_radiation_wavelength     0.71073
_diffrn_radiation_source     'fine-focus sealed tube'
_diffrn_radiation_monochromator     graphite
_diffrn_measurement_device_type     'Bruker SMART APEXII CCD'
_diffrn_measurement_method     '\w and \f scans'
_diffrn_detector_area_resol_mean     ?
_diffrn_reflns_number     8697
_diffrn_reflns_av_R_equivalents     0.0154
_diffrn_reflns_theta_min     2.466
_diffrn_reflns_theta_max     25.671
_diffrn_reflns_theta_full     25.242
_diffrn_measured_fraction_theta_max     0.997
_diffrn_measured_fraction_theta_full     0.998
_diffrn_reflns_limit_h_min     -12
_diffrn_reflns_limit_h_max     12
_diffrn_reflns_limit_k_min     -15
_diffrn_reflns_limit_k_max     9
_diffrn_reflns_limit_l_min     -13
_diffrn_reflns_limit_l_max     11
_refine_special_details     ?
_reflns_number_total     2584
_reflns_number_gt     2134
_reflns_threshold_expression     'I > 2\s(I)'
_refine_ls_structure_factor_coef     Fsqd
_refine_ls_matrix_type     full
_refine_ls_R_factor_all     0.0431
_refine_ls_R_factor_gt     0.0326
_refine_ls_wR_factor_gt     0.0793
_refine_ls_wR_factor_ref     0.0864
_refine_ls_goodness_of_fit_ref     1.040
_refine_ls_restrained_S_all     1.040
_refine_ls_number_reflns     2584
_refine_ls_number_parameters     208
_refine_ls_number_restraints     0
_refine_ls_hydrogen_treatment     constr
_refine_ls_weighting_scheme     calc
_refine_ls_weighting_details
              'w=1/[\s^2^(Fo^2^)+(0.0379P)^2^+0.4574P] where P=(Fo^2^+2Fc^2^)/3'
_atom_sites_solution_hydrogens     geom
_atom_sites_solution_primary     direct
_atom_sites_solution_secondary     difmap
_refine_ls_shift/su_max     0.001
_refine_ls_shift/su_mean     0.000
_refine_diff_density_max     0.176
_refine_diff_density_min     -0.196
_refine_ls_extinction_method     none
_refine_ls_extinction_coef     .
loop_
    _atom_type_symbol
    _atom_type_description
    _atom_type_scat_dispersion_real
    _atom_type_scat_dispersion_imag
    _atom_type_scat_source
    'C' 'C' 0.0033 0.0016
                         'International Tables Vol C Tables 4.2.6.8 and 6.1.1.4'
    'H' 'H' 0.0000 0.0000
                         'International Tables Vol C Tables 4.2.6.8 and 6.1.1.4'
    'Cl' 'Cl' 0.1484 0.1585
                         'International Tables Vol C Tables 4.2.6.8 and 6.1.1.4'
    'N' 'N' 0.0061 0.0033
                         'International Tables Vol C Tables 4.2.6.8 and 6.1.1.4'
    'O' 'O' 0.0106 0.0060
                         'International Tables Vol C Tables 4.2.6.8 and 6.1.1.4'
_computing_data_collection
;
<i>APEX2</i> (Bruker, 2008)
;
_computing_cell_refinement
;
<i>SAINT</i> (Bruker, 2008)
;
_computing_data_reduction
;
<i>SAINT</i> (Bruker, 2008)
;
_computing_structure_solution
;
SHELXS97 (Sheldrick, 2008)
;
_computing_structure_refinement
;
SHELXL2014 (Sheldrick, 2015)
;
_computing_molecular_graphics
;
<i>PLATON</i> (Spek, 2009)
;
_computing_publication_material
;
SHELXL2014 (Sheldrick, 2015) and <i>PLATON</i> (Spek, 2009)
;
loop_
    _atom_site_type_symbol
    _atom_site_label
    _atom_site_fract_x
    _atom_site_fract_y
    _atom_site_fract_z
    _atom_site_U_iso_or_equiv
    _atom_site_adp_type
    _atom_site_calc_flag
    _atom_site_occupancy
    _atom_site_disorder_assembly
    _atom_site_disorder_group
    Cl Cl1 1.06146(5) -0.35304(4) 1.04085(5) 0.06328(18) Uani d 1 . .
    O O1 0.9159(2) 0.44697(12) 0.70274(14) 0.0966(7) Uani d 1 . .
    O O2 0.86323(17) 0.55251(10) 0.55446(13) 0.0687(4) Uani d 1 . .
    O O3 0.69275(17) 0.41624(12) 0.16853(12) 0.0701(4) Uani d 1 . .
    O O4 0.66305(14) 0.24728(12) 0.14188(12) 0.0629(4) Uani d 1 . .
    O O5 0.88633(15) 0.10055(9) 0.73898(11) 0.0570(4) Uani d 1 . .
    O O6 0.89504(13) -0.05893(9) 0.64269(10) 0.0471(3) Uani d 1 . .
    N N1 0.87388(17) 0.46386(12) 0.59848(14) 0.0514(4) Uani d 1 . .
    N N2 0.69860(15) 0.32352(13) 0.20431(13) 0.0472(4) Uani d 1 . .
    N N3 0.83153(15) 0.07996(10) 0.53417(12) 0.0421(3) Uani d 1 . .
    H H3A 0.8133 0.0312 0.4806 0.051 Uiso calc 1 . .
    C C1 0.76419(15) 0.20217(13) 0.37383(14) 0.0367(4) Uani d 1 . .
    H H1 0.7386 0.1452 0.3234 0.044 Uiso calc 1 . .
    C C2 0.75199(15) 0.30533(13) 0.33135(14) 0.0369(4) Uani d 1 . .
    C C3 0.78764(16) 0.39277(13) 0.40121(15) 0.0403(4) Uani d 1 . .
    H H3 0.7800 0.4615 0.3704 0.048 Uiso calc 1 . .
    C C4 0.83533(16) 0.37228(12) 0.51973(14) 0.0376(4) Uani d 1 . .
    C C5 0.85006(16) 0.27193(12) 0.56865(14) 0.0367(4) Uani d 1 . .
    H H5 0.8822 0.2623 0.6496 0.044 Uiso calc 1 . .
    C C6 0.81578(15) 0.18518(12) 0.49431(14) 0.0344(3) Uani d 1 . .
    C C7 0.87274(16) 0.04673(12) 0.64903(14) 0.0362(4) Uani d 1 . .
    C C8 0.93362(16) -0.12190(12) 0.74459(14) 0.0347(4) Uani d 1 . .
    C C9 1.00067(18) -0.08512(13) 0.85107(16) 0.0441(4) Uani d 1 . .
    H H9 1.0194 -0.0131 0.8613 0.053 Uiso calc 1 . .
    C C10 1.03967(18) -0.15731(14) 0.94259(16) 0.0454(4) Uani d 1 . .
    H H10 1.0840 -0.1339 1.0153 0.054 Uiso calc 1 . .
    C C11 1.01246(16) -0.26366(13) 0.92519(15) 0.0400(4) Uani d 1 . .
    C C12 0.94754(17) -0.30018(13) 0.81784(16) 0.0420(4) Uani d 1 . .
    H H12 0.9309 -0.3724 0.8067 0.050 Uiso calc 1 . .
    C C13 0.90742(16) -0.22847(12) 0.72698(15) 0.0396(4) Uani d 1 . .
    H H13 0.8630 -0.2520 0.6544 0.048 Uiso calc 1 . .
loop_
    _atom_site_aniso_label
    _atom_site_aniso_U_11
    _atom_site_aniso_U_22
    _atom_site_aniso_U_33
    _atom_site_aniso_U_12
    _atom_site_aniso_U_13
    _atom_site_aniso_U_23
    Cl1 0.0702(3) 0.0569(3) 0.0615(3) 0.0118(2) -0.0038(2) 0.0230(2)
    O1 0.192(2) 0.0443(8) 0.0469(9) -0.0131(10) -0.0372(11) -0.0008(7)
    O2 0.1083(12) 0.0319(7) 0.0639(9) -0.0004(7) -0.0065(8) 0.0048(6)
    O3 0.1021(12) 0.0657(9) 0.0412(8) 0.0195(8) -0.0030(7) 0.0199(7)
    O4 0.0672(9) 0.0793(10) 0.0400(7) 0.0021(7) -0.0117(6) -0.0028(7)
    O5 0.0993(11) 0.0377(7) 0.0322(7) 0.0145(7) -0.0061(6) -0.0037(5)
    O6 0.0763(9) 0.0307(6) 0.0328(6) 0.0004(5) -0.0069(6) -0.0011(5)
    N1 0.0727(11) 0.0354(8) 0.0450(9) -0.0033(7) -0.0017(8) 0.0009(7)
    N2 0.0461(8) 0.0636(10) 0.0318(8) 0.0092(7) 0.0012(6) 0.0052(7)
    N3 0.0630(9) 0.0325(7) 0.0297(7) -0.0024(6) -0.0047(6) -0.0033(6)
    C1 0.0384(8) 0.0430(9) 0.0288(8) -0.0005(7) 0.0023(6) -0.0025(7)
    C2 0.0338(8) 0.0497(9) 0.0274(8) 0.0056(7) 0.0030(6) 0.0057(7)
    C3 0.0440(9) 0.0392(9) 0.0378(9) 0.0038(7) 0.0042(7) 0.0075(7)
    C4 0.0428(9) 0.0352(8) 0.0347(9) -0.0007(7) 0.0025(7) -0.0001(7)
    C5 0.0420(9) 0.0371(8) 0.0305(8) -0.0006(7) -0.0012(6) 0.0025(7)
    C6 0.0375(8) 0.0348(8) 0.0311(8) 0.0004(6) 0.0030(6) 0.0019(6)
    C7 0.0464(9) 0.0310(8) 0.0310(9) 0.0007(7) 0.0011(7) 0.0006(7)
    C8 0.0411(9) 0.0305(8) 0.0325(8) 0.0012(6) 0.0027(7) 0.0006(6)
    C9 0.0571(11) 0.0307(8) 0.0430(10) -0.0022(7) -0.0068(8) -0.0027(7)
    C10 0.0516(10) 0.0453(10) 0.0375(9) 0.0033(8) -0.0085(8) -0.0023(8)
    C11 0.0390(9) 0.0389(9) 0.0422(9) 0.0054(7) 0.0041(7) 0.0070(7)
    C12 0.0467(9) 0.0295(8) 0.0498(10) -0.0020(7) 0.0041(8) -0.0005(7)
    C13 0.0448(9) 0.0341(8) 0.0394(9) -0.0028(7) -0.0010(7) -0.0055(7)
_geom_special_details
;
 All esds (except the esd in the dihedral angle between two l.s. planes)
 are estimated using the full covariance matrix.  The cell esds are taken
 into account individually in the estimation of esds in distances, angles
 and torsion angles; correlations between esds in cell parameters are only
 used when they are defined by crystal symmetry.  An approximate (isotropic)
 treatment of cell esds is used for estimating esds involving l.s. planes.
;
loop_
    _geom_bond_atom_site_label_1
    _geom_bond_atom_site_label_2
    _geom_bond_site_symmetry_2
    _geom_bond_distance
    _geom_bond_publ_flag
    Cl1 C11 . 1.7384(16) ?
    O1 N1 . 1.208(2) ?
    O2 N1 . 1.2169(19) ?
    O3 N2 . 1.231(2) ?
    O4 N2 . 1.216(2) ?
    O5 C7 . 1.1967(19) ?
    O6 C7 . 1.3500(19) ?
    O6 C8 . 1.4009(19) ?
    N1 C4 . 1.474(2) ?
    N2 C2 . 1.473(2) ?
    N3 C7 . 1.362(2) ?
    N3 C6 . 1.399(2) ?
    N3 H3A . 0.8600 ?
    C1 C2 . 1.381(2) ?
    C1 C6 . 1.399(2) ?
    C1 H1 . 0.9300 ?
    C2 C3 . 1.372(2) ?
    C3 C4 . 1.376(2) ?
    C3 H3 . 0.9300 ?
    C4 C5 . 1.375(2) ?
    C5 C6 . 1.390(2) ?
    C5 H5 . 0.9300 ?
    C8 C13 . 1.376(2) ?
    C8 C9 . 1.381(2) ?
    C9 C10 . 1.388(2) ?
    C9 H9 . 0.9300 ?
    C10 C11 . 1.375(2) ?
    C10 H10 . 0.9300 ?
    C11 C12 . 1.380(2) ?
    C12 C13 . 1.382(2) ?
    C12 H12 . 0.9300 ?
    C13 H13 . 0.9300 ?
loop_
    _geom_angle_atom_site_label_1
    _geom_angle_atom_site_label_2
    _geom_angle_atom_site_label_3
    _geom_angle_site_symmetry_1
    _geom_angle_site_symmetry_3
    _geom_angle
    _geom_angle_publ_flag
    C7 O6 C8 . . 123.48(12) ?
    O1 N1 O2 . . 123.46(16) ?
    O1 N1 C4 . . 118.36(14) ?
    O2 N1 C4 . . 118.17(15) ?
    O4 N2 O3 . . 124.24(15) ?
    O4 N2 C2 . . 118.71(15) ?
    O3 N2 C2 . . 117.05(16) ?
    C7 N3 C6 . . 126.78(13) ?
    C7 N3 H3A . . 116.6 ?
    C6 N3 H3A . . 116.6 ?
    C2 C1 C6 . . 118.66(15) ?
    C2 C1 H1 . . 120.7 ?
    C6 C1 H1 . . 120.7 ?
    C3 C2 C1 . . 123.49(15) ?
    C3 C2 N2 . . 117.68(15) ?
    C1 C2 N2 . . 118.83(15) ?
    C2 C3 C4 . . 115.78(15) ?
    C2 C3 H3 . . 122.1 ?
    C4 C3 H3 . . 122.1 ?
    C5 C4 C3 . . 124.09(15) ?
    C5 C4 N1 . . 118.22(14) ?
    C3 C4 N1 . . 117.69(14) ?
    C4 C5 C6 . . 118.48(14) ?
    C4 C5 H5 . . 120.8 ?
    C6 C5 H5 . . 120.8 ?
    C5 C6 N3 . . 122.83(14) ?
    C5 C6 C1 . . 119.46(15) ?
    N3 C6 C1 . . 117.71(14) ?
    O5 C7 O6 . . 126.20(15) ?
    O5 C7 N3 . . 126.73(15) ?
    O6 C7 N3 . . 107.07(13) ?
    C13 C8 C9 . . 121.28(15) ?
    C13 C8 O6 . . 113.63(14) ?
    C9 C8 O6 . . 124.94(14) ?
    C8 C9 C10 . . 118.99(15) ?
    C8 C9 H9 . . 120.5 ?
    C10 C9 H9 . . 120.5 ?
    C11 C10 C9 . . 119.63(16) ?
    C11 C10 H10 . . 120.2 ?
    C9 C10 H10 . . 120.2 ?
    C10 C11 C12 . . 121.14(15) ?
    C10 C11 Cl1 . . 119.09(13) ?
    C12 C11 Cl1 . . 119.77(13) ?
    C11 C12 C13 . . 119.40(15) ?
    C11 C12 H12 . . 120.3 ?
    C13 C12 H12 . . 120.3 ?
    C8 C13 C12 . . 119.55(15) ?
    C8 C13 H13 . . 120.2 ?
    C12 C13 H13 . . 120.2 ?
loop_
    _geom_torsion_atom_site_label_1
    _geom_torsion_atom_site_label_2
    _geom_torsion_atom_site_label_3
    _geom_torsion_atom_site_label_4
    _geom_torsion_site_symmetry_1
    _geom_torsion_site_symmetry_2
    _geom_torsion_site_symmetry_3
    _geom_torsion_site_symmetry_4
    _geom_torsion
    _geom_torsion_publ_flag
    C6 C1 C2 C3 . . . . -0.1(2) ?
    C6 C1 C2 N2 . . . . 179.58(14) ?
    O4 N2 C2 C3 . . . . -178.06(15) ?
    O3 N2 C2 C3 . . . . 1.7(2) ?
    O4 N2 C2 C1 . . . . 2.2(2) ?
    O3 N2 C2 C1 . . . . -177.98(15) ?
    C1 C2 C3 C4 . . . . -1.1(2) ?
    N2 C2 C3 C4 . . . . 179.18(14) ?
    C2 C3 C4 C5 . . . . 1.0(2) ?
    C2 C3 C4 N1 . . . . -179.54(14) ?
    O1 N1 C4 C5 . . . . -0.5(3) ?
    O2 N1 C4 C5 . . . . 178.63(16) ?
    O1 N1 C4 C3 . . . . 179.99(19) ?
    O2 N1 C4 C3 . . . . -0.9(2) ?
    C3 C4 C5 C6 . . . . 0.4(2) ?
    N1 C4 C5 C6 . . . . -179.06(14) ?
    C4 C5 C6 N3 . . . . 177.72(15) ?
    C4 C5 C6 C1 . . . . -1.7(2) ?
    C7 N3 C6 C5 . . . . 4.4(3) ?
    C7 N3 C6 C1 . . . . -176.15(15) ?
    C2 C1 C6 C5 . . . . 1.6(2) ?
    C2 C1 C6 N3 . . . . -177.90(14) ?
    C8 O6 C7 O5 . . . . 2.4(3) ?
    C8 O6 C7 N3 . . . . -177.36(14) ?
    C6 N3 C7 O5 . . . . 10.1(3) ?
    C6 N3 C7 O6 . . . . -170.17(15) ?
    C7 O6 C8 C13 . . . . 159.36(15) ?
    C7 O6 C8 C9 . . . . -25.2(2) ?
    C13 C8 C9 C10 . . . . -1.3(3) ?
    O6 C8 C9 C10 . . . . -176.42(15) ?
    C8 C9 C10 C11 . . . . 0.8(3) ?
    C9 C10 C11 C12 . . . . 0.4(3) ?
    C9 C10 C11 Cl1 . . . . -179.80(14) ?
    C10 C11 C12 C13 . . . . -1.0(3) ?
    Cl1 C11 C12 C13 . . . . 179.19(13) ?
    C9 C8 C13 C12 . . . . 0.7(2) ?
    O6 C8 C13 C12 . . . . 176.33(15) ?
    C11 C12 C13 C8 . . . . 0.4(2) ?
loop_
    _geom_hbond_atom_site_label_D
    _geom_hbond_atom_site_label_H
    _geom_hbond_atom_site_label_A
    _geom_hbond_site_symmetry_A
    _geom_hbond_distance_DH
    _geom_hbond_distance_HA
    _geom_hbond_distance_DA
    _geom_hbond_angle_DHA
    N3 H3A O3 2_645 0.86 2.18 3.0286(19) 168
    C12 H12 O1 1_545 0.93 2.54 3.428(2) 159
_shelx_hkl_file
;
   1   0   0    0.00    0.00
   1   0   0    0.00    0.00
  -1   0   0    0.00    0.00
  -1   0   0    0.00    0.00
  -2   0   0   -0.01    0.00
  -2   0   0    0.00    0.01
   2   0   0    0.00    0.01
   2   0   0    0.01    0.01
   3   0   0    0.00    0.01
   3   0   0    0.02    0.01
  -3   0   0    0.02    0.01
  -3   0   0    0.01    0.01
   4   0   0   19.59    0.29
  -4   0   0   19.98    0.30
   4   0   0   20.22    0.30
  -4   0   0   19.91    0.30
   5   0   0    0.01    0.01
  -5   0   0    0.01    0.01
   5   0   0    0.00    0.01
  -5   0   0    0.00    0.01
   6   0   0    0.00    0.01
  -6   0   0    0.00    0.01
   7   0   0    0.01    0.02
  -7   0   0    0.00    0.02
  -8   0   0    0.90    0.05
   8   0   0    0.78    0.06
  -9   0   0   -0.02    0.02
   9   0   0   -0.04    0.02
 -10   0   0    0.50    0.05
  10   0   0    0.48    0.05
  11   0   0   -0.01    0.03
 -11   0   0   -0.02    0.03
 -12   0   0    0.04    0.03
  12   0   0    0.11    0.04
   0  -1   0    0.00    0.00
   0   1   0    0.00    0.00
  -1  -1   0    1.97    0.03
   1  -1   0    1.89    0.03
  -1  -1   0    2.00    0.03
   1  -1   0    1.93    0.03
   1   1   0    1.66    0.03
  -1   1   0    1.94    0.03
   1   1   0    2.01    0.03
  -2  -1   0    9.81    0.15
   2  -1   0    9.85    0.15
  -2  -1   0    9.90    0.15
   2  -1   0   10.14    0.15
   2   1   0    9.96    0.15
  -2   1   0    9.81    0.15
   2   1   0   10.09    0.15
  -2   1   0    9.92    0.15
   3  -1   0    1.78    0.05
  -3  -1   0    1.85    0.05
   3  -1   0    1.86    0.04
  -3  -1   0    1.88    0.05
  -3   1   0    1.95    0.05
   3   1   0    1.79    0.04
   3   1   0    1.84    0.05
  -3   1   0    1.85    0.05
  -4  -1   0    1.05    0.04
  -4  -1   0    1.07    0.04
   4  -1   0    1.13    0.04
   4  -1   0    1.10    0.04
   4   1   0    1.08    0.04
  -4   1   0    1.06    0.04
  -4   1   0    1.10    0.04
   4   1   0    1.08    0.04
   5  -1   0    1.89    0.06
   5  -1   0    1.86    0.05
  -5  -1   0    1.98    0.06
  -5   1   0    1.85    0.06
  -5   1   0    1.89    0.06
   5   1   0    1.88    0.06
   5   1   0    1.81    0.05
   6  -1   0    1.01    0.05
  -6  -1   0    0.96    0.05
  -6   1   0    0.97    0.05
   6   1   0    0.96    0.05
   7  -1   0    0.22    0.03
  -7  -1   0    0.21    0.03
  -7   1   0    0.23    0.03
   7   1   0    0.20    0.03
   8  -1   0    0.78    0.06
  -8  -1   0    0.79    0.05
   8   1   0    0.78    0.06
  -8   1   0    0.84    0.05
   9  -1   0    0.41    0.05
  -9  -1   0    0.47    0.05
  -9   1   0    0.60    0.05
   9   1   0    0.48    0.05
 -10  -1   0    0.22    0.04
  10  -1   0    0.14    0.03
  10   1   0    0.18    0.04
 -10   1   0    0.17    0.04
  11  -1   0    0.18    0.04
 -11  -1   0    0.31    0.05
  11   1   0    0.34    0.05
 -11   1   0    0.25    0.04
  12  -1   0    0.10    0.04
 -12  -1   0    0.10    0.04
 -12   1   0    0.12    0.04
  12   1   0    0.10    0.04
   0  -2   0    9.05    0.16
   1  -2   0   26.70    0.35
  -1  -2   0   26.10    0.35
  -1  -2   0   26.01    0.36
   1  -2   0   26.48    0.35
  -1   2   0   26.04    0.36
   1   2   0   26.22    0.36
  -1   2   0   25.98    0.35
   2  -2   0    1.14    0.03
  -2  -2   0    1.12    0.03
   2  -2   0    1.10    0.03
  -2  -2   0    1.12    0.03
  -2   2   0    1.12    0.03
   2   2   0    1.13    0.03
   2   2   0    1.16    0.03
  -2   2   0    1.08    0.03
   3  -2   0    2.11    0.05
   3  -2   0    2.09    0.05
  -3  -2   0    2.10    0.05
  -3  -2   0    2.13    0.05
  -3   2   0    2.10    0.05
   3   2   0    2.17    0.05
   3   2   0    2.12    0.05
  -3   2   0    2.14    0.05
   4  -2   0   19.85    0.30
  -4  -2   0   20.22    0.30
   4  -2   0   20.20    0.30
  -4   2   0   19.82    0.30
   4   2   0   20.00    0.30
  -4   2   0   20.40    0.30
   4   2   0   20.06    0.30
  -5  -2   0    8.41    0.15
   5  -2   0    8.53    0.16
  -5  -2   0    8.42    0.15
   5  -2   0    8.30    0.15
  -5   2   0    8.24    0.16
  -5   2   0    8.60    0.15
   5   2   0    8.89    0.16
   5   2   0    8.65    0.16
   6  -2   0    0.00    0.01
  -6  -2   0    0.01    0.01
   6  -2   0    0.00    0.02
  -6  -2   0    0.01    0.01
  -6   2   0    0.01    0.01
   6   2   0    0.00    0.01
  -7  -2   0    0.17    0.03
   7  -2   0    0.11    0.03
   7   2   0    0.19    0.03
  -7   2   0    0.12    0.02
  -8  -2   0    1.16    0.06
   8  -2   0    1.18    0.06
   8   2   0    1.12    0.06
  -8   2   0    1.21    0.06
  -9  -2   0    1.10    0.07
   9  -2   0    1.15    0.07
   9   2   0    1.22    0.07
  -9   2   0    1.17    0.07
 -10  -2   0    0.28    0.04
  10  -2   0    0.35    0.05
 -10   2   0    0.36    0.05
  10   2   0    0.34    0.05
  11  -2   0    0.27    0.05
 -11  -2   0    0.28    0.05
 -11   2   0    0.21    0.04
  11   2   0    0.30    0.05
   0  -3   0    0.01    0.01
  -1  -3   0    1.04    0.02
   1  -3   0    1.02    0.02
  -1  -3   0    1.03    0.02
   1  -3   0    1.03    0.02
  -2  -3   0   32.14    0.44
  -2  -3   0   32.69    0.44
   2  -3   0   32.45    0.44
   2  -3   0   32.07    0.44
  -2   3   0   32.64    0.44
  -2   3   0   32.77    0.44
   2   3   0   32.16    0.44
   2   3   0   32.55    0.44
  -3  -3   0    7.74    0.13
  -3  -3   0    7.79    0.13
   3  -3   0    7.60    0.13
   3  -3   0    7.62    0.13
   3   3   0    7.73    0.13
   3   3   0    7.69    0.12
  -3   3   0    7.75    0.13
  -3   3   0    7.61    0.12
   4  -3   0    0.31    0.02
   4  -3   0    0.34    0.02
  -4  -3   0    0.39    0.02
  -4  -3   0    0.33    0.02
   4   3   0    0.34    0.02
  -4   3   0    0.42    0.02
   4   3   0    0.37    0.02
  -4   3   0    0.30    0.02
   5  -3   0    0.96    0.04
  -5  -3   0    0.99    0.04
  -5  -3   0    0.94    0.04
   5  -3   0    0.92    0.04
  -5   3   0    0.96    0.04
   5   3   0    0.95    0.04
  -6  -3   0   -0.02    0.01
  -6  -3   0   -0.01    0.01
   6  -3   0   -0.01    0.01
   6  -3   0   -0.01    0.02
  -6   3   0   -0.02    0.01
   6   3   0   -0.01    0.01
   7  -3   0    0.03    0.02
  -7  -3   0    0.04    0.02
  -7   3   0    0.01    0.02
   7   3   0    0.02    0.02
  -8  -3   0    0.04    0.02
   8  -3   0    0.05    0.02
   8   3   0    0.05    0.02
  -8   3   0    0.06    0.02
  -9  -3   0    0.68    0.06
   9  -3   0    0.80    0.06
   9   3   0    0.78    0.06
  -9   3   0    0.81    0.06
  10  -3   0    0.07    0.03
 -10  -3   0    0.06    0.03
 -10   3   0    0.13    0.03
  10   3   0    0.09    0.03
  11  -3   0    0.11    0.04
 -11  -3   0    0.14    0.04
  11   3   0    0.14    0.04
 -11   3   0    0.07    0.04
   0  -4   0   12.77    0.24
  -1  -4   0    0.29    0.01
   1  -4   0    0.28    0.01
  -1  -4   0    0.29    0.01
  -2  -4   0    3.08    0.06
  -2  -4   0    3.01    0.06
   2  -4   0    3.09    0.06
   2  -4   0    3.03    0.06
   2   4   0    3.04    0.05
   3  -4   0    0.12    0.01
   3  -4   0    0.12    0.01
  -3  -4   0    0.12    0.01
  -3  -4   0    0.13    0.01
  -3   4   0    0.12    0.01
   3   4   0    0.16    0.01
  -3   4   0    0.13    0.01
   3   4   0    0.16    0.01
  -4  -4   0    3.36    0.07
   4  -4   0    3.35    0.07
   4  -4   0    3.30    0.08
  -4  -4   0    3.40    0.07
  -4   4   0    3.29    0.07
  -4   4   0    3.28    0.07
   4   4   0    3.28    0.07
   4   4   0    3.38    0.07
  -5  -4   0    2.89    0.07
   5  -4   0    2.94    0.07
  -5  -4   0    2.77    0.07
   5  -4   0    2.94    0.08
  -5   4   0    2.85    0.07
   5   4   0    2.92    0.07
   6  -4   0    1.49    0.06
  -6  -4   0    1.49    0.06
   6  -4   0    1.49    0.05
  -6  -4   0    1.52    0.06
   6   4   0    1.45    0.06
  -6   4   0    1.45    0.06
  -7  -4   0    0.08    0.02
   7  -4   0    0.12    0.03
   7   4   0    0.11    0.02
  -7   4   0    0.10    0.02
  -8  -4   0    5.06    0.13
   8  -4   0    5.09    0.14
   8   4   0    5.06    0.13
  -8   4   0    5.18    0.13
   9  -4   0    0.08    0.03
  -9  -4   0    0.09    0.03
  -9   4   0    0.10    0.03
   9   4   0    0.09    0.03
  10  -4   0    0.06    0.03
 -10  -4   0    0.02    0.03
 -10   4   0    0.04    0.03
  10   4   0    0.04    0.03
  11  -4   0    0.17    0.05
 -11  -4   0    0.09    0.03
 -11   4   0    0.15    0.04
  11   4   0    0.14    0.04
   0  -5   0    0.00    0.01
  -1  -5   0   16.74    0.22
   1  -5   0   16.28    0.22
  -1  -5   0   16.55    0.22
  -1  -5   0   16.23    0.22
  -2  -5   0   10.65    0.16
   2  -5   0   10.69    0.16
  -2  -5   0   10.59    0.16
   2  -5   0   10.44    0.16
  -3  -5   0    0.48    0.02
   3  -5   0    0.43    0.02
  -3  -5   0    0.42    0.02
   3  -5   0    0.39    0.02
   3   5   0    0.41    0.02
  -4  -5   0    2.82    0.07
   4  -5   0    2.77    0.07
   4  -5   0    2.71    0.07
  -4  -5   0    2.81    0.07
   4   5   0    2.74    0.06
   4   5   0    2.73    0.06
  -4   5   0    2.80    0.06
  -4   5   0    2.80    0.06
  -5  -5   0    2.20    0.06
   5  -5   0    2.26    0.06
  -5  -5   0    2.18    0.06
   5  -5   0    2.10    0.07
   5   5   0    2.12    0.06
  -5   5   0    2.16    0.06
  -6  -5   0    1.66    0.06
  -6  -5   0    1.66    0.06
   6  -5   0    1.60    0.06
   6  -5   0    1.56    0.06
   6   5   0    1.60    0.06
  -6   5   0    1.60    0.06
  -7  -5   0    1.64    0.07
   7  -5   0    1.62    0.07
   7   5   0    1.76    0.07
  -7   5   0    1.63    0.06
  -8  -5   0    0.01    0.02
   8  -5   0    0.03    0.03
  -8   5   0    0.01    0.02
   8   5   0    0.05    0.02
   9  -5   0    0.09    0.03
  -9  -5   0    0.05    0.02
   9   5   0    0.06    0.03
  -9   5   0    0.09    0.03
  10  -5   0    0.61    0.06
 -10  -5   0    0.76    0.07
  10   5   0    0.77    0.06
 -10   5   0    0.68    0.06
  11  -5   0    0.02    0.03
 -11  -5   0    0.00    0.03
 -11   5   0    0.00    0.02
  11   5   0   -0.05    0.04
   0  -6   0   26.17    0.46
  -1  -6   0    1.28    0.02
  -1  -6   0    1.29    0.02
   1  -6   0    1.28    0.03
  -1  -6   0    1.28    0.02
  -2  -6   0    0.34    0.02
  -2  -6   0    0.35    0.02
   2  -6   0    0.34    0.02
   2  -6   0    0.34    0.02
   3  -6   0    0.31    0.02
  -3  -6   0    0.30    0.02
  -3  -6   0    0.30    0.02
   3  -6   0    0.30    0.02
   3   6   0    0.28    0.01
   3   6   0    0.29    0.01
  -4  -6   0    7.03    0.12
   4  -6   0    7.05    0.12
  -4  -6   0    6.88    0.12
   4  -6   0    6.87    0.13
   4   6   0    5.68    0.11
   4   6   0    6.97    0.11
   5  -6   0    0.83    0.04
  -5  -6   0    0.82    0.04
   5  -6   0    0.93    0.04
  -5  -6   0    0.82    0.04
   5   6   0    0.85    0.04
  -5   6   0    0.87    0.04
   6  -6   0    4.67    0.11
  -6  -6   0    4.47    0.10
   6  -6   0    4.42    0.10
  -6  -6   0    4.72    0.11
  -6   6   0    4.49    0.10
   6   6   0    4.50    0.10
  -7  -6   0    3.63    0.10
   7  -6   0    3.37    0.10
  -7  -6   0    3.40    0.10
  -7   6   0    3.38    0.09
   7   6   0    3.41    0.09
   8  -6   0    2.14    0.09
  -8  -6   0    2.10    0.08
   8   6   0    2.01    0.08
  -8   6   0    2.11    0.08
   9  -6   0    0.02    0.03
  -9  -6   0    0.01    0.02
   9   6   0    0.04    0.02
  -9   6   0    0.05    0.02
 -10  -6   0    0.37    0.05
  10  -6   0    0.42    0.06
 -10   6   0    0.45    0.05
  11  -6   0    0.24    0.05
 -11  -6   0    0.27    0.05
   0  -7   0   -0.02    0.02
  -1  -7   0    4.57    0.07
  -1  -7   0    4.49    0.07
  -1  -7   0    4.60    0.07
   1  -7   0    4.63    0.07
   2  -7   0    0.53    0.02
   2  -7   0    0.54    0.02
  -2  -7   0    0.55    0.02
  -2  -7   0    0.57    0.02
  -3  -7   0    2.97    0.06
   3  -7   0    2.84    0.06
   3  -7   0    2.93    0.06
  -3  -7   0    2.98    0.06
  -4  -7   0    0.81    0.03
   4  -7   0    0.83    0.03
  -4  -7   0    0.85    0.04
   4  -7   0    0.80    0.04
   4   7   0    0.85    0.02
   4   7   0    0.84    0.03
   5  -7   0    0.00    0.01
  -5  -7   0   -0.02    0.01
   5  -7   0   -0.01    0.01
  -5  -7   0    0.00    0.01
   5   7   0    0.00    0.01
   6  -7   0    0.01    0.01
   6  -7   0    0.03    0.02
  -6  -7   0    0.02    0.01
  -6  -7   0    0.01    0.02
   6   7   0    0.05    0.02
  -6   7   0    0.00    0.01
  -7  -7   0    0.66    0.05
   7  -7   0    0.58    0.05
   7  -7   0    0.59    0.05
  -7  -7   0    0.67    0.04
  -7   7   0    0.60    0.04
   7   7   0    0.56    0.04
   8  -7   0    0.01    0.02
  -8  -7   0    0.01    0.02
   8   7   0    0.02    0.02
  -8   7   0    0.02    0.02
  -9  -7   0   -0.03    0.02
   9  -7   0   -0.03    0.02
 -10  -7   0    0.13    0.04
  10  -7   0    0.11    0.04
   0  -8   0    5.62    0.18
  -1  -8   0    0.40    0.01
  -1  -8   0    0.41    0.01
   1  -8   0    0.38    0.01
   2  -8   0    4.13    0.07
  -2  -8   0    4.12    0.07
   2  -8   0    4.14    0.07
  -2  -8   0    4.06    0.07
  -3  -8   0    3.08    0.06
  -3  -8   0    3.02    0.06
   3  -8   0    3.09    0.07
   3  -8   0    3.05    0.06
  -4  -8   0    0.08    0.01
   4  -8   0    0.10    0.02
   4  -8   0    0.07    0.01
  -4  -8   0    0.07    0.01
  -5  -8   0    0.70    0.04
   5  -8   0    0.64    0.04
   5  -8   0    0.69    0.04
  -5  -8   0    0.65    0.04
   5   8   0    0.64    0.03
   6  -8   0    0.05    0.02
  -6  -8   0    0.05    0.02
   6  -8   0    0.09    0.02
  -6  -8   0    0.06    0.02
   6   8   0    0.08    0.01
  -7  -8   0   -0.02    0.02
   7  -8   0    0.00    0.02
   7   8   0    0.02    0.02
   8  -8   0    0.49    0.05
  -8  -8   0    0.47    0.05
   9  -8   0    0.05    0.03
  -9  -8   0    0.03    0.03
  10  -8   0    0.08    0.04
 -10  -8   0    0.02    0.03
   0  -9   0    0.00    0.02
   1  -9   0    0.43    0.02
  -1  -9   0    0.47    0.01
  -1  -9   0    0.46    0.01
   2  -9   0    1.43    0.04
  -2  -9   0    1.45    0.04
   2  -9   0    1.38    0.04
  -2  -9   0    1.48    0.04
  -3  -9   0    0.56    0.03
   3  -9   0    0.57    0.03
   3  -9   0    0.58    0.03
  -3  -9   0    0.58    0.03
   4  -9   0    3.62    0.08
   4  -9   0    3.82    0.09
  -4  -9   0    3.77    0.08
  -4  -9   0    3.61    0.08
  -5  -9   0    4.28    0.10
  -5  -9   0    4.19    0.10
   5  -9   0    4.23    0.10
   5  -9   0    4.28    0.10
  -6  -9   0    0.43    0.04
   6  -9   0    0.42    0.04
  -7  -9   0    0.50    0.05
   7  -9   0    0.46    0.05
  -8  -9   0    0.22    0.04
   8  -9   0    0.26    0.04
   9  -9   0    0.01    0.03
  -9  -9   0    0.04    0.03
   0 -10   0    5.11    0.20
   1 -10   0    1.66    0.03
   1 -10   0    1.63    0.04
  -2 -10   0    4.47    0.08
   2 -10   0    4.41    0.08
  -2 -10   0    4.59    0.08
   2 -10   0    4.52    0.08
   3 -10   0    1.53    0.05
  -3 -10   0    1.58    0.04
   3 -10   0    1.60    0.05
  -3 -10   0    1.62    0.05
  -4 -10   0    4.53    0.10
   4 -10   0    4.51    0.10
   4 -10   0    4.47    0.10
  -4 -10   0    4.54    0.09
   5 -10   0    0.34    0.03
  -5 -10   0    0.41    0.03
   6 -10   0    0.01    0.02
  -6 -10   0    0.02    0.02
  -7 -10   0    0.84    0.06
   7 -10   0    0.73    0.06
   8 -10   0   -0.02    0.02
  -8 -10   0   -0.02    0.02
  -9 -10   0    0.03    0.03
   9 -10   0    0.06    0.03
   0 -11   0   -0.01    0.01
   1 -11   0    5.67    0.09
   1 -11   0    5.76    0.09
   2 -11   0    0.13    0.02
  -2 -11   0    0.14    0.01
  -2 -11   0    0.14    0.01
   2 -11   0    0.11    0.01
  -3 -11   0    1.09    0.04
   3 -11   0    1.13    0.04
  -3 -11   0    1.03    0.04
   3 -11   0    1.11    0.04
   4 -11   0    4.33    0.10
  -4 -11   0    4.19    0.09
  -5 -11   0    1.51    0.06
   5 -11   0    1.53    0.06
   6 -11   0    0.86    0.05
  -6 -11   0    0.84    0.05
  -7 -11   0    0.45    0.04
   7 -11   0    0.40    0.05
  -8 -11   0    0.38    0.04
   8 -11   0    0.29    0.04
   0 -12   0    0.76    0.03
   1 -12   0    0.53    0.02
   1 -12   0    0.54    0.02
   2 -12   0   -0.01    0.01
  -2 -12   0    0.00    0.01
   3 -12   0    3.86    0.08
  -3 -12   0    3.84    0.08
  -4 -12   0    0.68    0.04
   4 -12   0    0.63    0.04
   5 -12   0    0.38    0.04
  -5 -12   0    0.31    0.03
   6 -12   0    0.91    0.06
  -6 -12   0    0.94    0.05
  -7 -12   0   -0.01    0.02
   7 -12   0    0.00    0.02
  -2 -13   0    0.15    0.01
   2 -13   0    0.16    0.02
  -3 -13   0    0.11    0.02
   3 -13   0    0.09    0.02
   4 -13   0    0.05    0.02
  -4 -13   0    0.03    0.01
   5 -13   0    0.06    0.02
  -5 -13   0    0.09    0.02
   6 -13   0    0.14    0.03
  -6 -13   0    0.06    0.02
  -2 -14   0    0.51    0.02
   2 -14   0    0.58    0.03
   3 -14   0    0.02    0.01
  -3 -14   0   -0.01    0.01
   4 -14   0    0.13    0.02
  -4 -14   0    0.13    0.02
 -12   0   1    0.03    0.03
  12   0  -1    0.00    0.04
 -11   0   1    0.17    0.04
  11   0  -1    0.17    0.04
 -10   0   1    0.00    0.02
  10   0  -1    0.03    0.03
  -9   0   1    0.43    0.05
   9   0  -1    0.44    0.05
   8   0  -1    0.01    0.02
  -8   0   1    0.01    0.02
  -7   0   1   11.58    0.21
   7   0  -1   11.48    0.22
   6   0  -1   -0.03    0.01
  -6   0   1    0.00    0.02
  -5   0   1    3.34    0.08
   5   0  -1    3.41    0.08
  -5   0   1    3.30    0.08
   5   0  -1    3.31    0.08
   4   0  -1   -0.01    0.01
  -4   0   1   -0.03    0.01
   4   0  -1   -0.02    0.01
  -4   0   1   -0.03    0.01
   3   0  -1 1000.00   13.32
   2   0  -1   -0.02    0.01
  -2   0   1    0.00    0.01
  -2   0   1   -0.01    0.01
  -1   0   1    0.61    0.02
  -1   0   1    0.59    0.02
   1   0  -1    0.61    0.02
   1   0  -1    0.50    0.02
   0   0  -1    0.00    0.00
   0   0   1    0.00    0.00
   0   0   1    0.00    0.00
   0   0  -1    0.00    0.00
   1   0   1    4.44    0.07
  -1   0  -1    4.43    0.07
  -2   0  -1    0.00    0.00
   2   0   1    0.00    0.01
   2   0   1    0.00    0.00
  -2   0  -1   -0.01    0.00
  -3   0  -1    4.66    0.09
   3   0   1    5.01    0.09
  -3   0  -1    5.10    0.09
  -4   0  -1    0.00    0.01
   4   0   1    0.00    0.01
   4   0   1    0.01    0.01
  -4   0  -1    0.00    0.01
  -5   0  -1    0.03    0.01
   5   0   1    0.05    0.02
   5   0   1    0.04    0.01
  -5   0  -1    0.04    0.01
   6   0   1    0.03    0.02
  -6   0  -1    0.00    0.01
  -7   0  -1    0.06    0.02
   7   0   1    0.04    0.02
  -8   0  -1    0.03    0.02
   8   0   1    0.01    0.02
   9   0   1    0.08    0.03
  -9   0  -1    0.06    0.02
  10   0   1   -0.03    0.02
 -10   0  -1    0.00    0.02
 -11   0  -1   -0.01    0.03
  11   0   1   -0.05    0.03
  12  -1  -1    0.03    0.03
 -12  -1   1   -0.03    0.03
 -12   1   1    0.00    0.03
  12   1  -1    0.00    0.03
  11  -1  -1    0.05    0.04
 -11  -1   1    0.04    0.03
  11   1  -1    0.02    0.03
 -11   1   1   -0.02    0.03
  10  -1  -1    0.05    0.03
 -10  -1   1    0.04    0.03
 -10   1   1    0.05    0.03
  10   1  -1    0.06    0.03
  -9  -1   1    0.04    0.02
   9  -1  -1    0.02    0.02
  -9   1   1    0.02    0.02
   9   1  -1    0.08    0.03
  -8  -1   1    0.45    0.04
   8  -1  -1    0.48    0.05
  -8   1   1    0.50    0.05
   8   1  -1    0.51    0.05
  -7  -1   1    0.02    0.02
   7  -1  -1    0.02    0.02
   7   1  -1    0.03    0.02
  -7   1   1    0.06    0.02
  -6  -1   1    0.32    0.03
   6  -1  -1    0.34    0.03
   6   1  -1    0.41    0.04
  -6   1   1    0.35    0.03
  -5  -1   1    2.89    0.07
  -5  -1   1    2.86    0.07
   5  -1  -1    2.84    0.07
   5  -1  -1    2.80    0.08
   5   1  -1    2.79    0.08
  -5   1   1    2.88    0.07
   5   1  -1    2.90    0.07
  -5   1   1    2.93    0.07
  -4  -1   1    1.21    0.04
   4  -1  -1    1.21    0.04
   4  -1  -1    1.08    0.04
  -4  -1   1    1.24    0.04
  -4   1   1    1.17    0.04
   4   1  -1    1.18    0.04
  -4   1   1    1.24    0.04
   4   1  -1    1.21    0.04
  -3  -1   1  133.23    1.83
   3  -1  -1  131.65    1.83
   3  -1  -1  131.02    1.79
  -3  -1   1  133.18    1.81
   3   1  -1  133.82    1.83
  -3   1   1  132.83    1.81
   3   1  -1  135.58    1.81
  -3   1   1  132.15    1.82
   2  -1  -1    0.00    0.01
  -2  -1   1    0.00    0.01
  -2  -1   1    0.00    0.00
   2  -1  -1    0.00    0.01
  -2   1   1    0.00    0.00
  -2   1   1    0.00    0.01
   2   1  -1    0.00    0.01
   1  -1  -1    3.05    0.06
  -1  -1   1    3.19    0.05
   1  -1  -1    3.15    0.05
  -1  -1   1    3.14    0.05
   1   1  -1    3.07    0.05
   1   1  -1    3.16    0.05
  -1   1   1    3.17    0.05
   0  -1  -1    0.73    0.02
   0  -1  -1    0.71    0.02
   0  -1   1    0.71    0.02
   0   1  -1    0.72    0.02
  -1  -1  -1   22.27    0.30
   1  -1   1   22.29    0.30
  -1   1  -1   22.07    0.30
   1   1   1   21.85    0.30
   1   1   1   22.49    0.30
   2  -1   1    0.04    0.01
   2  -1   1    0.05    0.01
  -2  -1  -1    0.06    0.01
  -2  -1  -1    0.03    0.01
  -2   1  -1    0.06    0.01
   2   1   1    0.04    0.01
  -2   1  -1    0.05    0.01
   2   1   1    0.06    0.01
  -3  -1  -1    0.06    0.01
  -3  -1  -1    0.08    0.01
   3  -1   1    0.07    0.01
   3  -1   1    0.05    0.01
   3   1   1    0.06    0.01
   3   1   1    0.06    0.01
  -3   1  -1    0.09    0.01
  -3   1  -1    0.06    0.01
  -4  -1  -1    0.53    0.03
   4  -1   1    0.62    0.03
   4  -1   1    0.61    0.03
  -4  -1  -1    0.55    0.03
  -4   1  -1    0.59    0.03
  -4   1  -1    0.54    0.03
   4   1   1    0.60    0.03
   4   1   1    0.62    0.03
  -5  -1  -1    9.91    0.17
   5  -1   1   10.10    0.18
   5  -1   1   10.02    0.17
  -5  -1  -1   10.32    0.18
  -5   1  -1   10.17    0.17
   5   1   1   10.45    0.18
  -5   1  -1   10.17    0.18
   5   1   1   10.03    0.18
   6  -1   1    6.23    0.13
  -6   1  -1    6.45    0.13
   6   1   1    6.36    0.13
  -7  -1  -1    2.61    0.08
   7  -1   1    2.80    0.09
  -7   1  -1    2.64    0.08
   7   1   1    2.71    0.09
  -8  -1  -1    3.21    0.10
   8  -1   1    3.34    0.11
  -8   1  -1    3.34    0.10
   8   1   1    3.24    0.10
   9  -1   1    0.68    0.06
  -9  -1  -1    0.66    0.05
  -9   1  -1    0.61    0.05
   9   1   1    0.53    0.05
 -10  -1  -1    0.00    0.02
  10  -1   1   -0.04    0.02
  10   1   1   -0.04    0.02
 -10   1  -1   -0.01    0.02
 -11  -1  -1    0.02    0.03
  11  -1   1    0.03    0.03
  11   1   1    0.00    0.03
 -11   1  -1    0.06    0.03
 -11  -2   1    0.03    0.03
  11  -2  -1   -0.01    0.03
  11   2  -1    0.05    0.03
 -11   2   1    0.07    0.03
 -10  -2   1    0.03    0.03
  10  -2  -1    0.06    0.03
  10   2  -1    0.08    0.03
 -10   2   1    0.04    0.03
   9  -2  -1    0.29    0.04
  -9  -2   1    0.21    0.03
   9   2  -1    0.17    0.03
  -9   2   1    0.24    0.04
  -8  -2   1    0.09    0.03
   8  -2  -1    0.09    0.03
  -8   2   1    0.10    0.03
   8   2  -1    0.08    0.03
   7  -2  -1    0.64    0.05
  -7  -2   1    0.64    0.04
   7   2  -1    0.57    0.05
  -7   2   1    0.55    0.04
  -6  -2   1    1.67    0.06
  -6  -2   1    1.71    0.06
   6  -2  -1    1.64    0.06
   6  -2  -1    1.67    0.08
  -6   2   1    1.64    0.06
   6   2  -1    1.71    0.06
   5  -2  -1    0.17    0.02
   5  -2  -1    0.17    0.02
  -5  -2   1    0.22    0.02
  -5  -2   1    0.18    0.02
   5   2  -1    0.23    0.03
  -5   2   1    0.24    0.03
  -5   2   1    0.26    0.03
  -4  -2   1    2.52    0.06
   4  -2  -1    2.66    0.07
   4  -2  -1    2.67    0.06
  -4  -2   1    2.54    0.06
   4   2  -1    2.60    0.06
   4   2  -1    2.57    0.06
  -4   2   1    2.61    0.06
  -4   2   1    2.52    0.06
  -3  -2   1    1.05    0.03
  -3  -2   1    0.98    0.03
   3  -2  -1    1.09    0.03
   3  -2  -1    1.02    0.04
  -3   2   1    1.09    0.03
   3   2  -1    1.07    0.04
   3   2  -1    1.05    0.03
  -3   2   1    1.16    0.03
   2  -2  -1   29.57    0.41
  -2  -2   1   30.01    0.41
  -2  -2   1   30.08    0.41
   2  -2  -1   30.09    0.41
  -2   2   1   29.98    0.41
   2   2  -1   29.84    0.41
  -2   2   1   29.67    0.41
   2   2  -1   29.90    0.41
  -1  -2   1    0.07    0.01
   1  -2  -1    0.06    0.01
  -1  -2   1    0.08    0.01
   1   2  -1    0.06    0.01
   1   2  -1    0.07    0.01
   1   2  -1    0.07    0.01
  -1   2   1    0.06    0.01
   0  -2  -1    0.58    0.02
   0  -2  -1    0.62    0.02
   0  -2   1    0.63    0.01
   0   2  -1    0.63    0.01
   0   2   1    0.62    0.02
  -1  -2  -1  126.55    1.74
  -1  -2  -1  129.09    1.73
   1  -2   1  126.10    1.73
   1   2   1  125.28    1.73
   1   2   1  125.88    1.72
   1   2   1  127.15    1.73
  -1   2  -1  128.47    1.72
  -2  -2  -1   51.42    0.70
   2  -2   1   51.59    0.70
   2  -2   1   51.88    0.70
  -2  -2  -1   52.10    0.70
   2   2   1   52.77    0.70
  -2   2  -1   52.96    0.70
   2   2   1   51.71    0.71
  -3  -2  -1    1.26    0.04
   3  -2   1    1.23    0.04
   3  -2   1    1.18    0.04
   3   2   1    1.20    0.04
   3   2   1    1.19    0.03
  -3   2  -1    1.23    0.04
  -3   2  -1    1.20    0.04
   4  -2   1    3.59    0.08
  -4  -2  -1    3.62    0.08
   4  -2   1    3.59    0.08
  -4  -2  -1    3.46    0.08
   4   2   1    3.52    0.08
  -4   2  -1    3.42    0.08
  -4   2  -1    3.59    0.08
   4   2   1    3.49    0.08
  -5  -2  -1    8.00    0.15
   5  -2   1    7.97    0.15
   5  -2   1    7.91    0.15
  -5  -2  -1    8.16    0.15
   5   2   1    7.80    0.15
  -5   2  -1    8.09    0.15
   6  -2   1    0.38    0.03
  -6   2  -1    0.40    0.03
   6   2   1    0.41    0.04
  -7  -2  -1    0.60    0.04
   7  -2   1    0.58    0.04
  -7   2  -1    0.61    0.04
   7   2   1    0.57    0.04
   8  -2   1    0.02    0.02
  -8  -2  -1    0.02    0.02
   8   2   1    0.03    0.02
  -8   2  -1    0.02    0.02
   9  -2   1    1.18    0.07
  -9  -2  -1    1.09    0.07
  -9   2  -1    1.11    0.07
   9   2   1    1.20    0.07
 -10  -2  -1    0.63    0.06
  10  -2   1    0.74    0.07
 -10   2  -1    0.65    0.06
  10   2   1    0.49    0.05
 -11  -2  -1    0.01    0.03
  11  -2   1   -0.03    0.03
 -11   2  -1    0.00    0.03
  11   2   1   -0.01    0.03
  11  -3  -1    0.00    0.03
 -11  -3   1    0.06    0.03
 -11   3   1    0.07    0.04
  11   3  -1    0.09    0.03
 -10  -3   1    0.00    0.03
  10  -3  -1   -0.04    0.02
  10   3  -1   -0.02    0.02
 -10   3   1    0.03    0.03
  -9  -3   1    0.04    0.02
   9  -3  -1    0.05    0.03
   9   3  -1    0.03    0.03
  -9   3   1    0.02    0.02
   8  -3  -1    0.72    0.06
  -8  -3   1    0.69    0.05
  -8   3   1    0.70    0.05
   8   3  -1    0.78    0.05
  -7  -3   1    0.07    0.02
   7  -3  -1    0.07    0.02
   7   3  -1    0.10    0.02
  -7   3   1    0.09    0.02
  -6  -3   1    0.03    0.02
   6  -3  -1    0.05    0.02
  -6  -3   1    0.08    0.02
   6  -3  -1    0.08    0.02
  -6   3   1    0.05    0.02
   6   3  -1    0.08    0.02
   5  -3  -1    9.39    0.17
   5  -3  -1    9.44    0.17
  -5  -3   1    9.38    0.17
  -5  -3   1    9.36    0.17
  -5   3   1    9.52    0.17
   5   3  -1    9.67    0.17
   4  -3  -1    0.53    0.03
   4  -3  -1    0.56    0.03
  -4  -3   1    0.52    0.03
  -4  -3   1    0.56    0.03
   4   3  -1    0.54    0.02
  -4   3   1    0.54    0.03
  -4   3   1    0.55    0.03
   4   3  -1    0.54    0.03
  -3  -3   1    4.12    0.08
  -3  -3   1    4.20    0.08
   3  -3  -1    4.16    0.08
   3  -3  -1    4.30    0.08
  -3   3   1    4.14    0.08
  -3   3   1    4.12    0.08
   3   3  -1    4.18    0.08
   3   3  -1    4.19    0.08
   2  -3  -1    5.37    0.09
  -2  -3   1    5.28    0.09
   2  -3  -1    5.40    0.09
  -2  -3   1    5.40    0.09
  -2   3   1    5.40    0.09
   2   3  -1    5.45    0.08
   2   3  -1    5.36    0.09
  -1  -3   1    7.50    0.11
   1  -3  -1    7.47    0.11
  -1  -3   1    7.38    0.11
  -1   3   1    7.37    0.11
   0  -3  -1   26.94    0.36
   0   3   1   26.88    0.36
  -1  -3  -1    4.16    0.06
   1  -3   1    4.26    0.06
  -1  -3  -1    4.30    0.07
  -1  -3  -1    4.21    0.07
   1   3   1    3.72    0.06
   1   3   1    4.18    0.07
   1   3   1    4.14    0.06
   2  -3   1    1.75    0.04
   2  -3   1    1.75    0.04
  -2  -3  -1    1.74    0.04
  -2  -3  -1    1.75    0.04
   2   3   1    1.81    0.04
  -2   3  -1    1.74    0.04
   2   3   1    1.79    0.04
   3  -3   1    0.21    0.02
  -3  -3  -1    0.18    0.02
  -3  -3  -1    0.24    0.02
   3  -3   1    0.18    0.02
   3   3   1    0.18    0.01
   3   3   1    0.19    0.02
  -3   3  -1    0.18    0.02
   4  -3   1    0.35    0.02
   4  -3   1    0.35    0.02
  -4  -3  -1    0.35    0.02
  -4  -3  -1    0.34    0.02
  -4   3  -1    0.34    0.02
   4   3   1    0.38    0.02
   4   3   1    0.32    0.02
  -4   3  -1    0.37    0.02
  -5  -3  -1    0.23    0.03
   5  -3   1    0.16    0.02
   5  -3   1    0.21    0.02
  -5  -3  -1    0.15    0.02
   5   3   1    0.15    0.02
  -5   3  -1    0.18    0.02
   6  -3   1    5.88    0.13
  -6  -3  -1    5.85    0.13
  -6  -3  -1    5.64    0.12
   6  -3   1    5.63    0.12
  -6   3  -1    5.70    0.12
   6   3   1    5.71    0.12
   7  -3   1    1.08    0.06
  -7  -3  -1    1.14    0.06
   7   3   1    1.03    0.05
  -7   3  -1    0.97    0.05
   8  -3   1    1.99    0.08
  -8  -3  -1    1.99    0.08
   8   3   1    1.88    0.08
  -8   3  -1    1.97    0.08
  -9  -3  -1    0.09    0.03
   9  -3   1    0.19    0.04
   9   3   1    0.10    0.03
  -9   3  -1    0.18    0.03
  10  -3   1   -0.02    0.03
 -10  -3  -1    0.00    0.02
  10   3   1    0.00    0.03
 -10   3  -1    0.02    0.03
  11  -3   1    0.04    0.03
 -11  -3  -1    0.16    0.04
  11   3   1    0.06    0.03
 -11   3  -1    0.11    0.04
 -11  -4   1    0.98    0.08
  11  -4  -1    1.02    0.08
  11   4  -1    1.06    0.08
 -11   4   1    1.09    0.08
 -10  -4   1    0.00    0.03
  10  -4  -1   -0.05    0.03
 -10   4   1    0.00    0.02
  10   4  -1    0.01    0.02
  -9  -4   1    0.28    0.04
   9  -4  -1    0.24    0.04
  -9   4   1    0.30    0.04
   9   4  -1    0.24    0.04
   8  -4  -1    1.11    0.07
  -8  -4   1    1.17    0.06
  -8   4   1    1.09    0.06
   8   4  -1    1.18    0.06
  -7  -4   1    0.01    0.02
   7  -4  -1    0.01    0.02
   7   4  -1    0.01    0.02
  -7   4   1    0.00    0.02
  -6  -4   1    0.49    0.03
   6  -4  -1    0.49    0.03
   6  -4  -1    0.49    0.04
  -6  -4   1    0.54    0.04
  -6   4   1    0.50    0.04
   6   4  -1    0.55    0.04
   5  -4  -1    2.59    0.07
   5  -4  -1    2.61    0.07
  -5  -4   1    2.50    0.07
  -5  -4   1    2.48    0.07
  -5   4   1    2.51    0.07
   5   4  -1    2.58    0.07
   4  -4  -1    6.10    0.11
  -4  -4   1    5.93    0.11
   4  -4  -1    5.97    0.12
  -4  -4   1    6.02    0.11
  -4   4   1    6.11    0.11
   4   4  -1    6.01    0.11
   4   4  -1    5.98    0.11
  -4   4   1    5.91    0.11
   3  -4  -1    2.13    0.05
  -3  -4   1    2.14    0.05
  -3  -4   1    2.12    0.05
   3  -4  -1    2.13    0.05
   3   4  -1    2.14    0.05
   3   4  -1    2.14    0.05
  -3   4   1    2.18    0.05
   2  -4  -1    8.78    0.14
   2  -4  -1    8.53    0.13
  -2  -4   1    8.75    0.13
  -2  -4   1    8.50    0.13
   2   4  -1    8.50    0.12
  -2   4   1    8.73    0.13
   1  -4  -1   16.21    0.23
  -1  -4   1   16.18    0.22
  -1  -4   1   16.27    0.22
  -1   4   1   16.26    0.22
   0  -4  -1    1.04    0.02
  -1  -4  -1   23.20    0.32
  -1  -4  -1   23.48    0.32
   1  -4   1   23.19    0.31
  -1  -4  -1   22.93    0.32
   1   4   1   23.29    0.31
   1   4   1   23.17    0.31
  -2  -4  -1    4.78    0.08
  -2  -4  -1    4.74    0.08
   2  -4   1    4.75    0.08
   2  -4   1    4.68    0.08
   2   4   1    4.70    0.08
   2   4   1    4.79    0.08
   2   4   1    4.70    0.08
   3  -4   1    0.19    0.02
   3  -4   1    0.16    0.02
  -3  -4  -1    0.17    0.02
  -3  -4  -1    0.16    0.02
   3   4   1    0.18    0.02
   3   4   1    0.19    0.02
  -3   4  -1    0.21    0.02
   4  -4   1    0.08    0.02
   4  -4   1    0.09    0.01
  -4  -4  -1    0.09    0.01
  -4  -4  -1    0.09    0.02
   4   4   1    0.09    0.01
  -4   4  -1    0.09    0.01
   4   4   1    0.08    0.01
  -5  -4  -1    8.36    0.15
   5  -4   1    8.25    0.15
  -5  -4  -1    8.39    0.15
   5  -4   1    8.35    0.15
   5   4   1    8.12    0.15
  -5   4  -1    8.19    0.15
  -6  -4  -1    1.99    0.07
   6  -4   1    2.02    0.07
   6  -4   1    1.87    0.06
  -6  -4  -1    1.96    0.06
   6   4   1    2.07    0.07
  -6   4  -1    2.06    0.06
  -7  -4  -1    0.58    0.04
   7  -4   1    0.61    0.05
   7   4   1    0.60    0.04
  -7   4  -1    0.64    0.04
  -8  -4  -1    1.29    0.07
   8  -4   1    1.35    0.07
   8   4   1    1.26    0.06
  -8   4  -1    1.38    0.06
  -9  -4  -1    0.76    0.06
   9  -4   1    0.70    0.06
   9   4   1    0.68    0.06
  -9   4  -1    0.64    0.05
 -10  -4  -1    0.10    0.03
  10  -4   1    0.15    0.04
  10   4   1    0.06    0.03
 -10   4  -1    0.14    0.03
 -11  -4  -1   -0.01    0.03
  11  -4   1   -0.02    0.03
 -11   4  -1    0.00    0.03
  11   4   1   -0.02    0.03
 -11  -5   1    0.57    0.06
  11  -5  -1    0.60    0.06
 -11   5   1    0.67    0.06
  10  -5  -1    0.36    0.05
 -10  -5   1    0.37    0.05
 -10   5   1    0.41    0.05
  10   5  -1    0.40    0.05
   9  -5  -1    0.11    0.03
  -9  -5   1    0.13    0.03
  -9   5   1    0.10    0.03
   9   5  -1    0.18    0.03
  -8  -5   1    0.29    0.04
   8  -5  -1    0.25    0.04
  -8   5   1    0.23    0.03
   8   5  -1    0.20    0.03
   7  -5  -1    0.78    0.05
  -7  -5   1    0.80    0.05
   7   5  -1    0.75    0.05
  -7   5   1    0.85    0.05
  -6  -5   1    0.49    0.04
  -6  -5   1    0.44    0.03
   6  -5  -1    0.46    0.03
   6  -5  -1    0.49    0.04
   6   5  -1    0.51    0.04
  -6   5   1    0.46    0.03
   5  -5  -1    4.61    0.11
  -5  -5   1    4.79    0.10
  -5  -5   1    4.67    0.10
   5  -5  -1    4.56    0.10
   5   5  -1    4.77    0.10
  -5   5   1    4.68    0.10
   4  -5  -1    5.13    0.10
  -4  -5   1    5.19    0.10
   4  -5  -1    5.21    0.11
  -4  -5   1    5.01    0.10
   4   5  -1    5.22    0.09
   4   5  -1    5.11    0.10
  -4   5   1    5.16    0.10
  -3  -5   1    1.57    0.04
  -3  -5   1    1.49    0.04
   3  -5  -1    1.46    0.04
   3  -5  -1    1.50    0.04
   3   5  -1    1.54    0.03
  -3   5   1    1.55    0.04
  -2  -5   1    8.13    0.12
   2  -5  -1    8.09    0.13
  -2  -5   1    7.89    0.12
   2  -5  -1    7.92    0.13
  -2   5   1    8.01    0.12
   1  -5  -1    0.33    0.01
  -1  -5   1    0.31    0.01
  -1  -5   1    0.30    0.01
   0  -5  -1    0.65    0.02
  -1  -5  -1    0.15    0.01
  -1  -5  -1    0.14    0.01
  -1  -5  -1    0.14    0.01
   1  -5   1    0.15    0.01
  -2  -5  -1   10.56    0.16
  -2  -5  -1   10.55    0.16
   2  -5   1   10.47    0.16
   2  -5   1   10.59    0.16
   2   5   1   10.55    0.15
   2   5   1   10.34    0.15
   2   5   1   10.58    0.15
   3  -5   1   22.97    0.33
  -3  -5  -1   23.10    0.33
   3  -5   1   22.68    0.33
  -3  -5  -1   22.49    0.33
   3   5   1   23.12    0.32
   3   5   1   22.90    0.33
  -3   5  -1   23.30    0.32
   3   5   1   23.05    0.32
   4  -5   1    0.85    0.03
  -4  -5  -1    0.91    0.04
  -4  -5  -1    0.93    0.04
   4  -5   1    0.94    0.04
  -4   5  -1    0.84    0.03
   4   5   1    0.94    0.03
   4   5   1    0.94    0.04
  -5  -5  -1    5.27    0.11
   5  -5   1    5.22    0.11
   5  -5   1    5.23    0.11
  -5  -5  -1    5.27    0.11
   5   5   1    5.32    0.11
  -5   5  -1    5.10    0.10
   6  -5   1    0.10    0.02
   6  -5   1    0.10    0.02
  -6  -5  -1    0.15    0.02
  -6  -5  -1    0.08    0.02
  -6   5  -1    0.12    0.02
   6   5   1    0.12    0.02
  -7  -5  -1    0.03    0.02
   7  -5   1    0.07    0.02
  -7   5  -1    0.05    0.02
   7   5   1    0.04    0.02
  -8  -5  -1   -0.01    0.02
   8  -5   1    0.02    0.02
  -8   5  -1    0.02    0.02
   8   5   1    0.00    0.02
   9  -5   1    0.42    0.05
  -9  -5  -1    0.40    0.05
   9   5   1    0.36    0.04
  -9   5  -1    0.35    0.04
 -10  -5  -1    0.18    0.04
  10  -5   1    0.19    0.04
 -10   5  -1    0.20    0.04
  10   5   1    0.20    0.04
  11  -5   1   -0.02    0.03
 -11  -5  -1    0.00    0.03
 -11   5  -1    0.02    0.03
  11   5   1   -0.05    0.03
  11  -6  -1    0.31    0.06
 -11  -6   1    0.25    0.05
 -10  -6   1    0.11    0.03
  10  -6  -1    0.10    0.04
 -10   6   1    0.20    0.04
  -9  -6   1    0.97    0.07
   9  -6  -1    0.94    0.07
  -9   6   1    0.92    0.06
   9   6  -1    0.99    0.06
   8  -6  -1    0.30    0.04
  -8  -6   1    0.31    0.04
  -8   6   1    0.30    0.04
   8   6  -1    0.29    0.04
   7  -6  -1    0.12    0.03
  -7  -6   1    0.10    0.02
  -7  -6   1    0.09    0.02
  -7   6   1    0.11    0.02
   7   6  -1    0.09    0.02
  -6  -6   1    0.09    0.02
   6  -6  -1    0.12    0.03
   6  -6  -1    0.07    0.02
  -6  -6   1    0.06    0.02
  -6   6   1    0.10    0.02
   6   6  -1    0.12    0.02
   5  -6  -1    1.36    0.05
  -5  -6   1    1.32    0.05
  -5  -6   1    1.39    0.05
   5  -6  -1    1.30    0.05
   5   6  -1    1.35    0.05
   4  -6  -1    1.75    0.06
  -4  -6   1    1.71    0.05
  -4  -6   1    1.67    0.05
   4  -6  -1    1.61    0.05
  -4   6   1    1.79    0.05
   4   6  -1    1.70    0.04
   3  -6  -1   13.21    0.21
   3  -6  -1   13.12    0.20
  -3  -6   1   13.17    0.20
  -3  -6   1   13.04    0.20
  -3   6   1   13.20    0.19
   2  -6  -1    0.07    0.01
  -2  -6   1    0.06    0.01
   2  -6  -1    0.06    0.01
  -2  -6   1    0.08    0.01
   1  -6  -1    4.78    0.08
   0  -6  -1    0.94    0.02
  -1  -6  -1   31.78    0.43
  -1  -6  -1   31.87    0.43
  -1  -6  -1   31.97    0.43
   1  -6   1   31.71    0.43
   2  -6   1    0.47    0.02
   2  -6   1    0.41    0.02
  -2  -6  -1    0.40    0.02
  -2  -6  -1    0.46    0.02
   3  -6   1    0.46    0.02
   3  -6   1    0.42    0.02
  -3  -6  -1    0.44    0.02
  -3  -6  -1    0.46    0.03
   3   6   1    0.40    0.02
   3   6   1    0.45    0.02
   3   6   1    0.43    0.02
   4  -6   1   26.31    0.39
  -4  -6  -1   26.05    0.39
   4  -6   1   25.96    0.39
  -4  -6  -1   26.89    0.39
   4   6   1   29.04    0.39
  -4   6  -1   26.35    0.38
   4   6   1   26.36    0.38
   4   6   1   26.55    0.37
   5  -6   1    1.48    0.05
  -5  -6  -1    1.54    0.05
   5  -6   1    1.55    0.05
  -5  -6  -1    1.54    0.05
   5   6   1    1.51    0.05
  -5   6  -1    1.59    0.05
  -6  -6  -1    0.18    0.03
  -6  -6  -1    0.19    0.02
   6  -6   1    0.15    0.02
   6  -6   1    0.18    0.03
   6   6   1    0.20    0.02
  -6   6  -1    0.17    0.02
  -7  -6  -1    3.54    0.10
   7  -6   1    3.58    0.10
   7   6   1    3.51    0.10
  -7   6  -1    3.49    0.09
   8  -6   1    0.50    0.05
  -8  -6  -1    0.50    0.05
   8   6   1    0.53    0.05
  -8   6  -1    0.52    0.04
   9  -6   1    0.96    0.07
  -9  -6  -1    1.03    0.07
  -9   6  -1    0.95    0.06
   9   6   1    0.92    0.06
 -10  -6  -1    0.62    0.06
  10  -6   1    0.58    0.06
 -10   6  -1    0.69    0.07
 -10  -7   1    0.10    0.03
  10  -7  -1    0.07    0.04
  -9  -7   1    0.50    0.05
   9  -7  -1    0.46    0.05
  -9   7   1    0.54    0.05
   8  -7  -1    0.14    0.03
  -8  -7   1    0.16    0.03
   8   7  -1    0.19    0.03
  -8   7   1    0.16    0.03
   7  -7  -1    0.29    0.04
  -7  -7   1    0.40    0.03
  -7  -7   1    0.37    0.04
   7   7  -1    0.31    0.03
   6  -7  -1    3.12    0.09
  -6  -7   1    3.15    0.08
  -6  -7   1    3.32    0.09
   6  -7  -1    3.27    0.09
   6   7  -1    3.17    0.08
  -5  -7   1    0.04    0.01
  -5  -7   1    0.06    0.02
   5  -7  -1    0.03    0.02
   5  -7  -1    0.04    0.01
   5   7  -1    0.01    0.01
   4  -7  -1    0.25    0.02
  -4  -7   1    0.24    0.02
  -4  -7   1    0.23    0.02
   4  -7  -1    0.26    0.02
   4   7  -1    0.25    0.01
   4   7  -1    0.28    0.01
  -3  -7   1    0.22    0.02
   3  -7  -1    0.20    0.02
  -3  -7   1    0.18    0.02
   3  -7  -1    0.19    0.02
   2  -7  -1    5.37    0.09
  -2  -7   1    5.30    0.09
   2  -7  -1    5.40    0.09
  -2  -7   1    5.36    0.09
   1  -7  -1    0.81    0.02
   0  -7  -1    0.08    0.01
  -1  -7  -1    0.44    0.02
   1  -7   1    0.44    0.01
  -1  -7  -1    0.45    0.02
  -2  -7  -1    1.71    0.04
  -2  -7  -1    1.60    0.04
   2  -7   1    1.67    0.04
   2  -7   1    1.75    0.04
  -3  -7  -1    2.21    0.05
   3  -7   1    2.16    0.05
  -3  -7  -1    2.04    0.05
   3  -7   1    2.17    0.05
  -4  -7  -1    0.52    0.03
   4  -7   1    0.56    0.03
   4  -7   1    0.58    0.03
  -4  -7  -1    0.49    0.03
   4   7   1    0.52    0.02
   4   7   1    0.52    0.02
   4   7   1    0.50    0.02
  -5  -7  -1    0.00    0.01
   5  -7   1    0.00    0.01
   5  -7   1   -0.01    0.01
  -5  -7  -1    0.00    0.01
   5   7   1    0.02    0.01
   5   7   1    0.01    0.01
  -5   7  -1    0.00    0.01
   6  -7   1    0.03    0.01
  -6  -7  -1    0.00    0.01
   6  -7   1    0.04    0.02
  -6  -7  -1    0.03    0.02
  -6   7  -1    0.03    0.02
   6   7   1    0.00    0.01
   7  -7   1    0.19    0.03
  -7  -7  -1    0.16    0.03
  -7  -7  -1    0.22    0.04
  -7   7  -1    0.18    0.03
   7   7   1    0.17    0.03
   8  -7   1    0.01    0.02
  -8  -7  -1   -0.02    0.02
  -8   7  -1    0.03    0.02
   8   7   1    0.02    0.02
   9  -7   1   -0.02    0.03
  -9  -7  -1    0.00    0.02
 -10  -7  -1    0.17    0.04
  10  -7   1    0.12    0.04
  10  -8  -1    0.02    0.03
 -10  -8   1    0.01    0.03
   9  -8  -1    0.01    0.03
  -9  -8   1    0.02    0.03
  -8  -8   1    0.02    0.02
   8  -8  -1    0.05    0.03
  -7  -8   1    0.19    0.03
   7  -8  -1    0.18    0.03
   7   8  -1    0.27    0.03
   6  -8  -1    0.39    0.03
  -6  -8   1    0.36    0.03
  -6  -8   1    0.37    0.03
   6  -8  -1    0.34    0.04
   6   8  -1    0.31    0.02
  -5  -8   1    0.73    0.04
  -5  -8   1    0.77    0.04
   5  -8  -1    0.70    0.04
   5  -8  -1    0.78    0.04
   5   8  -1    0.69    0.02
   4  -8  -1    1.07    0.04
  -4  -8   1    1.16    0.04
  -4  -8   1    1.08    0.04
   4  -8  -1    1.07    0.04
   3  -8  -1    3.82    0.08
  -3  -8   1    3.61    0.07
  -3  -8   1    3.84    0.07
   3  -8  -1    3.70    0.08
   2  -8  -1    0.63    0.03
  -2  -8   1    0.65    0.02
  -2  -8   1    0.70    0.02
   2  -8  -1    0.68    0.03
   1  -8  -1    5.78    0.09
   0  -8  -1    3.43    0.07
   0  -8  -1    3.37    0.06
  -1  -8  -1    5.13    0.08
   1  -8   1    5.12    0.08
  -1  -8  -1    5.03    0.08
  -2  -8  -1    2.03    0.05
   2  -8   1    2.05    0.04
   2  -8   1    2.03    0.04
  -2  -8  -1    2.01    0.05
   3  -8   1    1.63    0.04
  -3  -8  -1    1.64    0.04
   3  -8   1    1.57    0.04
  -3  -8  -1    1.61    0.05
   4  -8   1    0.13    0.02
  -4  -8  -1    0.12    0.02
   4  -8   1    0.11    0.02
  -4  -8  -1    0.14    0.02
  -5  -8  -1    1.65    0.05
  -5  -8  -1    1.75    0.06
   5  -8   1    1.56    0.06
   5  -8   1    1.66    0.05
   5   8   1    1.61    0.04
   5   8   1    1.61    0.04
   6  -8   1   -0.01    0.02
  -6  -8  -1    0.00    0.02
  -6  -8  -1    0.01    0.01
   6  -8   1    0.00    0.01
   6   8   1    0.02    0.01
   6   8   1    0.02    0.01
   7  -8   1    0.01    0.02
  -7  -8  -1    0.01    0.02
  -7   8  -1    0.01    0.02
   7   8   1   -0.01    0.02
  -8  -8  -1    0.39    0.04
   8  -8   1    0.38    0.05
   9  -8   1    0.21    0.04
  -9  -8  -1    0.26    0.04
  10  -8   1    0.36    0.05
 -10  -8  -1    0.35    0.05
  -9  -9   1    0.01    0.03
   9  -9  -1    0.00    0.03
  -8  -9   1    1.01    0.06
   8  -9  -1    1.20    0.07
  -7  -9   1    0.27    0.03
   7  -9  -1    0.38    0.04
   6  -9  -1    0.37    0.04
  -6  -9   1    0.34    0.03
   5  -9  -1    3.12    0.09
  -5  -9   1    3.24    0.08
   5  -9  -1    3.21    0.08
  -5  -9   1    3.17    0.08
   4  -9  -1   -0.01    0.01
  -4  -9   1    0.00    0.01
  -4  -9   1   -0.01    0.01
   4  -9  -1   -0.02    0.01
  -3  -9   1    0.08    0.01
  -3  -9   1    0.06    0.01
   3  -9  -1    0.08    0.01
   3  -9  -1    0.08    0.02
   2  -9  -1    0.32    0.02
  -2  -9   1    0.30    0.02
  -2  -9   1    0.27    0.02
   2  -9  -1    0.30    0.02
   1  -9  -1    0.45    0.02
   0  -9  -1    0.91    0.03
   0  -9  -1    0.94    0.03
   1  -9   1    3.82    0.06
   1  -9   1    3.84    0.06
  -1  -9  -1    3.81    0.07
  -1  -9  -1    3.82    0.07
   2  -9   1    5.76    0.10
   2  -9   1    5.75    0.09
  -2  -9  -1    5.68    0.10
  -2  -9  -1    5.64    0.10
   3  -9   1    1.29    0.04
   3  -9   1    1.26    0.04
  -3  -9  -1    1.26    0.04
  -3  -9  -1    1.33    0.04
   4  -9   1    1.96    0.06
  -4  -9  -1    2.03    0.06
   4  -9   1    2.04    0.06
  -4  -9  -1    2.08    0.06
   5  -9   1    2.76    0.07
   5  -9   1    2.77    0.08
  -5  -9  -1    2.58    0.08
  -5  -9  -1    2.78    0.08
  -6  -9  -1    0.46    0.04
   6  -9   1    0.47    0.04
   7  -9   1    1.25    0.07
  -7  -9  -1    1.35    0.06
   8  -9   1   -0.01    0.02
  -8  -9  -1   -0.03    0.02
   9  -9   1   -0.03    0.03
  -9  -9  -1   -0.02    0.02
  -9 -10   1    0.06    0.03
   9 -10  -1    0.10    0.04
  -8 -10   1    0.00    0.02
   8 -10  -1    0.05    0.03
  -7 -10   1    3.99    0.11
   7 -10  -1    4.14    0.12
  -6 -10   1    0.80    0.05
   6 -10  -1    0.76    0.05
   5 -10  -1    0.84    0.05
  -5 -10   1    0.82    0.04
   4 -10  -1    3.69    0.09
   4 -10  -1    3.77    0.09
  -4 -10   1    3.82    0.08
  -4 -10   1    3.90    0.09
   3 -10  -1    1.16    0.04
  -3 -10   1    1.12    0.04
   3 -10  -1    1.16    0.04
  -3 -10   1    1.13    0.04
   2 -10  -1    0.10    0.01
  -2 -10   1    0.09    0.01
   2 -10  -1    0.04    0.01
  -2 -10   1    0.08    0.01
   1 -10  -1    3.07    0.06
   0 -10  -1    1.61    0.04
   0 -10  -1    1.67    0.05
  -1 -10  -1    1.28    0.03
   1 -10   1    1.27    0.03
  -1 -10  -1    1.30    0.03
   2 -10   1    4.63    0.08
  -2 -10  -1    4.60    0.09
   2 -10   1    4.54    0.08
  -3 -10  -1    1.22    0.04
  -3 -10  -1    1.10    0.04
   3 -10   1    1.21    0.04
   3 -10   1    1.25    0.04
   4 -10   1    0.70    0.04
  -4 -10  -1    0.77    0.04
  -4 -10  -1    0.75    0.04
   4 -10   1    0.70    0.03
  -5 -10  -1    0.75    0.04
   5 -10   1    0.74    0.04
   6 -10   1    0.10    0.03
  -6 -10  -1    0.10    0.02
   7 -10   1    0.25    0.04
  -7 -10  -1    0.27    0.04
   8 -10   1    0.60    0.06
  -8 -10  -1    0.62    0.06
   9 -10   1    0.25    0.04
  -9 -10  -1    0.23    0.04
   8 -11  -1    0.23    0.04
  -8 -11   1    0.20    0.03
  -7 -11   1    0.84    0.06
   7 -11  -1    0.89    0.06
   6 -11  -1    1.47    0.07
  -6 -11   1    1.55    0.06
   5 -11  -1    0.07    0.02
  -5 -11   1    0.06    0.02
   4 -11  -1    1.44    0.06
  -4 -11   1    1.37    0.05
  -3 -11   1    0.72    0.03
   3 -11  -1    0.73    0.04
   3 -11  -1    0.80    0.05
  -3 -11   1    0.67    0.03
  -2 -11   1    2.93    0.06
   2 -11  -1    3.00    0.07
  -2 -11   1    2.92    0.06
   2 -11  -1    2.91    0.06
   1 -11  -1    1.92    0.05
   0 -11  -1    0.32    0.02
   0 -11  -1    0.31    0.03
  -1 -11  -1    4.20    0.08
  -1 -11  -1    4.41    0.07
   2 -11   1    2.97    0.06
  -2 -11  -1    2.90    0.06
   2 -11   1    2.92    0.06
   3 -11   1    0.57    0.03
  -3 -11  -1    0.60    0.03
   3 -11   1    0.57    0.03
   4 -11   1    1.68    0.06
  -4 -11  -1    1.77    0.06
   5 -11   1    1.81    0.07
  -5 -11  -1    1.75    0.06
  -6 -11  -1    0.42    0.04
   6 -11   1    0.38    0.04
   7 -11   1    0.58    0.05
  -7 -11  -1    0.60    0.05
  -8 -11  -1   -0.02    0.02
   8 -11   1   -0.02    0.02
  -7 -12   1   -0.01    0.02
   7 -12  -1    0.01    0.02
   6 -12  -1    1.28    0.07
  -6 -12   1    1.24    0.06
  -5 -12   1    0.06    0.02
   5 -12  -1    0.09    0.02
   4 -12  -1    1.37    0.06
  -4 -12   1    1.34    0.05
  -3 -12   1    1.26    0.04
   3 -12  -1    1.27    0.05
  -2 -12   1    0.02    0.01
   2 -12  -1    0.01    0.01
  -2 -12   1    0.01    0.01
   1 -12  -1    0.03    0.01
   1 -12  -1    0.02    0.02
   1 -12  -1    0.02    0.01
   0 -12  -1    3.48    0.07
   0 -12  -1    3.45    0.07
  -1 -12  -1    3.06    0.06
  -2 -12  -1    0.39    0.02
   2 -12   1    0.33    0.02
  -3 -12  -1    1.18    0.04
   3 -12   1    1.16    0.04
   4 -12   1    0.03    0.02
  -4 -12  -1    0.02    0.01
  -5 -12  -1    0.13    0.02
   5 -12   1    0.14    0.03
   6 -12   1    0.05    0.02
  -6 -12  -1    0.08    0.02
  -7 -12  -1    0.49    0.05
   7 -12   1    0.43    0.05
   6 -13  -1    0.00    0.02
  -6 -13   1    0.01    0.02
   5 -13  -1    0.04    0.02
  -5 -13   1    0.04    0.02
   4 -13  -1    0.06    0.02
  -4 -13   1    0.07    0.02
   3 -13  -1    0.02    0.01
  -3 -13   1    0.01    0.01
   2 -13  -1    0.00    0.01
  -2 -13   1    0.01    0.01
   1 -13  -1    0.41    0.02
   1 -13  -1    0.44    0.03
   0 -13  -1    0.80    0.03
  -1 -13  -1    0.03    0.01
   2 -13   1    0.00    0.01
  -2 -13  -1    0.00    0.01
   3 -13   1    1.15    0.04
  -3 -13  -1    1.07    0.04
  -4 -13  -1    0.06    0.02
   4 -13   1    0.04    0.02
  -5 -13  -1    0.19    0.03
   5 -13   1    0.19    0.03
  -6 -13  -1    0.20    0.03
   6 -13   1    0.24    0.04
   4 -14  -1    0.06    0.02
  -4 -14   1    0.07    0.02
   3 -14  -1    0.06    0.02
  -3 -14   1    0.05    0.01
   2 -14  -1    0.06    0.02
   1 -14  -1    0.70    0.03
   0 -14  -1    0.00    0.01
  -1 -14  -1    0.50    0.02
  -2 -14  -1    0.03    0.01
   2 -14   1    0.03    0.01
   3 -14   1    0.07    0.02
  -3 -14  -1    0.04    0.01
   4 -14   1    0.20    0.03
  -4 -14  -1    0.22    0.03
   2 -15  -1    0.06    0.02
  -2 -15  -1    0.04    0.01
  12   0  -2    0.14    0.04
 -12   0   2    0.07    0.04
 -11   0   2    0.02    0.03
  11   0  -2    0.06    0.03
  10   0  -2    1.84    0.09
 -10   0   2    1.87    0.09
   9   0  -2    0.01    0.03
  -9   0   2    0.02    0.02
  -8   0   2    3.33    0.10
   8   0  -2    3.33    0.11
  -7   0   2    0.01    0.02
   7   0  -2   -0.02    0.02
  -6   0   2   59.64    0.84
   6   0  -2   59.53    0.85
   5   0  -2   -0.01    0.02
   5   0  -2   -0.01    0.01
  -5   0   2   -0.01    0.01
  -5   0   2    0.00    0.01
   4   0  -2    8.34    0.14
  -4   0   2    8.15    0.15
  -4   0   2    8.33    0.15
   4   0  -2    8.39    0.15
   2   0  -2   16.39    0.24
  -2   0   2   16.31    0.24
  -2   0   2   16.73    0.24
   2   0  -2   16.80    0.24
   1   0  -2    0.00    0.01
   1   0  -2    0.00    0.01
  -1   0   2    0.00    0.00
   0   0   2    1.49    0.03
   0   0   2    1.43    0.03
   0   0  -2    1.48    0.03
   0   0  -2    1.54    0.03
  -1   0  -2   -0.02    0.01
   1   0   2   -0.02    0.00
  -2   0  -2   18.12    0.27
   2   0   2   18.46    0.27
   2   0   2   18.31    0.27
   3   0   2    0.00    0.01
   3   0   2    0.00    0.01
  -3   0  -2    0.01    0.01
  -4   0  -2    8.41    0.15
  -4   0  -2    8.43    0.15
   4   0   2    8.58    0.15
   4   0   2    8.62    0.15
   5   0   2    0.00    0.01
  -5   0  -2    0.01    0.01
   5   0   2   -0.02    0.01
  -5   0  -2   -0.01    0.01
  -6   0  -2    3.05    0.08
   6   0   2    2.97    0.08
  -7   0  -2    0.03    0.02
   7   0   2   -0.01    0.02
  -8   0  -2    0.01    0.02
   8   0   2    0.05    0.02
   9   0   2    0.00    0.02
  -9   0  -2   -0.01    0.02
  10   0   2    0.01    0.03
 -10   0  -2    0.03    0.02
  11   0   2   -0.01    0.03
 -11   0  -2    0.00    0.03
 -12  -1   2    0.02    0.03
  12  -1  -2    0.08    0.04
 -12   1   2    0.04    0.03
  12   1  -2    0.04    0.04
  11  -1  -2    0.02    0.03
 -11  -1   2    0.03    0.03
  11   1  -2    0.00    0.03
 -11   1   2    0.04    0.03
 -10  -1   2    0.47    0.05
  10  -1  -2    0.49    0.06
 -10   1   2    0.51    0.05
  10   1  -2    0.53    0.06
  -9  -1   2   -0.01    0.02
   9  -1  -2   -0.01    0.02
  -9   1   2   -0.01    0.02
   9   1  -2   -0.01    0.03
   8  -1  -2    0.10    0.03
  -8  -1   2    0.08    0.03
   8   1  -2    0.05    0.03
  -8   1   2    0.06    0.02
   7  -1  -2    0.41    0.04
  -7  -1   2    0.35    0.03
  -7   1   2    0.45    0.04
   7   1  -2    0.40    0.04
   6  -1  -2   52.84    0.76
  -6  -1   2   53.32    0.75
   6   1  -2   52.28    0.76
  -6   1   2   52.69    0.75
   5  -1  -2    0.22    0.03
   5  -1  -2    0.24    0.02
  -5  -1   2    0.27    0.03
  -5  -1   2    0.22    0.03
   5   1  -2    0.24    0.03
   5   1  -2    0.21    0.02
  -5   1   2    0.20    0.02
  -5   1   2    0.18    0.02
   4  -1  -2    1.51    0.05
  -4  -1   2    1.44    0.05
   4  -1  -2    1.46    0.05
  -4  -1   2    1.39    0.05
  -4   1   2    1.53    0.05
   4   1  -2    1.48    0.05
  -4   1   2    1.50    0.05
   4   1  -2    1.49    0.05
  -3  -1   2   -0.01    0.01
  -3  -1   2   -0.01    0.01
   3  -1  -2   -0.03    0.01
   3  -1  -2   -0.01    0.01
   3   1  -2   -0.03    0.01
  -3   1   2   -0.03    0.01
   3   1  -2   -0.04    0.01
  -3   1   2   -0.03    0.01
   2  -1  -2  135.47    1.86
   2  -1  -2  141.54    1.92
  -2  -1   2  138.32    1.92
  -2  -1   2  137.74    1.87
   2   1  -2  140.37    1.90
  -2   1   2  141.12    1.90
   2   1  -2  140.86    1.93
  -1  -1   2   29.04    0.40
  -1  -1   2   28.82    0.40
   1  -1  -2   29.27    0.40
   1  -1  -2   29.06    0.40
   1   1  -2   29.10    0.40
   1   1  -2   29.13    0.40
   1   1  -2   28.70    0.40
  -1   1   2   28.57    0.40
   0  -1  -2   17.88    0.25
   0  -1   2   17.91    0.25
   0  -1   2   18.09    0.25
   0  -1  -2   18.13    0.25
   0   1  -2   17.59    0.25
   0   1   2   17.61    0.25
   0   1   2   17.71    0.25
  -1  -1  -2   28.10    0.39
   1  -1   2   27.78    0.39
   1   1   2   28.10    0.39
   1   1   2   28.28    0.39
  -1   1  -2   28.51    0.39
  -2  -1  -2   34.77    0.48
   2  -1   2   34.30    0.48
   2   1   2   34.24    0.48
  -2   1  -2   33.51    0.48
   2   1   2   35.33    0.48
  -3  -1  -2   14.26    0.22
  -3  -1  -2   14.41    0.22
   3  -1   2   14.39    0.22
   3  -1   2   14.26    0.22
   3   1   2   14.14    0.22
  -3   1  -2   14.20    0.22
   3   1   2   14.61    0.22
  -4  -1  -2    5.12    0.10
   4  -1   2    5.20    0.10
  -4  -1  -2    5.12    0.10
   4  -1   2    5.19    0.10
   4   1   2    5.31    0.10
  -4   1  -2    5.12    0.10
  -4   1  -2    5.15    0.10
   4   1   2    5.07    0.10
  -5  -1  -2    8.27    0.15
   5  -1   2    7.79    0.15
  -5  -1  -2    8.04    0.15
  -5   1  -2    8.21    0.15
   5   1   2    7.74    0.15
   6  -1   2    0.91    0.05
  -6  -1  -2    0.83    0.04
   6   1   2    0.90    0.05
  -6   1  -2    0.82    0.04
   7  -1   2    0.00    0.02
  -7  -1  -2    0.04    0.02
  -7   1  -2    0.00    0.02
   7   1   2    0.03    0.02
  -8  -1  -2    0.83    0.06
   8  -1   2    0.87    0.06
  -8   1  -2    0.80    0.05
   8   1   2    0.78    0.06
  -9  -1  -2   -0.02    0.02
   9  -1   2   -0.01    0.02
   9   1   2   -0.01    0.02
  -9   1  -2   -0.02    0.02
 -10  -1  -2    1.03    0.07
  10  -1   2    1.03    0.08
  10   1   2    0.99    0.07
 -10   1  -2    1.07    0.07
  11  -1   2   -0.02    0.03
 -11  -1  -2    0.00    0.03
 -11   1  -2    0.01    0.03
  11   1   2   -0.04    0.02
 -11  -2   2    0.01    0.03
  11  -2  -2    0.00    0.03
 -11   2   2    0.00    0.03
  11   2  -2    0.10    0.04
  10  -2  -2    0.03    0.03
 -10  -2   2    0.03    0.03
  10   2  -2    0.02    0.02
 -10   2   2    0.00    0.02
  -9  -2   2    0.22    0.04
   9  -2  -2    0.23    0.04
  -9   2   2    0.27    0.04
   9   2  -2    0.17    0.04
  -8  -2   2    0.04    0.02
   8  -2  -2    0.06    0.03
   8   2  -2    0.06    0.03
  -8   2   2    0.04    0.02
  -7  -2   2    0.03    0.02
   7  -2  -2    0.08    0.03
   7   2  -2    0.05    0.02
  -7   2   2    0.06    0.02
   6  -2  -2    0.20    0.03
  -6  -2   2    0.16    0.03
  -6  -2   2    0.16    0.02
   6   2  -2    0.20    0.03
  -6   2   2    0.19    0.03
   5  -2  -2    3.32    0.09
  -5  -2   2    3.18    0.08
   5  -2  -2    3.26    0.08
  -5   2   2    3.28    0.08
   5   2  -2    3.20    0.08
  -4  -2   2    0.55    0.03
   4  -2  -2    0.55    0.03
  -4  -2   2    0.58    0.03
   4  -2  -2    0.63    0.03
  -4   2   2    0.57    0.03
   4   2  -2    0.55    0.03
   4   2  -2    0.48    0.03
  -3  -2   2   11.55    0.18
   3  -2  -2   11.19    0.18
   3  -2  -2   11.57    0.19
  -3  -2   2   11.33    0.18
  -3   2   2   11.42    0.18
  -3   2   2   11.52    0.18
   3   2  -2   11.61    0.18
   3   2  -2   11.68    0.18
  -2  -2   2   84.35    1.14
  -2  -2   2   85.32    1.14
   2  -2  -2   86.17    1.15
   2  -2  -2   84.64    1.14
   2   2  -2   85.52    1.14
   2   2  -2   84.99    1.14
  -2   2   2   85.43    1.14
   2   2  -2   84.58    1.14
  -1  -2   2   25.38    0.35
   1  -2  -2   25.17    0.36
  -1  -2   2   25.33    0.35
   1   2  -2   25.58    0.35
   1   2  -2   25.47    0.35
   1   2  -2   25.40    0.35
  -1   2   2   25.44    0.35
   0  -2   2    0.52    0.02
   0  -2  -2    0.44    0.02
   0  -2  -2    0.48    0.02
   0   2   2    0.43    0.02
   0   2   2    0.44    0.02
   0   2  -2    0.46    0.02
  -1  -2  -2    0.67    0.02
   1  -2   2    0.67    0.02
  -1   2  -2    0.66    0.02
   1   2   2    0.65    0.02
   1   2   2    0.69    0.02
  -2  -2  -2   15.21    0.23
   2  -2   2   15.04    0.22
   2   2   2   15.39    0.22
  -2   2  -2   15.12    0.22
   2   2   2   15.32    0.22
  -3  -2  -2    4.52    0.09
   3  -2   2    4.47    0.09
   3  -2   2    4.47    0.09
  -3  -2  -2    4.56    0.09
  -3   2  -2    4.38    0.09
   3   2   2    4.42    0.09
   3   2   2    4.56    0.09
   4  -2   2    0.07    0.01
  -4  -2  -2    0.08    0.01
   4  -2   2    0.07    0.01
  -4  -2  -2    0.15    0.02
  -4   2  -2    0.11    0.01
   4   2   2    0.10    0.02
   4   2   2    0.13    0.02
   5  -2   2   11.11    0.19
  -5  -2  -2   11.11    0.19
  -5  -2  -2   11.32    0.19
   5  -2   2   11.20    0.20
   5   2   2   11.29    0.19
  -5   2  -2   11.15    0.19
   6  -2   2    2.19    0.07
  -6  -2  -2    2.28    0.07
   6   2   2    2.26    0.07
  -6   2  -2    2.19    0.07
   7  -2   2    1.06    0.06
  -7  -2  -2    1.03    0.05
   7   2   2    1.07    0.06
  -7   2  -2    1.10    0.05
  -8  -2  -2   -0.03    0.02
   8  -2   2   -0.01    0.02
  -8   2  -2    0.00    0.02
   8   2   2    0.03    0.02
   9  -2   2    0.05    0.03
  -9  -2  -2    0.02    0.03
   9   2   2    0.06    0.03
  -9   2  -2    0.09    0.03
 -10  -2  -2   -0.02    0.02
  10  -2   2   -0.01    0.03
 -10   2  -2   -0.01    0.02
  10   2   2   -0.01    0.03
 -11  -2  -2    0.04    0.03
  11  -2   2    0.06    0.04
  11   2   2    0.12    0.04
 -11   2  -2    0.11    0.04
  11  -3  -2    0.04    0.03
 -11  -3   2    0.04    0.03
 -11   3   2    0.10    0.03
  11   3  -2    0.06    0.03
  10  -3  -2    0.19    0.04
 -10  -3   2    0.22    0.04
 -10   3   2    0.21    0.04
  10   3  -2    0.21    0.04
  -9  -3   2    0.10    0.03
   9  -3  -2    0.14    0.03
   9   3  -2    0.08    0.03
  -9   3   2    0.11    0.03
  -8  -3   2    0.78    0.05
   8  -3  -2    0.74    0.06
  -8   3   2    0.72    0.05
   8   3  -2    0.69    0.05
  -7  -3   2    0.86    0.05
   7  -3  -2    0.92    0.06
   7   3  -2    0.87    0.05
  -7   3   2    0.92    0.05
  -6  -3   2    1.76    0.06
  -6  -3   2    1.86    0.06
   6  -3  -2    1.75    0.07
   6  -3  -2    1.77    0.07
   6   3  -2    1.72    0.06
  -6   3   2    1.85    0.06
  -5  -3   2    1.74    0.06
   5  -3  -2    1.77    0.06
   5  -3  -2    1.79    0.06
  -5  -3   2    1.72    0.06
  -5   3   2    1.69    0.06
   5   3  -2    1.62    0.06
  -4  -3   2    0.11    0.02
   4  -3  -2    0.13    0.02
  -4  -3   2    0.22    0.02
   4  -3  -2    0.11    0.02
   4   3  -2    0.10    0.01
   4   3  -2    0.11    0.02
  -4   3   2    0.12    0.02
   3  -3  -2    8.66    0.15
   3  -3  -2    8.73    0.14
  -3  -3   2    8.61    0.14
  -3  -3   2    8.68    0.14
  -3   3   2    8.61    0.14
   3   3  -2    8.66    0.14
   3   3  -2    8.66    0.14
  -2  -3   2    7.22    0.12
  -2  -3   2    7.18    0.12
   2  -3  -2    7.29    0.12
   2  -3  -2    7.29    0.12
  -2   3   2    7.21    0.12
   2   3  -2    7.39    0.11
   2   3  -2    7.32    0.11
   2   3  -2    7.38    0.12
   1  -3  -2   16.88    0.25
  -1  -3   2   16.96    0.24
  -1  -3   2   17.10    0.24
  -1  -3   2   16.87    0.24
  -1   3   2   16.89    0.24
   1   3  -2   17.12    0.23
   0  -3  -2    0.19    0.01
   0  -3  -2    0.20    0.01
   0  -3   2    0.18    0.01
   0   3  -2    0.19    0.01
   0   3   2    0.19    0.01
   1  -3   2    7.55    0.12
  -1  -3  -2    7.56    0.12
  -1  -3  -2    7.69    0.12
   1   3   2    7.64    0.12
   1   3   2    7.48    0.12
   1   3   2    7.64    0.12
  -1   3  -2    7.61    0.11
   2  -3   2    1.25    0.03
  -2  -3  -2    1.32    0.04
   2   3   2    1.30    0.03
   2   3   2    1.27    0.03
   2   3   2    1.30    0.03
  -2   3  -2    1.30    0.03
   3  -3   2    8.72    0.15
   3  -3   2    8.75    0.14
  -3  -3  -2    8.74    0.15
  -3  -3  -2    8.96    0.15
   3   3   2    8.64    0.15
   3   3   2    8.88    0.15
  -3   3  -2    8.81    0.14
   4  -3   2    5.03    0.10
  -4  -3  -2    5.27    0.10
  -4  -3  -2    5.11    0.10
   4  -3   2    5.15    0.10
  -4   3  -2    5.36    0.10
   4   3   2    5.15    0.10
   4   3   2    5.08    0.10
  -5  -3  -2    7.93    0.15
   5  -3   2    7.77    0.15
  -5  -3  -2    8.05    0.15
   5  -3   2    8.05    0.15
  -5   3  -2    7.92    0.15
   5   3   2    7.70    0.15
   6  -3   2    5.11    0.12
   6  -3   2    5.19    0.14
  -6  -3  -2    5.08    0.12
  -6   3  -2    5.19    0.12
   6   3   2    5.27    0.12
  -7  -3  -2    3.09    0.09
   7  -3   2    3.02    0.09
  -7   3  -2    3.05    0.09
   7   3   2    3.05    0.09
   8  -3   2    0.14    0.03
  -8  -3  -2    0.17    0.03
   8   3   2    0.18    0.03
  -8   3  -2    0.20    0.03
   9  -3   2    0.41    0.05
  -9  -3  -2    0.24    0.04
  -9   3  -2    0.41    0.05
   9   3   2    0.35    0.05
  10  -3   2    0.30    0.05
 -10  -3  -2    0.33    0.05
 -10   3  -2    0.31    0.04
  10   3   2    0.38    0.05
 -11  -3  -2    0.14    0.04
  11  -3   2    0.12    0.04
  11   3   2    0.10    0.04
 -11   3  -2    0.13    0.04
  11  -4  -2    0.38    0.06
 -11  -4   2    0.41    0.06
  11   4  -2    0.36    0.05
 -11   4   2    0.39    0.05
  10  -4  -2   -0.02    0.03
 -10  -4   2    0.01    0.02
  10   4  -2    0.03    0.03
 -10   4   2    0.02    0.03
  -9  -4   2    0.17    0.03
   9  -4  -2    0.22    0.04
  -9   4   2    0.13    0.03
   9   4  -2    0.25    0.04
   8  -4  -2    2.08    0.09
  -8  -4   2    2.14    0.08
   8   4  -2    2.22    0.08
  -8   4   2    2.18    0.08
   7  -4  -2    1.70    0.07
  -7  -4   2    1.66    0.07
   7   4  -2    1.81    0.07
  -7   4   2    1.77    0.07
  -6  -4   2    0.13    0.02
   6  -4  -2    0.20    0.03
  -6  -4   2    0.15    0.02
   6  -4  -2    0.16    0.03
   6   4  -2    0.14    0.02
  -6   4   2    0.16    0.02
  -5  -4   2    6.16    0.12
   5  -4  -2    6.13    0.13
  -5  -4   2    6.29    0.12
   5  -4  -2    6.47    0.13
   5   4  -2    6.03    0.12
  -5   4   2    6.16    0.12
  -4  -4   2    0.62    0.03
   4  -4  -2    0.64    0.03
  -4  -4   2    0.62    0.03
  -4   4   2    0.62    0.03
   4   4  -2    0.63    0.03
   4   4  -2    0.55    0.03
  -3  -4   2    2.38    0.06
   3  -4  -2    2.41    0.06
   3  -4  -2    2.44    0.06
  -3  -4   2    2.47    0.06
  -3   4   2    2.43    0.06
   3   4  -2    2.45    0.05
   3   4  -2    2.39    0.05
   3   4  -2    2.49    0.05
  -2  -4   2   11.14    0.17
   2  -4  -2   11.20    0.18
  -2  -4   2   11.22    0.17
   2   4  -2   11.28    0.16
   2   4  -2   11.30    0.16
  -2   4   2   11.34    0.17
  -1  -4   2    1.19    0.03
   1  -4  -2    1.17    0.03
  -1  -4   2    1.18    0.03
  -1  -4   2    1.20    0.03
  -1   4   2    1.21    0.03
   0  -4  -2    4.94    0.09
   0  -4   2    4.93    0.08
   0  -4  -2    5.11    0.09
   0   4   2    5.10    0.08
  -1  -4  -2    0.15    0.01
   1  -4   2    0.15    0.01
  -1  -4  -2    0.14    0.01
   1   4   2    0.15    0.01
   1   4   2    0.14    0.01
   1   4   2    0.14    0.01
  -1   4  -2    0.14    0.01
   2  -4   2    3.28    0.06
  -2  -4  -2    3.22    0.07
   2   4   2    3.26    0.06
  -2   4  -2    3.19    0.06
   2   4   2    3.31    0.06
   2   4   2    3.26    0.06
  -3  -4  -2   16.31    0.25
   3  -4   2   16.68    0.25
  -3  -4  -2   16.33    0.25
   3  -4   2   16.38    0.25
   3   4   2   16.55    0.25
   3   4   2   16.66    0.25
  -3   4  -2   16.89    0.24
  -4  -4  -2    0.59    0.03
   4  -4   2    0.58    0.03
   4  -4   2    0.53    0.03
  -4  -4  -2    0.58    0.03
  -4   4  -2    0.55    0.03
   4   4   2    0.58    0.03
  -5  -4  -2    4.99    0.11
  -5  -4  -2    4.89    0.11
   5  -4   2    4.98    0.11
   5  -4   2    4.97    0.11
   5   4   2    5.03    0.11
  -5   4  -2    4.96    0.10
  -6  -4  -2    0.49    0.03
  -6  -4  -2    0.47    0.04
   6  -4   2    0.47    0.03
   6  -4   2    0.46    0.04
  -6   4  -2    0.50    0.04
   6   4   2    0.50    0.04
  -7  -4  -2    0.13    0.03
   7  -4   2    0.13    0.03
  -7   4  -2    0.17    0.03
   7   4   2    0.19    0.03
  -8  -4  -2    0.53    0.05
   8  -4   2    0.48    0.05
   8   4   2    0.54    0.05
  -8   4  -2    0.51    0.05
   9  -4   2    0.00    0.03
  -9  -4  -2    0.01    0.02
  -9   4  -2    0.03    0.02
   9   4   2    0.01    0.02
 -10  -4  -2    0.65    0.06
  10  -4   2    0.66    0.07
 -10   4  -2    0.60    0.06
  10   4   2    0.46    0.05
  11  -4   2    0.13    0.04
 -11  -4  -2    0.15    0.04
 -11   4  -2    0.13    0.04
  11   4   2    0.18    0.04
 -11  -5   2    0.01    0.03
  11  -5  -2    0.01    0.03
 -11   5   2    0.00    0.03
  10  -5  -2    0.04    0.03
 -10  -5   2   -0.02    0.03
 -10   5   2   -0.02    0.03
  10   5  -2    0.00    0.03
   9  -5  -2    0.21    0.04
  -9  -5   2    0.16    0.03
  -9   5   2    0.29    0.04
   9   5  -2    0.17    0.03
   8  -5  -2   -0.01    0.02
  -8  -5   2   -0.01    0.02
  -8   5   2    0.00    0.02
   8   5  -2   -0.02    0.02
  -7  -5   2    0.54    0.04
   7  -5  -2    0.53    0.05
  -7   5   2    0.53    0.04
   7   5  -2    0.51    0.04
   6  -5  -2    0.47    0.03
  -6  -5   2    0.48    0.04
   6  -5  -2    0.45    0.04
  -6  -5   2    0.43    0.03
  -6   5   2    0.38    0.03
   6   5  -2    0.43    0.03
   5  -5  -2    0.37    0.03
   5  -5  -2    0.41    0.03
  -5  -5   2    0.36    0.03
  -5  -5   2    0.42    0.03
   5   5  -2    0.35    0.03
   4  -5  -2    5.29    0.11
  -4  -5   2    5.17    0.10
   4  -5  -2    5.40    0.11
  -4  -5   2    5.32    0.11
   4   5  -2    5.28    0.10
   4   5  -2    5.46    0.10
  -3  -5   2    0.27    0.02
   3  -5  -2    0.28    0.02
  -3  -5   2    0.32    0.02
   3  -5  -2    0.30    0.02
   3   5  -2    0.31    0.01
   3   5  -2    0.31    0.02
  -3   5   2    0.31    0.02
  -2  -5   2    7.89    0.13
  -2  -5   2    7.95    0.13
   2  -5  -2    8.18    0.13
  -2   5   2    8.22    0.12
   1  -5  -2   14.52    0.22
  -1  -5   2   14.84    0.21
  -1  -5   2   14.63    0.20
  -1  -5   2   14.48    0.21
  -1   5   2   14.89    0.21
   0  -5  -2   24.68    0.35
   0  -5  -2   24.72    0.35
   0  -5   2   25.05    0.34
   0   5   2   25.10    0.34
   0   5   2   25.16    0.34
   1  -5   2    1.40    0.03
  -1  -5  -2    1.40    0.04
  -1  -5  -2    1.33    0.03
   1   5   2    1.38    0.03
   2  -5   2   15.44    0.22
  -2  -5  -2   15.39    0.23
  -2   5  -2   14.67    0.21
   2   5   2   15.47    0.22
   2   5   2   15.31    0.22
   2   5   2   15.40    0.22
   3  -5   2    0.19    0.02
  -3  -5  -2    0.22    0.02
  -3  -5  -2    0.19    0.02
   3  -5   2    0.22    0.02
   3   5   2    0.20    0.02
  -3   5  -2    0.20    0.02
   3   5   2    0.22    0.02
   3   5   2    0.20    0.02
  -4  -5  -2    4.88    0.10
   4  -5   2    4.73    0.10
  -4  -5  -2    4.64    0.10
   4  -5   2    4.57    0.10
  -4   5  -2    4.81    0.09
   4   5   2    4.81    0.10
   5  -5   2    0.61    0.03
  -5  -5  -2    0.60    0.03
   5  -5   2    0.52    0.04
  -5  -5  -2    0.55    0.03
   5   5   2    0.53    0.03
  -5   5  -2    0.54    0.03
  -6  -5  -2    6.57    0.14
  -6  -5  -2    6.32    0.13
   6  -5   2    6.41    0.14
   6  -5   2    6.23    0.13
  -6   5  -2    6.34    0.13
   6   5   2    6.45    0.13
   7  -5   2    0.08    0.02
  -7  -5  -2    0.08    0.02
   7   5   2    0.07    0.02
  -7   5  -2    0.05    0.02
  -8  -5  -2    0.09    0.03
   8  -5   2    0.07    0.03
  -8   5  -2    0.11    0.03
   8   5   2    0.12    0.03
   9  -5   2    0.15    0.04
  -9  -5  -2    0.11    0.03
   9   5   2    0.11    0.03
  -9   5  -2    0.13    0.03
  10  -5   2    0.72    0.07
 -10  -5  -2    0.43    0.05
  10   5   2    0.60    0.06
 -10   5  -2    0.56    0.05
  11  -5   2    0.21    0.05
 -11  -5  -2    0.27    0.05
  11  -6  -2    0.03    0.04
 -11  -6   2    0.08    0.04
  10  -6  -2    0.01    0.03
 -10  -6   2    0.01    0.03
 -10   6   2   -0.03    0.02
  -9  -6   2    0.20    0.04
   9  -6  -2    0.19    0.04
   9   6  -2    0.29    0.04
  -9   6   2    0.23    0.03
  -8  -6   2    0.50    0.05
   8  -6  -2    0.50    0.05
   8   6  -2    0.57    0.05
  -8   6   2    0.56    0.05
  -7  -6   2    0.49    0.04
  -7  -6   2    0.53    0.04
   7  -6  -2    0.59    0.05
   7   6  -2    0.54    0.04
   6  -6  -2    2.57    0.08
  -6  -6   2    2.45    0.08
  -6  -6   2    2.30    0.07
   6  -6  -2    2.42    0.07
   6   6  -2    2.48    0.07
  -5  -6   2    0.00    0.01
  -5  -6   2    0.00    0.01
   5  -6  -2    0.00    0.01
   5  -6  -2   -0.03    0.01
   5   6  -2   -0.01    0.01
   4  -6  -2    0.59    0.03
   4  -6  -2    0.55    0.03
  -4  -6   2    0.56    0.03
  -4  -6   2    0.58    0.03
   4   6  -2    0.57    0.02
   4   6  -2    0.60    0.02
  -3  -6   2    0.43    0.02
   3  -6  -2    0.44    0.03
   3  -6  -2    0.40    0.02
  -3  -6   2    0.41    0.02
   3   6  -2    0.43    0.01
   3   6  -2    0.44    0.01
  -3   6   2    0.42    0.02
  -2  -6   2   18.33    0.27
   2  -6  -2   18.81    0.28
  -2  -6   2   18.63    0.27
  -2   6   2   19.00    0.26
  -1  -6   2    0.13    0.01
   1  -6  -2    0.10    0.01
  -1  -6   2    0.12    0.01
  -1  -6   2    0.13    0.01
   0  -6  -2   10.65    0.16
   0  -6   2   10.79    0.15
   0  -6  -2   10.70    0.17
  -1  -6  -2   56.14    0.76
   1  -6   2   56.20    0.75
  -1  -6  -2   55.34    0.76
   2  -6   2    0.50    0.02
  -2  -6  -2    0.51    0.03
   2   6   2    0.48    0.02
   2   6   2    0.50    0.02
   2   6   2    0.48    0.02
   3  -6   2    1.69    0.05
   3  -6   2    1.73    0.05
  -3  -6  -2    1.72    0.05
  -3  -6  -2    1.66    0.05
   3   6   2    1.65    0.04
   3   6   2    1.68    0.04
  -3   6  -2    1.50    0.04
   3   6   2    1.65    0.04
   4  -6   2    7.47    0.14
  -4  -6  -2    7.60    0.14
  -4  -6  -2    7.59    0.14
   4  -6   2    7.40    0.14
   4   6   2    7.59    0.13
   4   6   2    7.65    0.13
  -4   6  -2    7.71    0.13
   5  -6   2    0.18    0.02
  -5  -6  -2    0.14    0.02
  -5  -6  -2    0.16    0.02
   5  -6   2    0.14    0.02
   5   6   2    0.14    0.02
  -5   6  -2    0.14    0.02
   6  -6   2    0.83    0.04
  -6  -6  -2    0.92    0.05
  -6  -6  -2    0.86    0.04
   6  -6   2    0.94    0.05
  -6   6  -2    0.91    0.04
   6   6   2    0.93    0.05
  -7  -6  -2    0.61    0.05
   7  -6   2    0.60    0.05
   7   6   2    0.57    0.04
  -7   6  -2    0.55    0.04
   8  -6   2    0.24    0.04
  -8  -6  -2    0.23    0.04
  -8   6  -2    0.27    0.03
   8   6   2    0.25    0.03
  -9  -6  -2    0.04    0.03
   9  -6   2    0.05    0.03
   9   6   2    0.05    0.03
  -9   6  -2    0.09    0.03
 -10  -6  -2   -0.01    0.03
  10  -6   2    0.01    0.03
  10  -7  -2    0.05    0.03
 -10  -7   2    0.07    0.03
  -9  -7   2    0.97    0.07
   9  -7  -2    1.14    0.08
   8  -7  -2    0.42    0.05
  -8  -7   2    0.39    0.04
   8   7  -2    0.49    0.04
  -7  -7   2    0.18    0.03
  -7  -7   2    0.27    0.03
   7  -7  -2    0.19    0.03
   7   7  -2    0.26    0.03
   6  -7  -2    0.01    0.01
  -6  -7   2    0.00    0.02
   6  -7  -2   -0.01    0.02
  -6  -7   2    0.01    0.01
   6   7  -2    0.00    0.01
   5  -7  -2    0.65    0.04
  -5  -7   2    0.69    0.04
   5  -7  -2    0.69    0.04
  -5  -7   2    0.69    0.04
  -4  -7   2    0.32    0.03
   4  -7  -2    0.33    0.03
  -4  -7   2    0.34    0.02
   4  -7  -2    0.28    0.02
   4   7  -2    0.33    0.02
   4   7  -2    0.33    0.01
  -3  -7   2    0.21    0.02
   3  -7  -2    0.24    0.02
   3  -7  -2    0.21    0.02
  -3  -7   2    0.26    0.02
  -3   7   2    0.24    0.01
  -2  -7   2    0.06    0.01
  -2  -7   2    0.05    0.01
   2  -7  -2    0.05    0.01
  -1  -7   2    3.94    0.06
  -1  -7   2    3.97    0.07
   1  -7  -2    4.02    0.08
  -1  -7   2    3.97    0.07
   0  -7  -2    3.03    0.06
   0  -7  -2    3.06    0.07
   0  -7   2    3.07    0.05
   1  -7   2    0.50    0.02
  -1  -7  -2    0.51    0.02
  -1  -7  -2    0.50    0.02
   2  -7   2    1.05    0.03
  -2  -7  -2    0.97    0.03
  -3  -7  -2    0.25    0.02
  -3  -7  -2    0.26    0.02
   3  -7   2    0.31    0.02
   3  -7   2    0.23    0.02
   3   7   2    0.24    0.01
   3   7   2    0.26    0.01
   3   7   2    0.21    0.02
   4  -7   2    0.11    0.02
   4  -7   2    0.09    0.01
  -4  -7  -2    0.12    0.02
  -4  -7  -2    0.11    0.02
   4   7   2    0.09    0.01
  -4   7  -2    0.11    0.01
   4   7   2    0.12    0.01
   5  -7   2    0.74    0.04
  -5  -7  -2    0.76    0.04
  -5  -7  -2    0.73    0.04
   5  -7   2    0.71    0.04
  -5   7  -2    0.70    0.03
   5   7   2    0.79    0.04
   5   7   2    0.78    0.03
  -6  -7  -2    0.83    0.05
   6  -7   2    0.87    0.05
   6  -7   2    0.86    0.05
  -6  -7  -2    0.81    0.04
  -6   7  -2    0.86    0.04
   6   7   2    0.82    0.04
  -7  -7  -2    3.54    0.10
   7  -7   2    3.58    0.11
  -7   7  -2    3.49    0.09
   7   7   2    3.49    0.10
   8  -7   2    0.02    0.02
  -8  -7  -2    0.00    0.02
  -8   7  -2   -0.01    0.02
   8   7   2   -0.03    0.02
  -9  -7  -2    1.70    0.09
   9  -7   2    1.93    0.09
  10  -7   2    0.05    0.04
 -10  -7  -2    0.04    0.03
  10  -8  -2    0.10    0.04
 -10  -8   2    0.03    0.03
   9  -8  -2   -0.04    0.03
  -9  -8   2    0.02    0.03
   8  -8  -2    0.01    0.03
  -8  -8   2    0.01    0.02
   7  -8  -2    0.09    0.03
  -7  -8   2    0.06    0.02
   7   8  -2    0.08    0.01
   6  -8  -2    1.01    0.06
  -6  -8   2    1.14    0.05
  -6  -8   2    1.06    0.05
   6  -8  -2    1.12    0.05
   6   8  -2    1.03    0.04
  -5  -8   2    1.38    0.05
   5  -8  -2    1.44    0.05
   5  -8  -2    1.43    0.06
  -5  -8   2    1.36    0.05
   5   8  -2    1.40    0.03
   4  -8  -2    1.67    0.05
  -4  -8   2    1.56    0.05
   4  -8  -2    1.67    0.06
  -4  -8   2    1.60    0.05
   3  -8  -2    0.10    0.02
  -3  -8   2    0.11    0.01
  -3  -8   2    0.09    0.01
   3  -8  -2    0.11    0.02
   2  -8  -2    6.07    0.11
  -2  -8   2    6.00    0.10
  -2  -8   2    6.15    0.10
   1  -8  -2    0.80    0.03
  -1  -8   2    0.78    0.02
  -1  -8   2    0.80    0.02
  -1  -8   2    0.81    0.02
   0  -8  -2    1.34    0.04
   0  -8  -2    1.40    0.04
   0  -8   2    1.33    0.03
   1  -8   2    0.95    0.02
  -1  -8  -2    0.95    0.03
  -1  -8  -2    0.96    0.03
   2  -8   2    2.24    0.05
  -2  -8  -2    2.32    0.06
   2  -8   2    2.29    0.05
   3  -8   2    1.53    0.04
  -3  -8  -2    1.49    0.05
   3  -8   2    1.51    0.05
   4  -8   2    0.92    0.04
   4  -8   2    0.85    0.04
  -4  -8  -2    0.85    0.04
  -4  -8  -2    0.93    0.04
   4   8   2    0.85    0.03
   4   8   2    0.87    0.03
   5  -8   2    0.00    0.01
   5  -8   2    0.00    0.01
  -5  -8  -2    0.00    0.01
  -5  -8  -2    0.01    0.01
   5   8   2    0.00    0.01
   5   8   2    0.03    0.01
  -5   8  -2    0.01    0.01
  -6  -8  -2    1.10    0.05
   6  -8   2    1.05    0.05
   6   8   2    1.05    0.04
  -6   8  -2    0.98    0.04
   6   8   2    1.10    0.05
   7  -8   2    0.16    0.03
  -7  -8  -2    0.17    0.03
   7   8   2    0.22    0.04
  -8  -8  -2   -0.02    0.02
   8  -8   2   -0.03    0.02
   9  -8   2    0.92    0.07
  -9  -8  -2    0.96    0.07
   9  -9  -2    0.24    0.05
  -9  -9   2    0.33    0.04
   8  -9  -2    1.32    0.08
  -8  -9   2    1.25    0.07
   7  -9  -2    0.04    0.03
  -7  -9   2    0.04    0.02
   6  -9  -2    0.01    0.02
  -6  -9   2    0.01    0.02
   5  -9  -2    0.00    0.02
   5  -9  -2    0.02    0.02
  -5  -9   2   -0.02    0.01
  -5  -9   2   -0.01    0.01
   4  -9  -2    2.35    0.07
  -4  -9   2    2.30    0.06
   4  -9  -2    2.35    0.07
  -4  -9   2    2.29    0.06
   3  -9  -2    0.88    0.04
  -3  -9   2    0.80    0.03
   3  -9  -2    0.84    0.04
  -3  -9   2    0.80    0.03
   2  -9  -2    0.11    0.02
  -2  -9   2    0.11    0.01
  -2  -9   2    0.12    0.01
  -1  -9   2    1.51    0.03
  -1  -9   2    1.47    0.03
   1  -9  -2    1.43    0.04
   0  -9  -2    0.13    0.02
   0  -9   2    0.13    0.01
   0  -9  -2    0.12    0.01
  -1  -9  -2    2.05    0.05
  -1  -9  -2    2.05    0.05
   1  -9   2    2.09    0.04
   2  -9   2    4.74    0.08
   2  -9   2    4.67    0.09
  -2  -9  -2    4.66    0.09
   3  -9   2    0.74    0.03
  -3  -9  -2    0.74    0.04
   3  -9   2    0.76    0.03
  -4  -9  -2    6.56    0.13
   4  -9   2    6.65    0.13
  -4  -9  -2    6.71    0.13
   4  -9   2    6.58    0.12
   5  -9   2   -0.01    0.01
  -5  -9  -2    0.02    0.02
   5   9   2    0.01    0.01
   5   9   2    0.02    0.01
   6  -9   2    0.06    0.02
  -6  -9  -2    0.08    0.02
  -7  -9  -2    0.00    0.02
   7  -9   2    0.00    0.02
  -8  -9  -2    0.72    0.06
   8  -9   2    0.67    0.06
  -9  -9  -2    0.05    0.03
   9  -9   2    0.05    0.03
   9 -10  -2    0.07    0.03
  -9 -10   2    0.05    0.03
   8 -10  -2    0.03    0.03
  -8 -10   2    0.02    0.02
  -7 -10   2    2.22    0.08
   7 -10  -2    2.32    0.09
  -6 -10   2    0.10    0.02
   6 -10  -2    0.10    0.03
   5 -10  -2    0.00    0.02
  -5 -10   2    0.01    0.02
   4 -10  -2   -0.01    0.02
   4 -10  -2    0.01    0.02
  -4 -10   2    0.01    0.01
  -4 -10   2    0.02    0.01
  -3 -10   2    0.91    0.03
   3 -10  -2    0.97    0.04
  -3 -10   2    0.96    0.04
   3 -10  -2    0.95    0.04
   2 -10  -2    0.16    0.02
  -2 -10   2    0.21    0.02
   2 -10  -2    0.18    0.02
  -2 -10   2    0.20    0.02
  -1 -10   2    9.18    0.13
   1 -10  -2    9.19    0.15
   1 -10  -2    9.33    0.17
  -1 -10   2    9.10    0.14
   0 -10  -2    5.11    0.09
   0 -10  -2    5.18    0.10
  -1 -10  -2    0.35    0.03
  -1 -10  -2    0.36    0.02
   1 -10   2    0.32    0.02
   2 -10   2   10.09    0.16
   2 -10   2   10.28    0.16
  -2 -10  -2   10.04    0.17
  -3 -10  -2    0.00    0.01
   3 -10   2    0.00    0.01
   3 -10   2    0.02    0.01
   4 -10   2    0.02    0.01
  -4 -10  -2    0.02    0.01
   5 -10   2    1.95    0.07
  -5 -10  -2    1.93    0.07
   6 -10   2    0.51    0.04
  -6 -10  -2    0.65    0.05
  -7 -10  -2    0.25    0.04
   7 -10   2    0.28    0.04
  -8 -10  -2    0.15    0.03
   8 -10   2    0.16    0.04
   8 -11  -2    0.07    0.03
  -8 -11   2    0.04    0.03
   7 -11  -2    0.03    0.03
  -7 -11   2    0.03    0.02
  -6 -11   2    0.14    0.03
   6 -11  -2    0.18    0.03
   5 -11  -2    0.01    0.02
  -5 -11   2    0.00    0.02
  -4 -11   2    2.54    0.07
   4 -11  -2    2.56    0.08
  -3 -11   2    0.11    0.02
   3 -11  -2    0.10    0.02
  -3 -11   2    0.08    0.02
   2 -11  -2    0.73    0.04
  -2 -11   2    0.70    0.03
  -2 -11   2    0.71    0.03
   2 -11  -2    0.73    0.03
   1 -11  -2    1.92    0.06
   1 -11  -2    1.80    0.05
   0 -11  -2    0.12    0.02
   0 -11  -2    0.10    0.02
  -1 -11  -2    3.22    0.07
   1 -11   2    3.05    0.06
   1 -11   2    3.11    0.06
  -1 -11  -2    3.05    0.07
   2 -11   2    2.03    0.05
  -2 -11  -2    2.08    0.06
   2 -11   2    2.11    0.05
  -3 -11  -2    0.37    0.03
   3 -11   2    0.43    0.03
   4 -11   2    1.20    0.05
  -4 -11  -2    1.25    0.05
  -5 -11  -2    0.19    0.03
   5 -11   2    0.22    0.03
  -6 -11  -2    0.06    0.02
   6 -11   2    0.05    0.02
  -7 -11  -2    0.01    0.02
   7 -11   2   -0.04    0.02
   8 -11   2    0.12    0.03
  -8 -11  -2    0.19    0.04
  -7 -12   2    0.69    0.05
   7 -12  -2    0.73    0.06
   6 -12  -2    1.61    0.07
  -6 -12   2    1.50    0.06
  -5 -12   2    0.26    0.03
   5 -12  -2    0.30    0.04
  -4 -12   2    0.02    0.01
   4 -12  -2    0.02    0.02
   3 -12  -2    0.69    0.04
  -3 -12   2    0.64    0.03
   2 -12  -2    2.88    0.07
  -2 -12   2    3.01    0.06
   1 -12  -2    0.05    0.02
   1 -12  -2    0.02    0.01
   0 -12  -2    0.07    0.02
   0 -12  -2    0.08    0.02
  -1 -12  -2    0.00    0.01
  -1 -12  -2    0.02    0.01
   1 -12   2    0.02    0.01
   1 -12   2    0.02    0.01
   2 -12   2    0.21    0.02
  -2 -12  -2    0.25    0.02
  -3 -12  -2    0.02    0.01
   3 -12   2    0.02    0.01
   4 -12   2    0.18    0.02
  -4 -12  -2    0.15    0.02
   5 -12   2    0.03    0.02
  -5 -12  -2    0.03    0.02
  -6 -12  -2    0.03    0.02
   6 -12   2    0.01    0.02
   7 -12   2    0.23    0.04
  -7 -12  -2    0.22    0.03
   6 -13  -2   -0.01    0.02
  -6 -13   2    0.01    0.02
   5 -13  -2    0.02    0.02
  -5 -13   2    0.00    0.01
  -4 -13   2    0.52    0.03
   4 -13  -2    0.52    0.04
  -3 -13   2    0.88    0.03
   3 -13  -2    0.88    0.04
   2 -13  -2   -0.01    0.02
  -2 -13   2    0.04    0.01
   2 -13  -2    0.04    0.02
   1 -13  -2    0.22    0.02
   1 -13  -2    0.22    0.03
   0 -13  -2    0.88    0.04
  -1 -13  -2    0.15    0.02
  -2 -13  -2    0.10    0.02
   2 -13   2    0.06    0.01
  -3 -13  -2    0.05    0.02
   3 -13   2    0.05    0.01
   4 -13   2    0.61    0.04
  -4 -13  -2    0.65    0.04
  -5 -13  -2    0.04    0.02
   5 -13   2    0.00    0.02
  -6 -13  -2    0.01    0.02
  -4 -14   2    0.06    0.02
   4 -14  -2    0.07    0.02
   3 -14  -2    0.02    0.02
  -3 -14   2    0.02    0.01
   2 -14  -2    0.23    0.03
   1 -14  -2    0.12    0.02
   0 -14  -2    0.52    0.03
  -1 -14  -2    0.67    0.03
   2 -14   2    0.07    0.01
  -2 -14  -2    0.08    0.02
   3 -14   2    0.33    0.03
  -3 -14  -2    0.34    0.03
  -4 -14  -2    0.48    0.04
   4 -14   2    0.54    0.04
   1 -15  -2    0.05    0.02
   0 -15  -2    0.08    0.02
  -1 -15  -2    0.26    0.02
 -11   0   3    0.74    0.07
  11   0  -3    0.81    0.08
 -10   0   3    0.02    0.03
  10   0  -3    0.02    0.03
   9   0  -3    0.82    0.07
  -9   0   3    0.82    0.07
   8   0  -3    0.05    0.03
  -8   0   3   -0.01    0.02
  -7   0   3    2.25    0.08
   7   0  -3    2.41    0.09
   6   0  -3   -0.03    0.02
  -6   0   3   -0.04    0.02
  -5   0   3   30.05    0.44
   5   0  -3   29.74    0.45
  -5   0   3   29.18    0.44
  -4   0   3    0.01    0.01
  -4   0   3    0.04    0.01
   4   0  -3    0.01    0.01
   4   0  -3   -0.01    0.01
   3   0  -3    2.15    0.06
  -3   0   3    2.11    0.06
   3   0  -3    2.25    0.06
  -2   0   3   -0.04    0.01
   2   0  -3    0.00    0.01
   2   0  -3   -0.04    0.01
   2   0  -3   -0.04    0.01
  -1   0   3   47.25    0.64
   1   0  -3   46.63    0.64
   1   0  -3   46.04    0.64
  -1   0   3   46.58    0.64
   0   0  -3   -0.01    0.01
   0   0   3   -0.02    0.01
   0   0   3    0.01    0.01
   0   0  -3    0.00    0.01
  -1   0  -3   24.97    0.36
   1   0   3   25.26    0.36
  -2   0  -3    0.00    0.01
   2   0   3    0.00    0.00
   3   0   3    7.34    0.13
   3   0   3    7.37    0.13
  -3   0  -3    7.43    0.13
   4   0   3    0.00    0.01
  -4   0  -3    0.02    0.01
   4   0   3    0.00    0.01
  -5   0  -3    0.79    0.04
   5   0   3    0.73    0.04
   6   0   3    0.00    0.01
  -6   0  -3    0.00    0.01
   7   0   3    5.81    0.14
  -7   0  -3    5.92    0.14
  -8   0  -3    0.01    0.02
   8   0   3    0.02    0.02
  -9   0  -3    0.29    0.04
   9   0   3    0.20    0.04
  10   0   3    0.00    0.03
 -10   0  -3   -0.04    0.02
 -11   0  -3    0.01    0.03
  11   0   3    0.03    0.04
 -11  -1   3    0.12    0.04
  11  -1  -3    0.12    0.04
 -11   1   3    0.11    0.04
  11   1  -3    0.13    0.04
  10  -1  -3    0.08    0.03
 -10  -1   3    0.09    0.03
  10   1  -3    0.07    0.04
 -10   1   3    0.05    0.03
   9  -1  -3    6.69    0.17
  -9  -1   3    6.52    0.17
  -9   1   3    6.81    0.17
   9   1  -3    6.65    0.17
   8  -1  -3    0.02    0.02
  -8  -1   3    0.01    0.02
  -8   1   3    0.05    0.03
   8   1  -3    0.05    0.02
   7  -1  -3    1.31    0.07
  -7  -1   3    1.42    0.06
  -7   1   3    1.38    0.07
   7   1  -3    1.37    0.07
   6  -1  -3    0.42    0.04
  -6  -1   3    0.34    0.04
   6   1  -3    0.44    0.04
  -6   1   3    0.29    0.03
  -5  -1   3   62.63    0.87
   5  -1  -3   62.16    0.87
   5  -1  -3   61.87    0.87
  -5  -1   3   62.72    0.87
   5   1  -3   61.49    0.87
  -5   1   3   61.74    0.87
   4  -1  -3   24.09    0.36
   4  -1  -3   24.16    0.37
  -4  -1   3   24.76    0.37
  -4  -1   3   24.55    0.37
   4   1  -3   24.67    0.37
  -4   1   3   25.12    0.37
   4   1  -3   24.60    0.36
  -4   1   3   24.62    0.37
  -3  -1   3    8.95    0.15
  -3  -1   3    8.99    0.15
   3  -1  -3    8.97    0.15
   3  -1  -3    8.96    0.16
   3   1  -3    9.05    0.15
   3   1  -3    9.09    0.15
   2  -1  -3   36.62    0.51
   2  -1  -3   36.16    0.51
  -2  -1   3   35.63    0.51
  -2   1   3   36.93    0.51
   2   1  -3   36.68    0.50
   2   1  -3   36.01    0.51
   2   1  -3   36.47    0.51
  -1  -1   3   12.97    0.19
   1  -1  -3   12.92    0.20
  -1  -1   3   12.80    0.19
   1   1  -3   12.75    0.19
  -1   1   3   12.48    0.19
  -1   1   3   12.88    0.20
   1   1  -3   12.66    0.19
   0  -1  -3    1.35    0.04
   0  -1   3    1.35    0.04
   0  -1  -3    1.36    0.04
   0  -1   3    1.44    0.04
   0   1   3    1.28    0.04
   0   1   3    1.29    0.04
   0   1  -3    1.35    0.04
   1  -1   3    0.31    0.02
  -1  -1  -3    0.31    0.02
  -1   1  -3    0.28    0.02
   1   1   3    0.37    0.02
   1   1   3    0.27    0.02
   2  -1   3    0.55    0.02
  -2  -1  -3    0.56    0.03
  -2   1  -3    0.57    0.03
   3  -1   3    0.53    0.03
   3  -1   3    0.49    0.03
  -3  -1  -3    0.54    0.03
   3   1   3    0.62    0.03
   3   1   3    0.50    0.03
  -3   1  -3    0.53    0.03
   4  -1   3    0.02    0.01
  -4  -1  -3    0.02    0.01
   4  -1   3    0.03    0.01
   4   1   3    0.02    0.01
   4   1   3    0.01    0.01
  -4   1  -3    0.03    0.01
   5  -1   3    8.69    0.17
  -5  -1  -3    8.25    0.16
   5  -1   3    8.59    0.16
  -5   1  -3    8.55    0.16
   5   1   3    8.55    0.16
   6  -1   3    0.29    0.03
  -6  -1  -3    0.31    0.03
   6   1   3    0.40    0.04
  -6   1  -3    0.35    0.03
  -7  -1  -3    3.37    0.10
   7  -1   3    3.61    0.10
  -7   1  -3    3.40    0.10
   7   1   3    3.36    0.10
  -8  -1  -3    0.87    0.06
   8  -1   3    0.93    0.06
  -8   1  -3    0.95    0.06
   8   1   3    0.88    0.06
   9  -1   3    0.24    0.04
  -9  -1  -3    0.24    0.04
  -9   1  -3    0.24    0.04
   9   1   3    0.29    0.04
 -10  -1  -3   -0.02    0.02
  10  -1   3   -0.01    0.03
 -10   1  -3    0.01    0.02
  10   1   3   -0.04    0.02
  11  -1   3    0.10    0.04
 -11  -1  -3    0.19    0.04
 -11   1  -3    0.09    0.03
  11   1   3    0.08    0.04
  11  -2  -3    0.05    0.03
 -11  -2   3   -0.01    0.03
  11   2  -3    0.03    0.04
 -11   2   3    0.06    0.03
  10  -2  -3    0.05    0.03
 -10  -2   3    0.02    0.03
  10   2  -3    0.00    0.03
 -10   2   3    0.05    0.03
  -9  -2   3    0.18    0.03
   9  -2  -3    0.21    0.04
   9   2  -3    0.24    0.04
  -9   2   3    0.15    0.03
   8  -2  -3    0.08    0.03
  -8  -2   3    0.10    0.03
   8   2  -3    0.09    0.03
  -8   2   3    0.09    0.03
  -7  -2   3    0.38    0.04
   7  -2  -3    0.41    0.04
   7   2  -3    0.36    0.04
  -7   2   3    0.49    0.04
   6  -2  -3    6.41    0.14
  -6  -2   3    6.51    0.14
   6   2  -3    6.42    0.14
  -6   2   3    6.44    0.14
  -5  -2   3    3.34    0.09
   5  -2  -3    3.20    0.09
   5  -2  -3    3.32    0.08
   5   2  -3    3.21    0.09
  -5   2   3    3.22    0.08
  -4  -2   3    0.55    0.03
   4  -2  -3    0.50    0.03
  -4  -2   3    0.49    0.03
   4  -2  -3    0.64    0.04
  -4   2   3    0.55    0.03
   4   2  -3    0.55    0.03
   4   2  -3    0.58    0.03
   3  -2  -3    1.57    0.05
  -3  -2   3    1.60    0.05
   3  -2  -3    1.59    0.05
  -3  -2   3    1.53    0.05
   3   2  -3    1.57    0.05
   3   2  -3    1.53    0.04
   2  -2  -3   12.65    0.20
  -2  -2   3   12.90    0.20
   2   2  -3   13.00    0.20
   2   2  -3   12.72    0.19
  -2   2   3   12.86    0.20
   2   2  -3   12.89    0.19
  -1  -2   3    6.65    0.11
  -1  -2   3    6.57    0.11
   1  -2  -3    6.68    0.12
   1  -2  -3    6.72    0.12
   1   2  -3    6.65    0.11
   1   2  -3    6.82    0.11
   1   2  -3    6.59    0.11
  -1   2   3    6.90    0.12
   0  -2  -3   16.47    0.24
   0  -2   3   16.37    0.24
   0  -2  -3   16.50    0.24
   0  -2   3   16.32    0.24
   0   2   3   16.67    0.24
   0   2  -3   16.38    0.24
   0   2   3   16.52    0.24
  -1  -2  -3    3.82    0.07
   1  -2   3    3.68    0.07
   1   2   3    3.80    0.07
  -1   2  -3    3.81    0.07
   1   2   3    3.74    0.07
   2  -2   3   63.16    0.88
  -2  -2  -3   64.93    0.88
  -2   2  -3   64.60    0.88
   2   2   3   64.84    0.88
   2   2   3   64.64    0.88
  -3  -2  -3    1.65    0.05
   3  -2   3    1.65    0.05
   3  -2   3    1.59    0.05
   3   2   3    1.65    0.05
  -3   2  -3    1.66    0.05
   3   2   3    1.64    0.05
   4  -2   3    0.13    0.02
   4  -2   3    0.15    0.02
  -4  -2  -3    0.10    0.02
   4   2   3    0.11    0.02
  -4   2  -3    0.13    0.02
   4   2   3    0.16    0.02
  -5  -2  -3    1.04    0.05
   5  -2   3    1.12    0.05
   5  -2   3    1.07    0.05
  -5   2  -3    1.10    0.05
   5   2   3    1.07    0.05
   6  -2   3    2.65    0.08
  -6  -2  -3    2.59    0.08
  -6   2  -3    2.61    0.08
   6   2   3    2.71    0.08
   7  -2   3    0.01    0.02
  -7  -2  -3    0.02    0.02
   7   2   3    0.04    0.02
  -7   2  -3    0.01    0.02
  -8  -2  -3    0.43    0.05
   8  -2   3    0.45    0.05
  -8   2  -3    0.52    0.05
   8   2   3    0.36    0.04
   9  -2   3    0.08    0.03
  -9  -2  -3    0.11    0.03
   9   2   3    0.09    0.03
  -9   2  -3    0.10    0.03
 -10  -2  -3    0.88    0.07
  10  -2   3    1.04    0.08
  10   2   3    0.80    0.07
 -10   2  -3    1.02    0.07
 -11  -2  -3    0.12    0.04
  11  -2   3    0.14    0.05
 -11   2  -3    0.15    0.04
  11   2   3    0.20    0.05
  11  -3  -3    0.04    0.03
 -11  -3   3    0.02    0.03
 -11   3   3    0.03    0.03
  11   3  -3    0.02    0.03
  10  -3  -3    0.18    0.04
 -10  -3   3    0.26    0.04
  10   3  -3    0.25    0.04
 -10   3   3    0.26    0.04
   9  -3  -3    0.13    0.04
  -9  -3   3    0.17    0.04
  -9   3   3    0.15    0.03
   9   3  -3    0.22    0.04
   8  -3  -3    0.04    0.03
  -8  -3   3    0.02    0.02
   8   3  -3    0.08    0.03
  -8   3   3    0.08    0.03
  -7  -3   3    0.02    0.02
   7  -3  -3    0.01    0.02
   7   3  -3    0.01    0.02
  -7   3   3    0.05    0.02
   6  -3  -3    0.02    0.02
  -6  -3   3    0.00    0.01
  -6  -3   3    0.03    0.01
  -6   3   3   -0.01    0.01
   6   3  -3    0.01    0.02
  -5  -3   3    4.31    0.10
  -5  -3   3    4.19    0.10
   5  -3  -3    4.26    0.10
   5  -3  -3    4.35    0.10
   5   3  -3    4.23    0.10
  -5   3   3    4.27    0.10
   4  -3  -3    7.72    0.15
  -4  -3   3    7.74    0.14
   4  -3  -3    8.00    0.14
  -4  -3   3    8.13    0.15
   4   3  -3    7.89    0.14
   4   3  -3    8.12    0.15
  -4   3   3    8.02    0.16
  -3  -3   3    0.06    0.01
  -3  -3   3    0.08    0.01
   3  -3  -3    0.04    0.01
   3  -3  -3    0.09    0.01
   3   3  -3    0.06    0.01
   3   3  -3    0.07    0.01
  -3   3   3    0.05    0.01
   3   3  -3    0.05    0.01
  -2  -3   3    8.27    0.14
  -2  -3   3    8.41    0.14
   2  -3  -3    8.23    0.14
   2   3  -3    8.34    0.13
   2   3  -3    8.49    0.13
   2   3  -3    8.54    0.14
  -2   3   3    8.25    0.14
  -1  -3   3    3.50    0.06
  -1  -3   3    3.55    0.07
   1  -3  -3    3.53    0.07
   1   3  -3    3.52    0.06
   1   3  -3    3.58    0.07
  -1   3   3    3.54    0.07
   0  -3  -3    0.11    0.01
   0  -3  -3    0.10    0.01
   0  -3   3    0.10    0.01
   0   3   3    0.10    0.01
   0   3   3    0.10    0.01
   0   3  -3    0.12    0.01
  -1  -3  -3    5.72    0.10
  -1  -3  -3    5.63    0.10
   1  -3   3    5.67    0.10
   1   3   3    5.61    0.10
   1   3   3    5.79    0.10
  -1   3  -3    5.70    0.10
  -2  -3  -3    6.66    0.12
   2  -3   3    6.88    0.12
   2   3   3    6.66    0.11
   2   3   3    6.50    0.12
   2   3   3    6.78    0.12
  -2   3  -3    6.68    0.11
  -3  -3  -3   32.58    0.47
   3  -3   3   32.56    0.47
  -3   3  -3   32.92    0.47
   3   3   3   33.13    0.47
   3   3   3   33.45    0.47
  -4  -3  -3   15.81    0.25
   4  -3   3   15.54    0.25
   4  -3   3   15.77    0.25
   4   3   3   15.71    0.25
  -4   3  -3   15.86    0.25
  -5  -3  -3    0.53    0.04
   5  -3   3    0.56    0.03
  -5   3  -3    0.58    0.03
   5   3   3    0.55    0.04
  -6  -3  -3    2.94    0.09
   6  -3   3    2.88    0.09
   6   3   3    3.05    0.09
  -6   3  -3    2.95    0.08
   7  -3   3    0.00    0.02
  -7  -3  -3    0.01    0.02
  -7   3  -3   -0.01    0.01
   7   3   3   -0.01    0.02
  -8  -3  -3    0.00    0.02
   8  -3   3    0.00    0.02
  -8   3  -3    0.00    0.02
   8   3   3   -0.03    0.02
   9  -3   3    0.15    0.04
  -9  -3  -3    0.18    0.04
  -9   3  -3    0.18    0.03
   9   3   3    0.19    0.04
  10  -3   3    0.09    0.04
 -10  -3  -3    0.10    0.04
 -10   3  -3    0.13    0.03
  10   3   3    0.11    0.04
  11  -3   3    0.02    0.04
 -11  -3  -3   -0.01    0.03
  11   3   3   -0.02    0.03
 -11   3  -3    0.01    0.03
 -11  -4   3    0.24    0.05
  11  -4  -3    0.29    0.06
 -11   4   3    0.16    0.04
  11   4  -3    0.21    0.04
  10  -4  -3    0.14    0.04
 -10  -4   3    0.07    0.03
 -10   4   3    0.11    0.03
  10   4  -3    0.11    0.03
   9  -4  -3    0.21    0.04
  -9  -4   3    0.24    0.04
  -9   4   3    0.26    0.04
   9   4  -3    0.24    0.04
   8  -4  -3    1.07    0.07
  -8  -4   3    0.97    0.06
   8   4  -3    0.89    0.06
  -8   4   3    1.10    0.06
   7  -4  -3    0.92    0.06
  -7  -4   3    0.87    0.05
   7   4  -3    0.87    0.05
  -7   4   3    0.88    0.05
   6  -4  -3    0.84    0.05
  -6  -4   3    0.82    0.04
  -6  -4   3    0.76    0.05
   6   4  -3    0.85    0.05
   5  -4  -3    0.36    0.03
  -5  -4   3    0.38    0.03
  -5  -4   3    0.42    0.03
   5  -4  -3    0.37    0.03
   5   4  -3    0.43    0.03
   4  -4  -3    0.02    0.02
  -4  -4   3    0.05    0.01
  -4  -4   3    0.03    0.01
   4  -4  -3    0.02    0.01
   4   4  -3    0.05    0.01
   4   4  -3    0.04    0.01
   3  -4  -3    3.76    0.08
   3  -4  -3    3.69    0.08
  -3  -4   3    3.68    0.08
  -3  -4   3    3.70    0.08
   3   4  -3    3.64    0.07
  -3   4   3    3.61    0.08
   3   4  -3    3.65    0.07
   3   4  -3    3.69    0.08
   2  -4  -3    0.03    0.01
  -2  -4   3    0.03    0.01
  -2  -4   3    0.01    0.01
   2   4  -3    0.02    0.01
   2   4  -3    0.02    0.01
  -2   4   3    0.03    0.01
   2   4  -3    0.03    0.01
   1  -4  -3    0.43    0.02
  -1  -4   3    0.40    0.02
  -1  -4   3    0.41    0.02
   1  -4  -3    0.37    0.02
   1   4  -3    0.42    0.02
  -1   4   3    0.38    0.02
   0  -4  -3   22.38    0.33
   0  -4  -3   22.43    0.33
   0  -4   3   22.16    0.32
   0   4   3   22.61    0.32
   0   4  -3   22.78    0.31
  -1  -4  -3    1.60    0.04
  -1  -4  -3    1.57    0.04
   1  -4   3    1.52    0.04
  -1   4  -3    1.57    0.04
   1   4   3    1.58    0.04
   1   4   3    1.61    0.04
  -2  -4  -3    9.28    0.15
   2  -4   3    8.89    0.15
  -2   4  -3    9.05    0.14
   2   4   3    9.16    0.15
   2   4   3    9.19    0.15
   2   4   3    9.06    0.15
  -3  -4  -3    6.19    0.12
   3  -4   3    6.39    0.12
   3   4   3    6.47    0.12
   3   4   3    6.38    0.12
  -3   4  -3    6.40    0.11
   3   4   3    6.35    0.11
  -4  -4  -3    2.09    0.06
   4  -4   3    2.13    0.06
   4  -4   3    2.19    0.06
  -4   4  -3    2.04    0.06
   4   4   3    2.17    0.06
  -5  -4  -3    2.18    0.07
   5  -4   3    2.07    0.07
   5  -4   3    2.05    0.06
  -5   4  -3    2.09    0.06
   5   4   3    1.99    0.06
  -6  -4  -3    0.71    0.04
   6  -4   3    0.75    0.05
   6   4   3    0.76    0.04
  -6   4  -3    0.73    0.04
  -7  -4  -3    5.41    0.13
   7  -4   3    5.37    0.13
   7   4   3    5.43    0.13
  -7   4  -3    5.48    0.13
   8  -4   3    1.04    0.06
  -8  -4  -3    1.11    0.06
   8   4   3    0.95    0.06
  -8   4  -3    1.00    0.06
  -9  -4  -3    0.00    0.02
   9  -4   3   -0.03    0.02
  -9   4  -3   -0.01    0.02
   9   4   3    0.06    0.03
  10  -4   3    1.04    0.08
 -10  -4  -3    1.18    0.08
  10   4   3    0.95    0.07
 -10   4  -3    0.97    0.07
  11  -4   3    0.00    0.04
 -11  -4  -3    0.09    0.04
 -11   4  -3    0.13    0.04
  11   4   3    0.07    0.04
 -11  -5   3    0.16    0.04
  11  -5  -3    0.17    0.05
 -11   5   3    0.17    0.04
 -10  -5   3    0.07    0.03
  10  -5  -3    0.03    0.03
 -10   5   3    0.03    0.03
  10   5  -3    0.02    0.03
  -9  -5   3    0.01    0.02
   9  -5  -3    0.01    0.03
  -9   5   3    0.00    0.02
   9   5  -3    0.02    0.02
   8  -5  -3    0.00    0.02
  -8  -5   3   -0.01    0.02
   8   5  -3    0.03    0.02
   7  -5  -3    0.83    0.06
  -7  -5   3    0.88    0.05
   7   5  -3    0.89    0.05
  -6  -5   3    0.01    0.02
   6  -5  -3    0.03    0.02
   6  -5  -3    0.01    0.02
  -6  -5   3    0.00    0.01
   6   5  -3   -0.01    0.01
   5  -5  -3    4.25    0.10
  -5  -5   3    4.34    0.10
  -5  -5   3    4.29    0.10
   5  -5  -3    4.43    0.11
   5   5  -3    4.38    0.10
  -4  -5   3    5.43    0.11
   4  -5  -3    5.38    0.12
  -4  -5   3    5.27    0.11
   4  -5  -3    5.37    0.11
   4   5  -3    5.41    0.10
   4   5  -3    5.32    0.09
   3  -5  -3    0.97    0.04
  -3  -5   3    1.04    0.04
  -3  -5   3    1.02    0.04
   3  -5  -3    0.99    0.04
   3   5  -3    1.01    0.03
   3   5  -3    1.04    0.03
   3   5  -3    1.04    0.03
  -3   5   3    1.04    0.04
  -2  -5   3    4.84    0.09
  -2  -5   3    4.80    0.09
   2  -5  -3    5.06    0.10
  -2   5   3    4.96    0.09
   2   5  -3    5.00    0.08
   1  -5  -3    1.49    0.04
  -1  -5   3    1.44    0.03
  -1  -5   3    1.45    0.04
   1  -5  -3    1.47    0.05
  -1   5   3    1.45    0.04
   1   5  -3    1.52    0.03
   1   5  -3    1.45    0.03
   0  -5   3    0.03    0.01
   0  -5  -3    0.02    0.01
   0  -5  -3   -0.01    0.01
   0   5   3    0.01    0.01
  -1  -5  -3   11.50    0.18
   1  -5   3   11.45    0.18
  -1  -5  -3   11.57    0.18
   1   5   3   11.50    0.18
   1   5   3   11.46    0.17
  -1   5  -3   11.75    0.16
   1   5   3   11.72    0.18
   2  -5   3    7.28    0.12
  -2  -5  -3    7.33    0.13
   2   5   3    7.41    0.12
  -2   5  -3    6.25    0.11
   2   5   3    7.33    0.12
   2   5   3    7.39    0.12
   3  -5   3   13.36    0.21
  -3  -5  -3   13.56    0.22
  -3   5  -3   13.64    0.21
   3   5   3   13.37    0.21
   3   5   3   13.54    0.21
  -4  -5  -3    0.00    0.01
   4  -5   3    0.02    0.01
   4  -5   3    0.04    0.01
   4   5   3    0.03    0.01
   4   5   3    0.06    0.01
  -4   5  -3    0.03    0.01
  -5  -5  -3    0.73    0.04
   5  -5   3    0.76    0.04
   5  -5   3    0.74    0.04
  -5   5  -3    0.73    0.04
   5   5   3    0.69    0.04
   6  -5   3    0.00    0.02
  -6  -5  -3   -0.01    0.01
   6  -5   3   -0.01    0.01
   6   5   3    0.01    0.01
  -6   5  -3   -0.01    0.01
   7  -5   3    0.13    0.03
  -7  -5  -3    0.11    0.03
   7   5   3    0.11    0.03
  -7   5  -3    0.14    0.02
  -8  -5  -3    0.14    0.03
   8  -5   3    0.12    0.03
   8   5   3    0.15    0.03
  -8   5  -3    0.11    0.03
  -9  -5  -3    0.25    0.04
   9  -5   3    0.29    0.05
  -9   5  -3    0.27    0.04
   9   5   3    0.20    0.04
  10  -5   3    0.01    0.03
 -10  -5  -3    0.02    0.03
  10   5   3    0.03    0.03
 -10   5  -3    0.01    0.03
 -10  -6   3    0.07    0.03
  10  -6  -3    0.03    0.03
   9  -6  -3    0.33    0.05
  -9  -6   3    0.32    0.04
   9   6  -3    0.36    0.04
  -8  -6   3    0.05    0.02
   8  -6  -3   -0.01    0.02
   8   6  -3    0.04    0.02
  -7  -6   3    0.04    0.02
   7  -6  -3    0.03    0.02
   7   6  -3    0.07    0.02
  -6  -6   3    0.00    0.01
  -6  -6   3   -0.01    0.01
   6  -6  -3   -0.02    0.02
   6  -6  -3    0.00    0.01
   6   6  -3    0.01    0.01
   5  -6  -3    2.03    0.06
  -5  -6   3    1.94    0.06
  -5  -6   3    1.80    0.06
   5  -6  -3    1.91    0.07
   5   6  -3    2.01    0.06
   5   6  -3    1.89    0.05
   4  -6  -3    1.37    0.05
  -4  -6   3    1.37    0.05
  -4  -6   3    1.40    0.05
   4  -6  -3    1.41    0.05
   4   6  -3    1.28    0.04
   4   6  -3    1.42    0.03
  -3  -6   3   10.51    0.17
  -3  -6   3   10.48    0.17
   3  -6  -3   10.15    0.18
   3  -6  -3   10.24    0.18
  -3   6   3   11.29    0.18
   3   6  -3   10.55    0.15
   3   6  -3   10.39    0.16
   2  -6  -3   20.28    0.31
  -2  -6   3   19.98    0.30
  -2  -6   3   20.50    0.29
  -2   6   3   20.53    0.29
  -1  -6   3    1.56    0.04
   1  -6  -3    1.63    0.05
   1  -6  -3    1.57    0.05
  -1  -6   3    1.53    0.04
  -1   6   3    1.61    0.04
   0  -6  -3    0.42    0.03
   0  -6   3    0.41    0.02
   0  -6  -3    0.45    0.03
   0   6   3    0.40    0.02
  -1  -6  -3    1.56    0.05
  -1  -6  -3    1.56    0.04
   1  -6   3    1.51    0.04
   1   6   3    1.47    0.04
  -2  -6  -3    0.03    0.01
   2  -6   3    0.03    0.01
   2   6   3    0.03    0.01
   2   6   3    0.03    0.01
  -2   6  -3    0.03    0.01
   2   6   3    0.04    0.01
   3  -6   3    0.60    0.03
  -3  -6  -3    0.60    0.03
   3  -6   3    0.62    0.03
   3   6   3    0.63    0.03
   3   6   3    0.58    0.03
   4  -6   3    0.03    0.01
   4  -6   3    0.04    0.01
  -4  -6  -3    0.04    0.01
   4   6   3    0.03    0.01
   4   6   3    0.04    0.01
  -4   6  -3    0.03    0.01
  -5  -6  -3    0.68    0.04
   5  -6   3    0.69    0.04
   5  -6   3    0.69    0.04
   5   6   3    0.60    0.04
  -5   6  -3    0.67    0.03
   5   6   3    0.66    0.03
  -6  -6  -3    0.23    0.03
   6  -6   3    0.23    0.03
  -6  -6  -3    0.28    0.03
   6  -6   3    0.25    0.03
   6   6   3    0.24    0.03
  -6   6  -3    0.25    0.03
  -7  -6  -3   -0.03    0.02
   7  -6   3   -0.03    0.02
   7   6   3   -0.02    0.02
  -7   6  -3    0.01    0.02
   8  -6   3   -0.01    0.02
  -8  -6  -3    0.01    0.02
  -8   6  -3    0.01    0.02
   8   6   3    0.01    0.02
  -9  -6  -3    0.24    0.04
   9  -6   3    0.28    0.04
   9   6   3    0.29    0.04
  -9   6  -3    0.29    0.04
 -10  -6  -3    0.24    0.04
  10  -6   3    0.24    0.05
 -10  -7   3    0.20    0.04
  10  -7  -3    0.22    0.05
  -9  -7   3    0.00    0.02
   9  -7  -3   -0.02    0.03
  -8  -7   3    0.01    0.02
   8  -7  -3   -0.02    0.02
   8   7  -3    0.01    0.02
  -7  -7   3    0.31    0.04
   7  -7  -3    0.33    0.04
   7   7  -3    0.32    0.03
   7   7  -3    0.35    0.03
   6  -7  -3    0.02    0.01
  -6  -7   3    0.01    0.02
   6  -7  -3    0.02    0.02
  -6  -7   3    0.02    0.02
   6   7  -3    0.00    0.01
   6   7  -3    0.00    0.01
  -5  -7   3    0.00    0.01
   5  -7  -3    0.00    0.02
  -5  -7   3    0.00    0.01
   5  -7  -3    0.01    0.01
   5   7  -3    0.00    0.01
   5   7  -3    0.01    0.01
   4  -7  -3    0.95    0.05
   4  -7  -3    0.87    0.04
  -4  -7   3    0.98    0.04
  -4  -7   3    0.85    0.04
   4   7  -3    0.90    0.03
   4   7  -3    0.87    0.03
  -3  -7   3    0.00    0.01
   3  -7  -3    0.01    0.01
  -3  -7   3    0.00    0.01
   3  -7  -3    0.02    0.01
  -2  -7   3    3.98    0.08
   2  -7  -3    3.82    0.09
  -2  -7   3    3.83    0.08
  -2   7   3    3.89    0.07
  -1  -7   3    5.01    0.09
   1  -7  -3    5.23    0.10
  -1  -7   3    5.04    0.08
   1  -7  -3    5.16    0.11
  -1   7   3    5.13    0.08
  -1   7   3    5.27    0.08
   0  -7  -3    3.11    0.07
   0  -7  -3    3.14    0.07
   0  -7   3    3.24    0.06
  -1  -7  -3    3.56    0.08
  -1  -7  -3    3.64    0.07
   1  -7   3    3.58    0.07
   1   7   3    3.61    0.06
   1   7   3    3.64    0.06
   2  -7   3    0.06    0.01
  -2  -7  -3    0.06    0.01
   2   7   3    0.05    0.01
   2   7   3    0.07    0.01
   3  -7   3    3.26    0.07
   3  -7   3    3.42    0.08
  -3  -7  -3    3.47    0.08
  -3   7  -3    3.45    0.06
   3   7   3    3.54    0.07
  -4  -7  -3    7.44    0.14
   4  -7   3    7.10    0.14
   4  -7   3    7.29    0.14
   4   7   3    7.21    0.13
   4   7   3    7.36    0.13
   5  -7   3    0.27    0.03
  -5  -7  -3    0.27    0.03
   5  -7   3    0.27    0.03
  -5   7  -3    0.28    0.02
   5   7   3    0.28    0.03
   5   7   3    0.29    0.03
   6  -7   3    7.95    0.17
  -6  -7  -3    8.12    0.17
   6  -7   3    7.74    0.16
   6   7   3    8.03    0.15
   6   7   3    8.14    0.16
  -6   7  -3    8.06    0.15
  -7  -7  -3   -0.02    0.02
   7  -7   3   -0.01    0.02
   7   7   3   -0.02    0.02
  -7   7  -3    0.00    0.02
   8  -7   3    0.74    0.06
  -8  -7  -3    0.75    0.06
   8   7   3    0.76    0.05
  -8   7  -3    0.78    0.07
   9  -7   3    2.31    0.10
  -9  -7  -3    2.12    0.10
  10  -7   3    0.03    0.03
 -10  -7  -3    0.10    0.04
 -10  -8   3    0.06    0.03
  10  -8  -3    0.07    0.04
   9  -8  -3    0.15    0.04
  -9  -8   3    0.10    0.03
   8  -8  -3    0.19    0.04
  -8  -8   3    0.19    0.03
   7  -8  -3    0.03    0.02
  -7  -8   3   -0.02    0.02
   7   8  -3    0.01    0.01
  -6  -8   3    0.23    0.03
   6  -8  -3    0.25    0.03
   6  -8  -3    0.28    0.04
   6   8  -3    0.29    0.02
   5  -8  -3    0.80    0.05
  -5  -8   3    0.83    0.04
   5  -8  -3    0.83    0.04
  -5  -8   3    0.91    0.04
   5   8  -3    0.81    0.03
   4  -8  -3    0.01    0.01
  -4  -8   3    0.02    0.01
  -4  -8   3   -0.01    0.01
   4  -8  -3    0.02    0.01
  -3  -8   3    0.02    0.01
   3  -8  -3    0.01    0.01
   3  -8  -3    0.03    0.01
  -3  -8   3    0.01    0.01
  -3   8   3    0.02    0.01
   2  -8  -3    0.63    0.03
  -2  -8   3    0.69    0.03
  -2  -8   3    0.65    0.03
   1  -8  -3    1.03    0.04
  -1  -8   3    1.00    0.03
  -1  -8   3    1.00    0.03
   1  -8  -3    1.02    0.04
   0  -8  -3    2.89    0.07
   0  -8   3    2.97    0.06
   0  -8  -3    2.89    0.07
  -1  -8  -3    4.85    0.10
  -1  -8  -3    4.83    0.09
   1  -8   3    4.72    0.09
  -2  -8  -3    2.33    0.06
   2  -8   3    2.27    0.05
  -3  -8  -3    2.36    0.07
   3  -8   3    2.37    0.06
   3  -8   3    2.45    0.06
   3   8   3    2.46    0.05
   3   8   3    2.61    0.05
  -4  -8  -3    2.24    0.07
   4  -8   3    2.17    0.06
   4  -8   3    2.26    0.07
  -4   8  -3    2.24    0.04
   4   8   3    2.24    0.06
   5  -8   3    0.01    0.02
   5  -8   3    0.01    0.01
  -5  -8  -3    0.01    0.02
   5   8   3    0.03    0.01
   5   8   3    0.02    0.01
  -5   8  -3    0.02    0.01
   6  -8   3    0.14    0.03
  -6  -8  -3    0.18    0.03
   6   8   3    0.23    0.02
   6   8   3    0.21    0.03
  -6   8  -3    0.20    0.02
   7  -8   3    0.04    0.02
  -7  -8  -3    0.05    0.02
  -8  -8  -3    1.57    0.08
   8  -8   3    1.53    0.08
   9  -8   3    1.11    0.08
  -9  -8  -3    1.19    0.08
   9  -9  -3    0.24    0.05
  -9  -9   3    0.20    0.04
  -8  -9   3    0.08    0.03
   8  -9  -3    0.05    0.03
  -7  -9   3    1.04    0.06
   7  -9  -3    1.16    0.07
   6  -9  -3    0.41    0.04
  -6  -9   3    0.37    0.04
  -5  -9   3    0.17    0.03
   5  -9  -3    0.10    0.03
  -4  -9   3   -0.01    0.01
   4  -9  -3    0.00    0.02
  -4  -9   3   -0.01    0.01
   4  -9  -3    0.01    0.01
   3  -9  -3    3.30    0.09
  -3  -9   3    3.44    0.08
   3  -9  -3    3.40    0.08
  -3  -9   3    3.33    0.07
   2  -9  -3    0.67    0.04
  -2  -9   3    0.62    0.03
  -2  -9   3    0.60    0.03
  -1  -9   3    0.59    0.02
  -1  -9   3    0.61    0.02
   1  -9  -3    0.67    0.03
   1  -9  -3    0.67    0.04
   0  -9  -3   -0.02    0.01
   0  -9   3    0.01    0.01
   0  -9  -3    0.00    0.01
  -1  -9  -3    5.44    0.11
  -1  -9  -3    5.70    0.10
   1  -9   3    5.36    0.09
   2  -9   3    1.33    0.04
  -2  -9  -3    1.38    0.05
   3  -9   3    0.09    0.01
   3  -9   3    0.08    0.02
  -3  -9  -3    0.06    0.02
  -4  -9  -3    0.00    0.01
   4  -9   3    0.00    0.01
   4  -9   3   -0.01    0.01
   4   9   3    0.00    0.01
   5  -9   3    0.66    0.04
  -5  -9  -3    0.64    0.04
   5   9   3    0.69    0.04
   5   9   3    0.54    0.05
   6  -9   3    0.80    0.05
  -6  -9  -3    0.86    0.05
  -7  -9  -3    0.07    0.02
   7  -9   3    0.04    0.02
   8  -9   3    0.67    0.06
  -8  -9  -3    0.74    0.06
  -9  -9  -3    0.39    0.05
   9  -9   3    0.45    0.06
   8 -10  -3    0.13    0.04
  -8 -10   3    0.12    0.03
   7 -10  -3    0.48    0.05
  -7 -10   3    0.46    0.05
   6 -10  -3    0.45    0.05
  -6 -10   3    0.43    0.04
   5 -10  -3    0.16    0.03
  -5 -10   3    0.20    0.03
   4 -10  -3    5.57    0.13
  -4 -10   3    5.57    0.11
  -3 -10   3    1.96    0.05
   3 -10  -3    2.01    0.07
  -3 -10   3    1.96    0.06
   3 -10  -3    1.97    0.06
   2 -10  -3    0.11    0.02
  -2 -10   3    0.17    0.02
  -2 -10   3    0.14    0.02
   2 -10  -3    0.20    0.03
  -1 -10   3   19.06    0.28
   1 -10  -3   19.33    0.30
   1 -10  -3   19.32    0.29
   0 -10  -3    0.25    0.03
   0 -10   3    0.25    0.02
   0 -10  -3    0.41    0.03
  -1 -10  -3    0.59    0.03
   1 -10   3    0.59    0.02
  -1 -10  -3    0.60    0.03
  -2 -10  -3    3.54    0.08
   2 -10   3    3.54    0.07
  -3 -10  -3    0.36    0.03
   3 -10   3    0.32    0.02
   3 -10   3    0.32    0.03
   4 -10   3    0.64    0.04
  -4 -10  -3    0.59    0.04
  -5 -10  -3    0.58    0.04
   5 -10   3    0.55    0.04
  -6 -10  -3    0.30    0.04
   6 -10   3    0.31    0.04
   7 -10   3    0.06    0.03
  -7 -10  -3    0.08    0.03
  -8 -10  -3    0.02    0.03
   8 -10   3   -0.01    0.02
  -8 -11   3    0.22    0.04
   8 -11  -3    0.14    0.04
  -7 -11   3    0.69    0.05
   7 -11  -3    0.58    0.06
   6 -11  -3    0.15    0.03
  -6 -11   3    0.12    0.03
  -5 -11   3    0.03    0.02
   5 -11  -3    0.02    0.02
  -4 -11   3    0.21    0.03
   4 -11  -3    0.25    0.03
  -3 -11   3    1.03    0.04
   3 -11  -3    1.04    0.05
   2 -11  -3    3.26    0.08
  -2 -11   3    3.17    0.07
   2 -11  -3    3.38    0.09
  -1 -11   3    0.24    0.02
   1 -11  -3    0.28    0.03
   1 -11  -3    0.29    0.03
   0 -11  -3    0.52    0.03
   0 -11   3    0.51    0.02
   0 -11  -3    0.53    0.03
  -1 -11  -3    1.64    0.05
   1 -11   3    1.52    0.04
  -1 -11  -3    1.66    0.05
   2 -11   3    0.30    0.02
   2 -11   3    0.35    0.03
  -2 -11  -3    0.33    0.03
   3 -11   3    0.01    0.01
  -3 -11  -3    0.03    0.02
   4 -11   3    0.35    0.03
  -4 -11  -3    0.38    0.03
   5 -11   3    0.00    0.02
  -5 -11  -3    0.00    0.02
  -6 -11  -3    0.91    0.06
   6 -11   3    0.88    0.05
  -7 -11  -3    0.02    0.02
   7 -11   3   -0.01    0.02
  -7 -12   3    0.07    0.03
   7 -12  -3    0.05    0.03
  -6 -12   3    0.01    0.02
   6 -12  -3    0.00    0.02
  -5 -12   3    0.80    0.05
   5 -12  -3    0.82    0.06
   4 -12  -3    0.47    0.04
  -4 -12   3    0.49    0.04
   3 -12  -3    0.26    0.03
  -3 -12   3    0.28    0.02
   2 -12  -3    0.35    0.04
   2 -12  -3    0.31    0.03
   1 -12  -3    0.06    0.02
   1 -12  -3    0.07    0.02
   0 -12  -3    0.07    0.02
   0 -12  -3    0.04    0.02
  -1 -12  -3    0.07    0.02
  -1 -12  -3    0.09    0.02
   2 -12   3    0.38    0.02
  -2 -12  -3    0.38    0.03
   3 -12   3    0.00    0.01
  -3 -12  -3    0.00    0.02
  -4 -12  -3    1.97    0.07
   4 -12   3    1.97    0.06
   5 -12   3    0.25    0.03
  -5 -12  -3    0.28    0.03
   6 -12   3    0.13    0.03
  -6 -12  -3    0.15    0.03
   5 -13  -3    0.03    0.02
  -5 -13   3    0.02    0.02
  -4 -13   3    0.08    0.02
   4 -13  -3    0.07    0.02
   3 -13  -3    0.01    0.02
   3 -13  -3    0.00    0.02
   2 -13  -3    0.90    0.05
   2 -13  -3    0.80    0.04
   1 -13  -3    0.03    0.02
   1 -13  -3    0.06    0.02
   0 -13  -3    0.37    0.04
   0 -13  -3    0.35    0.03
   1 -13   3    1.10    0.03
  -1 -13  -3    1.19    0.05
   2 -13   3    0.25    0.02
  -2 -13  -3    0.28    0.03
  -3 -13  -3    0.18    0.02
   3 -13   3    0.14    0.02
   4 -13   3    0.34    0.03
  -4 -13  -3    0.36    0.03
   5 -13   3    0.42    0.04
  -5 -13  -3    0.41    0.04
  -4 -14   3    0.02    0.02
   4 -14  -3    0.01    0.02
   3 -14  -3    0.36    0.04
   3 -14  -3    0.42    0.05
   2 -14  -3    0.24    0.05
   2 -14  -3    0.21    0.03
   1 -14  -3    0.31    0.03
   0 -14  -3    0.37    0.03
  -1 -14  -3    0.09    0.02
   1 -14   3    0.08    0.01
  -2 -14  -3    0.04    0.02
   2 -14   3    0.03    0.01
  -3 -14  -3    0.01    0.02
   3 -14   3   -0.01    0.01
 -11   0   4    0.00    0.03
  11   0  -4    0.00    0.04
 -10   0   4    0.09    0.03
  10   0  -4    0.04    0.03
  -9   0   4    0.01    0.03
   9   0  -4    0.04    0.03
  -8   0   4   16.66    0.30
   8   0  -4   17.33    0.31
   7   0  -4    0.01    0.02
  -7   0   4   -0.02    0.02
   6   0  -4    0.54    0.05
  -6   0   4    0.46    0.04
  -5   0   4   -0.04    0.02
   5   0  -4   -0.07    0.02
   4   0  -4    8.92    0.16
  -4   0   4    8.72    0.16
   4   0  -4    8.83    0.16
  -3   0   4    0.00    0.01
   3   0  -4    0.06    0.02
   3   0  -4   -0.01    0.01
   3   0  -4    0.02    0.01
   2   0  -4    0.52    0.03
  -2   0   4    0.52    0.03
   2   0  -4    0.53    0.03
   1   0  -4    0.00    0.01
  -1   0   4    0.00    0.01
   1   0  -4   -0.01    0.01
  -1   0   4    0.01    0.01
   0   0   4    0.02    0.01
   0   0  -4    0.00    0.01
   0   0   4    0.01    0.01
   0   0  -4    0.00    0.01
   1   0   4   -0.01    0.01
  -1   0  -4   -0.01    0.01
   1   0   4   -0.01    0.01
   2   0   4   21.36    0.33
  -2   0  -4   22.77    0.33
  -3   0  -4    0.00    0.01
   3   0   4   -0.01    0.01
   4   0   4   53.15    0.75
  -4   0  -4   52.08    0.75
   4   0   4   53.95    0.75
  -5   0  -4    0.01    0.01
   5   0   4    0.00    0.01
  -6   0  -4    0.09    0.02
   6   0   4    0.07    0.02
  -7   0  -4   -0.03    0.01
   7   0   4    0.00    0.02
   8   0   4    0.42    0.04
  -8   0  -4    0.37    0.04
  -9   0  -4    0.00    0.02
   9   0   4    0.00    0.02
 -10   0  -4    0.06    0.03
  10   0   4    0.01    0.03
  11   0   4    0.01    0.03
 -11   0  -4   -0.04    0.03
  11  -1  -4   -0.03    0.03
 -11  -1   4    0.00    0.03
  11   1  -4    0.07    0.04
 -11   1   4   -0.01    0.03
  10  -1  -4    0.89    0.08
 -10  -1   4    0.99    0.07
 -10   1   4    0.82    0.07
  10   1  -4    0.91    0.08
  -9  -1   4    0.29    0.04
   9  -1  -4    0.45    0.06
   9   1  -4    0.35    0.05
  -9   1   4    0.33    0.04
  -8  -1   4    8.71    0.19
   8  -1  -4    8.92    0.20
   8   1  -4    8.64    0.19
  -8   1   4    8.76    0.19
   7  -1  -4    3.96    0.12
  -7  -1   4    4.00    0.11
   7   1  -4    4.01    0.11
  -7   1   4    3.90    0.11
  -6  -1   4    0.18    0.03
   6  -1  -4    0.15    0.03
   6   1  -4    0.15    0.03
  -6   1   4    0.17    0.03
   5  -1  -4    2.56    0.08
  -5  -1   4    2.68    0.08
  -5  -1   4    2.76    0.08
  -5   1   4    2.52    0.08
   5   1  -4    2.68    0.08
  -4  -1   4    0.28    0.03
  -4  -1   4    0.24    0.02
   4  -1  -4    0.20    0.03
   4  -1  -4    0.29    0.03
   4   1  -4    0.32    0.03
   4   1  -4    0.32    0.03
  -3  -1   4    0.10    0.02
   3  -1  -4    0.11    0.02
   3  -1  -4    0.15    0.02
   3   1  -4    0.12    0.02
   3   1  -4    0.17    0.02
   3   1  -4    0.12    0.02
  -3   1   4    0.06    0.01
  -2  -1   4    6.60    0.12
   2  -1  -4    6.37    0.12
   2  -1  -4    6.55    0.12
   2   1  -4    6.57    0.12
   2   1  -4    6.56    0.12
  -2   1   4    6.74    0.12
   2   1  -4    6.69    0.12
   1  -1  -4    4.23    0.09
  -1  -1   4    4.16    0.09
   1  -1  -4    4.23    0.09
  -1  -1   4    4.09    0.08
   1   1  -4    4.20    0.08
  -1   1   4    4.16    0.09
   1   1  -4    4.13    0.08
  -1   1   4    4.20    0.09
   0  -1  -4    5.83    0.11
   0  -1   4    5.86    0.11
   0  -1   4    5.80    0.10
   0   1  -4    5.92    0.11
   0   1   4    5.86    0.11
   0   1   4    5.96    0.11
   1  -1   4    0.40    0.02
  -1  -1  -4    0.44    0.03
   1  -1   4    0.45    0.02
   1   1   4    0.40    0.02
  -1   1  -4    0.42    0.02
   1   1   4    0.41    0.02
  -2  -1  -4   14.94    0.23
   2  -1   4   14.93    0.23
  -2   1  -4   14.72    0.23
   2   1   4   14.76    0.23
   3  -1   4    5.44    0.11
  -3  -1  -4    5.48    0.11
  -3   1  -4    5.45    0.11
   3   1   4    5.34    0.11
   3   1   4    5.48    0.11
   4  -1   4    2.23    0.07
  -4  -1  -4    2.26    0.07
   4  -1   4    2.39    0.07
  -4   1  -4    2.13    0.06
   4   1   4    2.16    0.07
   5  -1   4    6.52    0.14
  -5  -1  -4    6.67    0.14
  -5   1  -4    6.40    0.13
   5   1   4    6.63    0.14
   6  -1   4    0.69    0.04
  -6  -1  -4    0.68    0.04
  -6   1  -4    0.71    0.04
   6   1   4    0.70    0.05
  -7  -1  -4    1.22    0.06
   7  -1   4    1.19    0.06
   7   1   4    1.15    0.06
  -7   1  -4    1.18    0.06
  -8  -1  -4    0.25    0.04
   8  -1   4    0.20    0.03
   8   1   4    0.25    0.04
  -8   1  -4    0.24    0.03
  -9  -1  -4    0.71    0.06
   9  -1   4    0.77    0.06
  -9   1  -4    0.71    0.06
   9   1   4    0.78    0.06
  10  -1   4    0.38    0.05
 -10  -1  -4    0.35    0.05
  10   1   4    0.28    0.05
 -10   1  -4    0.30    0.04
  11  -1   4    0.02    0.03
 -11  -1  -4    0.02    0.03
 -11   1  -4    0.08    0.03
  11   1   4    0.02    0.03
 -11  -2   4    0.03    0.03
  11  -2  -4    0.02    0.04
 -11   2   4    0.08    0.03
  11   2  -4   -0.01    0.03
  10  -2  -4    0.14    0.04
 -10  -2   4    0.10    0.04
 -10   2   4    0.12    0.04
  10   2  -4    0.08    0.04
  -9  -2   4    1.08    0.07
   9  -2  -4    0.83    0.07
   9   2  -4    0.84    0.07
  -9   2   4    1.04    0.07
  -8  -2   4    0.86    0.06
   8  -2  -4    0.91    0.07
   8   2  -4    0.88    0.06
  -8   2   4    0.95    0.06
   7  -2  -4    3.48    0.11
  -7  -2   4    3.38    0.10
  -7   2   4    3.52    0.10
   7   2  -4    3.45    0.11
   6  -2  -4    1.20    0.06
  -6  -2   4    1.14    0.06
  -6   2   4    1.23    0.06
   6   2  -4    1.34    0.06
   5  -2  -4   13.69    0.24
  -5  -2   4   13.25    0.23
  -5  -2   4   13.81    0.23
   5   2  -4   13.72    0.24
   4  -2  -4    2.43    0.07
  -4  -2   4    2.64    0.07
   4  -2  -4    2.53    0.07
  -4  -2   4    2.54    0.07
   4   2  -4    2.50    0.07
   4   2  -4    2.54    0.07
   3  -2  -4    1.23    0.04
  -3  -2   4    1.19    0.04
   3  -2  -4    1.17    0.05
   3   2  -4    1.21    0.04
   3   2  -4    1.21    0.04
   3   2  -4    1.22    0.05
  -2  -2   4    0.73    0.03
   2  -2  -4    0.74    0.03
   2  -2  -4    0.76    0.04
   2   2  -4    0.73    0.03
  -2   2   4    0.71    0.03
   2   2  -4    0.69    0.03
   2   2  -4    0.73    0.03
  -1  -2   4   36.85    0.52
   1  -2  -4   36.88    0.52
  -1  -2   4   36.87    0.52
   1   2  -4   37.01    0.51
  -1   2   4   36.80    0.52
  -1   2   4   37.19    0.52
   1   2  -4   37.01    0.52
   0  -2   4    0.74    0.03
   0  -2  -4    0.72    0.03
   0  -2   4    0.92    0.03
   0   2  -4    0.76    0.03
   0   2   4    0.82    0.03
   0   2   4    0.76    0.03
  -1  -2  -4    4.95    0.10
   1  -2   4    4.97    0.10
   1   2   4    5.14    0.10
  -1   2  -4    5.10    0.09
   1   2   4    4.99    0.10
  -2  -2  -4    7.27    0.13
   2  -2   4    7.35    0.13
   2   2   4    7.45    0.13
   2   2   4    7.45    0.13
  -2   2  -4    7.24    0.13
  -3  -2  -4   11.99    0.20
   3  -2   4   12.25    0.20
  -3   2  -4   12.27    0.20
   3   2   4   11.89    0.20
   3   2   4   12.04    0.20
  -4  -2  -4    0.48    0.03
   4  -2   4    0.48    0.03
   4  -2   4    0.52    0.03
   4   2   4    0.51    0.03
  -4   2  -4    0.47    0.03
  -5  -2  -4    0.02    0.01
   5  -2   4    0.04    0.01
  -5   2  -4    0.01    0.01
   5   2   4    0.00    0.01
   6  -2   4   -0.01    0.01
  -6  -2  -4    0.00    0.01
  -6   2  -4    0.00    0.02
   6   2   4    0.02    0.02
   7  -2   4    0.78    0.05
  -7  -2  -4    0.92    0.06
   7   2   4    0.88    0.06
  -7   2  -4    0.93    0.05
   8  -2   4    0.20    0.04
  -8  -2  -4    0.24    0.04
  -8   2  -4    0.18    0.03
   8   2   4    0.20    0.04
   9  -2   4    0.91    0.07
  -9  -2  -4    0.87    0.07
   9   2   4    0.95    0.07
  -9   2  -4    0.90    0.06
 -10  -2  -4    1.49    0.09
  10  -2   4    1.53    0.09
  10   2   4    1.46    0.09
 -10   2  -4    1.29    0.08
 -11  -2  -4    1.23    0.09
  11  -2   4    1.16    0.09
  11   2   4    1.09    0.09
 -11   2  -4    1.29    0.08
 -11  -3   4   -0.02    0.03
  11  -3  -4   -0.02    0.03
 -11   3   4    0.00    0.03
  11   3  -4    0.00    0.03
  10  -3  -4    0.06    0.03
 -10  -3   4    0.10    0.04
 -10   3   4    0.05    0.03
  10   3  -4    0.10    0.04
  -9  -3   4    0.53    0.05
   9  -3  -4    0.49    0.06
  -9   3   4    0.47    0.05
   9   3  -4    0.59    0.06
   8  -3  -4    1.18    0.07
  -8  -3   4    1.22    0.07
  -8   3   4    1.11    0.06
   8   3  -4    1.05    0.07
  -7  -3   4    0.51    0.05
   7  -3  -4    0.58    0.05
   7   3  -4    0.55    0.05
  -6  -3   4    0.04    0.02
   6  -3  -4    0.06    0.02
   6   3  -4    0.07    0.02
   5  -3  -4    0.37    0.03
   5  -3  -4    0.38    0.04
  -5  -3   4    0.34    0.03
  -5  -3   4    0.40    0.04
   5   3  -4    0.25    0.03
  -4  -3   4    0.13    0.02
   4  -3  -4    0.15    0.03
  -4  -3   4    0.18    0.02
   4  -3  -4    0.15    0.02
   4   3  -4    0.23    0.03
   4   3  -4    0.17    0.02
  -3  -3   4    7.63    0.14
   3  -3  -4    7.57    0.15
   3  -3  -4    7.62    0.14
   3   3  -4    7.69    0.13
   3   3  -4    7.69    0.14
  -3   3   4    7.63    0.14
   3   3  -4    7.46    0.13
   2  -3  -4    2.31    0.06
   2  -3  -4    2.40    0.07
  -2  -3   4    2.44    0.06
  -2  -3   4    2.38    0.06
   2   3  -4    2.44    0.06
   2   3  -4    2.43    0.06
   2   3  -4    2.44    0.06
  -2   3   4    2.48    0.06
  -1  -3   4    0.03    0.01
   1  -3  -4    0.02    0.01
   1  -3  -4    0.01    0.01
  -1  -3   4    0.03    0.01
   1   3  -4    0.01    0.01
   1   3  -4    0.02    0.01
  -1   3   4    0.04    0.01
   0  -3  -4   31.10    0.45
   0  -3   4   31.48    0.45
   0  -3  -4   31.76    0.45
   0  -3   4   31.21    0.44
   0   3   4   31.56    0.45
   0   3   4   31.54    0.45
   0   3  -4   31.29    0.44
  -1  -3  -4    8.05    0.14
  -1  -3  -4    8.39    0.14
   1  -3   4    7.99    0.14
   1   3   4    8.34    0.14
   1   3   4    8.49    0.14
  -1   3  -4    8.07    0.14
  -2  -3  -4   11.40    0.19
   2  -3   4   11.51    0.19
   2   3   4   11.09    0.19
  -2   3  -4   11.55    0.18
   2   3   4   11.47    0.19
   3  -3   4    0.83    0.04
  -3  -3  -4    0.86    0.04
  -3   3  -4    0.79    0.03
   3   3   4    0.78    0.04
   3   3   4    0.84    0.03
   4  -3   4    3.54    0.09
   4  -3   4    3.53    0.09
  -4  -3  -4    3.52    0.09
   4   3   4    3.43    0.09
  -4   3  -4    3.52    0.08
   5  -3   4    0.29    0.03
   5  -3   4    0.26    0.03
  -5  -3  -4    0.30    0.03
  -5   3  -4    0.24    0.03
   5   3   4    0.20    0.02
  -6  -3  -4    0.16    0.03
   6  -3   4    0.16    0.03
   6   3   4    0.19    0.03
  -6   3  -4    0.20    0.03
   7  -3   4    0.25    0.03
  -7  -3  -4    0.25    0.03
   7   3   4    0.29    0.04
  -7   3  -4    0.28    0.03
  -8  -3  -4    0.12    0.03
   8  -3   4    0.13    0.03
   8   3   4    0.11    0.03
  -8   3  -4    0.08    0.03
  -9  -3  -4   -0.02    0.02
   9  -3   4    0.00    0.03
  -9   3  -4   -0.04    0.02
   9   3   4   -0.06    0.02
 -10  -3  -4    0.00    0.03
  10  -3   4    0.00    0.03
 -10   3  -4   -0.02    0.02
  10   3   4   -0.01    0.03
  11  -4  -4    0.05    0.04
 -11  -4   4    0.07    0.04
 -11   4   4    0.10    0.04
  11   4  -4    0.10    0.04
 -10  -4   4    0.50    0.06
  10  -4  -4    0.35    0.05
 -10   4   4    0.41    0.05
  10   4  -4    0.35    0.05
  -9  -4   4    0.03    0.03
   9  -4  -4    0.04    0.03
   9   4  -4    0.08    0.03
  -8  -4   4    0.02    0.02
   8  -4  -4    0.01    0.03
   8   4  -4    0.01    0.02
  -7  -4   4    0.01    0.02
   7  -4  -4   -0.01    0.02
   7   4  -4    0.03    0.02
  -6  -4   4    0.31    0.03
  -6  -4   4    0.32    0.03
   6  -4  -4    0.25    0.03
   6   4  -4    0.35    0.03
   5  -4  -4    0.69    0.05
   5  -4  -4    0.62    0.04
  -5  -4   4    0.71    0.04
  -5  -4   4    0.65    0.04
   5   4  -4    0.60    0.03
   5   4  -4    0.62    0.04
   4  -4  -4    0.32    0.03
  -4  -4   4    0.39    0.03
  -4  -4   4    0.42    0.03
   4  -4  -4    0.38    0.03
   4   4  -4    0.36    0.03
   4   4  -4    0.38    0.03
   3  -4  -4    2.56    0.07
  -3  -4   4    2.75    0.07
   3  -4  -4    2.71    0.07
  -3  -4   4    2.68    0.07
   3   4  -4    2.72    0.06
   3   4  -4    2.74    0.07
   3   4  -4    2.72    0.06
  -2  -4   4    5.46    0.10
  -2  -4   4    5.32    0.10
   2  -4  -4    5.29    0.11
   2  -4  -4    5.25    0.11
   2   4  -4    5.36    0.10
   2   4  -4    5.45    0.10
  -2   4   4    5.34    0.10
   2   4  -4    5.44    0.09
   1  -4  -4    5.58    0.11
   1  -4  -4    5.54    0.11
  -1  -4   4    5.52    0.10
  -1  -4   4    5.57    0.10
   1   4  -4    5.61    0.10
  -1   4   4    5.71    0.11
   1   4  -4    5.59    0.10
   0  -4  -4   37.68    0.54
   0  -4  -4   37.19    0.53
   0  -4   4   37.76    0.53
   0  -4   4   37.76    0.53
   0   4   4   38.02    0.54
   0   4   4   37.94    0.53
   0   4  -4   37.87    0.52
  -1  -4  -4   16.87    0.26
  -1  -4  -4   16.98    0.26
   1  -4   4   16.31    0.25
  -1   4  -4   17.06    0.25
   1   4   4   16.97    0.26
   1   4   4   16.84    0.26
  -2  -4  -4    0.53    0.03
   2  -4   4    0.55    0.03
   2   4   4    0.55    0.03
   2   4   4    0.58    0.03
   2   4   4    0.54    0.03
  -2   4  -4    0.53    0.03
  -3  -4  -4   15.38    0.25
   3  -4   4   15.70    0.25
   3   4   4   15.70    0.24
   3   4   4   15.51    0.25
  -3   4  -4   15.76    0.24
  -4  -4  -4    9.74    0.18
   4  -4   4    9.73    0.17
   4  -4   4    9.67    0.18
   4   4   4    9.87    0.17
  -4   4  -4    9.51    0.17
   4   4   4    9.65    0.17
  -5  -4  -4    0.15    0.02
   5  -4   4    0.16    0.02
   5  -4   4    0.17    0.02
  -5   4  -4    0.13    0.02
   5   4   4    0.14    0.02
   6  -4   4    0.07    0.02
  -6  -4  -4    0.06    0.02
  -6   4  -4    0.08    0.02
   6   4   4    0.09    0.02
   7  -4   4    1.52    0.07
  -7  -4  -4    1.65    0.07
  -7   4  -4    1.67    0.07
   7   4   4    1.65    0.07
   8  -4   4    0.64    0.06
  -8  -4  -4    0.45    0.04
  -8   4  -4    0.62    0.05
   8   4   4    0.61    0.05
   9  -4   4    0.32    0.05
  -9  -4  -4    0.25    0.04
  -9   4  -4    0.28    0.04
   9   4   4    0.34    0.05
  10  -4   4    0.73    0.07
 -10  -4  -4    0.77    0.07
  10   4   4    0.66    0.06
 -10   4  -4    0.75    0.06
  11  -5  -4    0.03    0.04
 -11  -5   4    0.04    0.03
  10  -5  -4    0.04    0.04
 -10  -5   4   -0.04    0.02
  10   5  -4   -0.02    0.03
  -9  -5   4    0.01    0.02
   9  -5  -4    0.00    0.03
   9   5  -4    0.01    0.02
  -8  -5   4    0.69    0.06
   8  -5  -4    0.72    0.06
   8   5  -4    0.64    0.05
  -7  -5   4    0.69    0.05
   7  -5  -4    0.61    0.05
   7   5  -4    0.61    0.05
  -6  -5   4    0.14    0.03
  -6  -5   4    0.17    0.02
   6  -5  -4    0.09    0.02
   6   5  -4    0.15    0.02
   6   5  -4    0.12    0.02
  -5  -5   4    1.70    0.06
   5  -5  -4    1.74    0.06
  -5  -5   4    1.63    0.06
   5  -5  -4    1.75    0.07
   5   5  -4    1.70    0.05
   5   5  -4    1.71    0.06
   4  -5  -4    0.49    0.04
   4  -5  -4    0.59    0.04
  -4  -5   4    0.55    0.03
  -4  -5   4    0.69    0.04
   4   5  -4    0.64    0.03
   4   5  -4    0.60    0.03
  -3  -5   4    0.15    0.02
   3  -5  -4    0.15    0.02
  -3  -5   4    0.14    0.02
   3   5  -4    0.12    0.02
   3   5  -4    0.13    0.01
   3   5  -4    0.13    0.01
  -2  -5   4    0.40    0.02
   2  -5  -4    0.37    0.03
   2  -5  -4    0.33    0.03
  -2  -5   4    0.35    0.02
  -2   5   4    0.41    0.03
   2   5  -4    0.36    0.02
   2   5  -4    0.38    0.02
  -1  -5   4   11.61    0.18
   1  -5  -4   11.77    0.19
   1  -5  -4   11.74    0.20
  -1  -5   4   11.70    0.19
  -1   5   4   11.97    0.19
   1   5  -4   11.72    0.17
   0  -5   4    1.13    0.04
   0  -5  -4    1.15    0.04
   0  -5  -4    1.08    0.04
   0  -5   4    1.06    0.03
   0   5  -4    1.06    0.03
   0   5   4    1.09    0.04
   1  -5   4    2.42    0.06
  -1  -5  -4    2.46    0.06
  -1  -5  -4    2.49    0.06
  -1   5  -4    2.43    0.05
   1   5   4    2.40    0.06
   1   5   4    2.51    0.06
  -2  -5  -4    2.69    0.07
   2  -5   4    2.79    0.07
   2   5   4    2.76    0.07
   2   5   4    2.75    0.06
  -2   5  -4    2.72    0.06
  -3  -5  -4    0.23    0.02
   3  -5   4    0.26    0.02
  -3   5  -4    0.26    0.02
   3   5   4    0.29    0.02
   3   5   4    0.30    0.02
  -4  -5  -4    1.44    0.05
   4  -5   4    1.41    0.05
   4  -5   4    1.44    0.05
  -4   5  -4    1.35    0.05
   4   5   4    1.37    0.05
   4   5   4    1.40    0.05
  -5  -5  -4    0.25    0.03
   5  -5   4    0.22    0.03
   5  -5   4    0.22    0.03
   5   5   4    0.21    0.02
  -5   5  -4    0.15    0.02
   5   5   4    0.22    0.02
  -6  -5  -4    0.54    0.04
   6  -5   4    0.51    0.04
   6   5   4    0.56    0.04
  -6   5  -4    0.45    0.04
  -7  -5  -4    0.12    0.03
   7  -5   4    0.07    0.03
   7   5   4    0.08    0.02
  -7   5  -4    0.14    0.03
   8  -5   4    0.15    0.03
  -8  -5  -4    0.14    0.03
  -8   5  -4    0.18    0.03
   8   5   4    0.15    0.03
  -9  -5  -4    0.49    0.05
   9  -5   4    0.44    0.05
  -9   5  -4    0.43    0.05
   9   5   4    0.45    0.05
 -10  -5  -4    0.07    0.03
  10  -5   4    0.05    0.03
 -10   5  -4    0.07    0.03
  10   5   4    0.02    0.03
 -10  -6   4   -0.01    0.03
  10  -6  -4    0.00    0.03
  -9  -6   4    0.02    0.03
   9  -6  -4    0.02    0.03
   9   6  -4    0.03    0.03
  -8  -6   4    0.01    0.02
   8  -6  -4    0.04    0.03
   8   6  -4    0.02    0.02
   7  -6  -4    1.03    0.06
  -7  -6   4    1.09    0.06
   7   6  -4    1.07    0.05
   7   6  -4    0.99    0.05
  -6  -6   4    0.89    0.05
   6  -6  -4    0.88    0.06
  -6  -6   4    0.93    0.05
   6   6  -4    0.87    0.04
   6   6  -4    0.80    0.05
  -5  -6   4    0.77    0.04
   5  -6  -4    0.81    0.05
   5  -6  -4    0.84    0.04
  -5  -6   4    0.78    0.04
   5   6  -4    0.72    0.03
   5   6  -4    0.74    0.04
   4  -6  -4    0.01    0.02
  -4  -6   4    0.02    0.01
   4  -6  -4    0.02    0.01
  -4  -6   4    0.04    0.01
   4   6  -4    0.00    0.01
   4   6  -4    0.01    0.01
   3  -6  -4    1.12    0.05
  -3  -6   4    1.11    0.04
  -3  -6   4    1.11    0.04
   3   6  -4    1.09    0.03
  -2  -6   4    1.25    0.04
  -2  -6   4    1.27    0.04
   2  -6  -4    1.27    0.05
   2  -6  -4    1.29    0.05
   2   6  -4    1.25    0.03
   2   6  -4    1.28    0.03
  -1  -6   4    0.55    0.02
  -1  -6   4    0.55    0.03
   1  -6  -4    0.56    0.03
   1  -6  -4    0.59    0.03
   1   6  -4    0.54    0.02
  -1   6   4    0.58    0.03
   1   6  -4    0.54    0.02
   0  -6  -4    5.19    0.11
   0  -6  -4    5.12    0.10
   0  -6   4    5.13    0.10
   0   6  -4    5.21    0.08
   0   6   4    5.40    0.10
   0   6  -4    5.14    0.08
  -1  -6  -4    0.29    0.03
   1  -6   4    0.32    0.02
  -1  -6  -4    0.30    0.02
   1   6   4    0.34    0.02
  -1   6  -4    0.34    0.02
  -1   6  -4    0.31    0.01
   1   6   4    0.36    0.03
   2  -6   4    1.62    0.05
  -2  -6  -4    1.67    0.05
   2   6   4    1.58    0.05
   2   6   4    1.61    0.05
   3  -6   4    3.66    0.08
  -3  -6  -4    3.67    0.09
  -3   6  -4    3.70    0.07
   3   6   4    3.64    0.08
   3   6   4    3.75    0.08
   4  -6   4    1.26    0.05
   4  -6   4    1.20    0.05
  -4  -6  -4    1.18    0.05
   4   6   4    1.18    0.04
  -4   6  -4    1.26    0.04
   4   6   4    1.23    0.05
  -5  -6  -4    0.82    0.05
   5  -6   4    0.89    0.04
   5  -6   4    0.83    0.05
   5   6   4    0.80    0.04
  -5   6  -4    0.87    0.04
   5   6   4    0.88    0.04
  -6  -6  -4    0.67    0.05
   6  -6   4    0.71    0.05
  -6   6  -4    0.67    0.04
   6   6   4    0.65    0.04
   7  -6   4    0.63    0.05
  -7  -6  -4    0.56    0.05
   7   6   4    0.59    0.05
  -7   6  -4    0.63    0.04
   8  -6   4    1.35    0.08
  -8  -6  -4    1.40    0.07
   8   6   4    1.32    0.07
  -8   6  -4    1.26    0.06
   9  -6   4    0.04    0.03
  -9  -6  -4    0.05    0.03
   9   6   4    0.03    0.03
  10  -6   4    0.54    0.06
 -10  -6  -4    0.67    0.07
 -10  -7   4    0.17    0.04
  10  -7  -4    0.15    0.04
  -9  -7   4    0.06    0.03
   9  -7  -4    0.09    0.04
   9   7  -4    0.07    0.02
  -8  -7   4   -0.02    0.02
   8  -7  -4   -0.02    0.02
   8   7  -4    0.00    0.02
  -7  -7   4    0.05    0.02
   7  -7  -4    0.00    0.02
   7   7  -4    0.01    0.02
   7   7  -4    0.04    0.01
  -6  -7   4    0.37    0.03
  -6  -7   4    0.33    0.03
   6  -7  -4    0.37    0.04
   6   7  -4    0.41    0.03
   6   7  -4    0.42    0.03
   5  -7  -4    2.35    0.08
   5  -7  -4    2.30    0.07
  -5  -7   4    2.26    0.07
  -5  -7   4    2.23    0.07
   5   7  -4    2.14    0.05
   5   7  -4    2.08    0.06
  -4  -7   4    3.37    0.08
   4  -7  -4    3.39    0.09
  -4  -7   4    3.33    0.08
   4  -7  -4    3.45    0.09
   4   7  -4    3.26    0.07
  -3  -7   4    3.53    0.08
   3  -7  -4    3.57    0.09
  -3  -7   4    3.64    0.08
   3   7  -4    3.62    0.06
   3   7  -4    3.54    0.06
  -2  -7   4    4.45    0.08
   2  -7  -4    4.53    0.10
   2  -7  -4    4.56    0.11
  -2  -7   4    4.41    0.09
   1  -7  -4    2.47    0.07
  -1  -7   4    2.40    0.05
  -1  -7   4    2.46    0.06
   1  -7  -4    2.35    0.07
  -1   7   4    2.48    0.05
   0  -7   4    2.66    0.06
   0  -7  -4    2.58    0.07
   0  -7  -4    2.73    0.07
   0   7   4    2.70    0.06
   1  -7   4    0.49    0.03
  -1  -7  -4    0.48    0.03
  -1  -7  -4    0.49    0.03
   1   7   4    0.52    0.03
   2  -7   4    0.35    0.02
  -2  -7  -4    0.39    0.03
   2   7   4    0.35    0.02
   2   7   4    0.35    0.03
  -3  -7  -4    6.96    0.14
   3  -7   4    6.88    0.13
   3   7   4    6.92    0.13
  -3   7  -4    6.92    0.11
   3   7   4    7.00    0.12
   4  -7   4    0.10    0.02
  -4  -7  -4    0.12    0.02
   4  -7   4    0.12    0.02
   4   7   4    0.11    0.02
  -4   7  -4    0.10    0.01
   4   7   4    0.10    0.02
   5  -7   4    1.98    0.07
  -5  -7  -4    2.04    0.07
   5  -7   4    2.00    0.07
   5   7   4    2.05    0.06
  -5   7  -4    2.01    0.06
   5   7   4    2.03    0.06
   6  -7   4    1.37    0.07
  -6  -7  -4    1.37    0.07
   6   7   4    1.35    0.06
  -6   7  -4    1.32    0.05
  -7  -7  -4   -0.01    0.02
   7  -7   4   -0.02    0.02
  -7   7  -4   -0.03    0.02
   7   7   4   -0.04    0.02
  -8  -7  -4    1.09    0.07
   8  -7   4    1.09    0.07
   8   7   4    1.07    0.08
   9  -7   4    1.83    0.09
  -9  -7  -4    1.78    0.09
  -9  -8   4    0.10    0.03
   9  -8  -4    0.14    0.04
  -8  -8   4   -0.01    0.02
   8  -8  -4    0.03    0.03
   7  -8  -4    0.03    0.02
  -7  -8   4    0.08    0.03
   7   8  -4    0.08    0.01
   6  -8  -4    0.52    0.05
  -6  -8   4    0.37    0.04
   6   8  -4    0.40    0.02
   6   8  -4    0.26    0.03
  -5  -8   4    0.04    0.02
  -5  -8   4    0.06    0.02
   5  -8  -4    0.06    0.02
   5  -8  -4    0.06    0.02
   5   8  -4    0.04    0.01
  -4  -8   4    0.15    0.02
  -4  -8   4    0.15    0.02
   4  -8  -4    0.17    0.02
   4  -8  -4    0.17    0.03
  -3  -8   4    0.59    0.03
  -3  -8   4    0.71    0.04
   3  -8  -4    0.70    0.04
   2  -8  -4    3.83    0.09
  -2  -8   4    3.70    0.08
   2  -8  -4    3.66    0.10
   1  -8  -4    1.24    0.05
   1  -8  -4    1.25    0.05
  -1  -8   4    1.23    0.04
  -1  -8   4    1.20    0.04
  -1   8   4    1.22    0.03
  -1   8   4    1.28    0.03
   0  -8   4    3.29    0.07
   0  -8  -4    3.29    0.08
   0  -8  -4    3.32    0.08
   0   8   4    3.31    0.06
   0   8   4    3.37    0.06
  -1  -8  -4    8.71    0.15
   1  -8   4    8.49    0.15
  -1  -8  -4    8.75    0.16
   1   8   4    8.78    0.13
   1   8   4    8.81    0.13
  -2  -8  -4    0.77    0.04
   2  -8   4    0.76    0.03
   2   8   4    0.76    0.03
  -3  -8  -4    2.06    0.07
   3  -8   4    2.10    0.06
   3   8   4    2.05    0.06
   4  -8   4    0.02    0.02
   4  -8   4   -0.01    0.01
  -4  -8  -4    0.00    0.02
   4   8   4   -0.01    0.01
   4   8   4    0.01    0.01
  -4   8  -4   -0.02    0.01
   5  -8   4    0.07    0.02
  -5  -8  -4    0.05    0.02
   5   8   4    0.03    0.02
   5   8   4    0.07    0.02
   6  -8   4    6.00    0.14
  -6  -8  -4    6.01    0.14
   6   8   4    5.74    0.13
   7  -8   4    0.20    0.03
  -7  -8  -4    0.19    0.03
   8  -8   4    0.36    0.05
  -8  -8  -4    0.20    0.04
  -9  -8  -4    0.29    0.04
   9  -8   4    0.30    0.05
  -9  -9   4    0.06    0.03
   9  -9  -4    0.13    0.04
   8  -9  -4    0.01    0.03
  -8  -9   4   -0.02    0.02
   7  -9  -4    0.07    0.03
  -7  -9   4    0.10    0.03
   6  -9  -4    2.12    0.09
  -6  -9   4    2.10    0.08
   5  -9  -4    0.23    0.04
  -5  -9   4    0.27    0.03
   4  -9  -4    0.24    0.03
  -4  -9   4    0.32    0.03
  -4  -9   4    0.30    0.03
   4  -9  -4    0.29    0.03
  -3  -9   4    0.73    0.04
   3  -9  -4    0.69    0.04
  -3  -9   4    0.71    0.04
   3  -9  -4    0.72    0.04
  -2  -9   4    0.29    0.02
   2  -9  -4    0.30    0.03
   2  -9  -4    0.32    0.03
  -1  -9   4    5.21    0.10
   1  -9  -4    5.59    0.12
  -1  -9   4    5.35    0.09
   1  -9  -4    5.46    0.11
   0  -9  -4    0.08    0.02
   0  -9   4    0.15    0.02
   0  -9  -4    0.12    0.02
  -1  -9  -4    1.22    0.05
   1  -9   4    1.17    0.04
  -1  -9  -4    1.21    0.05
   2  -9   4    0.80    0.03
  -2  -9  -4    0.83    0.04
   3  -9   4    1.67    0.05
   3  -9   4    1.60    0.05
  -3  -9  -4    1.67    0.06
   3   9   4    1.65    0.04
   4  -9   4   -0.01    0.01
  -4  -9  -4    0.01    0.02
   4   9   4    0.03    0.01
   4   9   4    0.00    0.01
  -5  -9  -4    6.73    0.15
   5  -9   4    6.62    0.14
  -6  -9  -4    0.04    0.02
   6  -9   4    0.08    0.02
  -7  -9  -4    0.76    0.06
   7  -9   4    0.76    0.06
   8  -9   4    0.00    0.03
  -8  -9  -4    0.02    0.02
   8 -10  -4    0.09    0.04
  -8 -10   4    0.09    0.03
  -7 -10   4    1.39    0.07
   7 -10  -4    1.44    0.08
   6 -10  -4    0.04    0.03
  -6 -10   4    0.02    0.02
  -5 -10   4    0.08    0.02
   5 -10  -4    0.04    0.02
   4 -10  -4    8.13    0.17
  -4 -10   4    8.29    0.16
   3 -10  -4    0.28    0.04
   3 -10  -4    0.19    0.03
  -3 -10   4    0.23    0.03
  -2 -10   4    0.37    0.03
   2 -10  -4    0.40    0.04
   2 -10  -4    0.37    0.04
   1 -10  -4    2.80    0.08
  -1 -10   4    2.70    0.06
  -1 -10   4    2.69    0.06
   1 -10  -4    2.87    0.08
   0 -10  -4    0.05    0.02
   0 -10  -4    0.09    0.02
   0 -10   4    0.03    0.01
   1 -10   4    0.33    0.02
  -1 -10  -4    0.30    0.03
  -1 -10  -4    0.27    0.03
   2 -10   4    0.38    0.03
  -2 -10  -4    0.41    0.03
   3 -10   4    1.40    0.05
  -3 -10  -4    1.35    0.06
   4 -10   4    0.12    0.02
  -4 -10  -4    0.14    0.03
   5 -10   4    0.26    0.03
  -5 -10  -4    0.32    0.04
  -6 -10  -4    0.92    0.06
   6 -10   4    0.92    0.06
   7 -10   4    0.16    0.03
  -7 -10  -4    0.21    0.04
  -8 -10  -4    0.02    0.03
   8 -10   4    0.00    0.02
   7 -11  -4    0.02    0.03
  -7 -11   4   -0.02    0.02
   6 -11  -4    0.32    0.04
  -6 -11   4    0.41    0.04
   5 -11  -4    1.84    0.08
  -5 -11   4    1.99    0.07
   4 -11  -4    0.08    0.03
  -4 -11   4    0.09    0.02
   3 -11  -4    1.03    0.06
   3 -11  -4    1.10    0.05
   2 -11  -4    1.22    0.05
   2 -11  -4    1.26    0.06
   1 -11  -4    0.19    0.03
  -1 -11   4    0.19    0.03
   1 -11  -4    0.22    0.03
   0 -11  -4    0.18    0.02
   0 -11  -4    0.24    0.03
   0 -11   4    0.24    0.02
  -1 -11  -4    3.25    0.08
  -1 -11  -4    3.37    0.09
  -2 -11  -4    0.29    0.03
  -3 -11  -4    1.45    0.06
   3 -11   4    1.48    0.05
   4 -11   4   -0.02    0.01
  -4 -11  -4    0.00    0.02
   5 -11   4    2.45    0.08
  -5 -11  -4    2.38    0.08
  -6 -11  -4    0.02    0.02
   6 -11   4    0.06    0.02
  -7 -11  -4   -0.01    0.02
   7 -11   4    0.02    0.02
   6 -12  -4    0.25    0.04
  -6 -12   4    0.25    0.03
  -5 -12   4    0.49    0.04
   5 -12  -4    0.49    0.05
   4 -12  -4    0.01    0.02
  -4 -12   4   -0.02    0.01
   3 -12  -4    0.27    0.04
   3 -12  -4    0.22    0.03
   2 -12  -4    0.79    0.05
   2 -12  -4    0.82    0.05
   1 -12  -4    0.06    0.02
   1 -12  -4    0.05    0.02
   0 -12  -4    0.00    0.02
   0 -12  -4   -0.01    0.02
  -1 -12  -4    3.40    0.08
  -1 -12  -4    3.50    0.09
   2 -12   4    0.51    0.03
  -2 -12  -4    0.46    0.04
  -3 -12  -4    0.13    0.02
   3 -12   4    0.13    0.02
   4 -12   4    0.43    0.04
  -4 -12  -4    0.42    0.04
   5 -12   4    0.42    0.04
  -5 -12  -4    0.37    0.04
  -6 -12  -4    0.00    0.02
   6 -12   4   -0.01    0.02
  -5 -13   4    0.36    0.04
   5 -13  -4    0.38    0.04
   4 -13  -4    0.14    0.03
   4 -13  -4    0.17    0.04
   3 -13  -4    0.67    0.05
   3 -13  -4    0.74    0.06
   2 -13  -4    0.46    0.04
   2 -13  -4    0.45    0.04
   1 -13  -4    1.29    0.06
   1 -13  -4    1.34    0.06
   0 -13  -4    0.11    0.02
   0 -13  -4    0.09    0.02
  -1 -13  -4    0.21    0.03
  -2 -13  -4    0.49    0.04
   2 -13   4    0.46    0.03
  -3 -13  -4    0.05    0.02
   3 -13   4    0.08    0.02
  -4 -13  -4    0.13    0.03
   4 -13   4    0.12    0.02
   5 -13   4    0.27    0.04
  -5 -13  -4    0.27    0.04
   3 -14  -4    0.04    0.03
   3 -14  -4    0.00    0.02
   2 -14  -4    0.02    0.02
   2 -14  -4    0.04    0.03
   1 -14  -4    0.00    0.02
   0 -14  -4    0.11    0.02
   1 -14   4    0.71    0.03
  -1 -14  -4    0.69    0.04
   2 -14   4    0.01    0.01
  -2 -14  -4    0.02    0.02
  -3 -14  -4    0.00    0.02
   3 -14   4    0.01    0.02
  11   0  -5    5.19    0.17
 -11   0   5    4.89    0.16
 -10   0   5    0.03    0.03
  10   0  -5    0.04    0.03
   9   0  -5   -0.02    0.03
  -9   0   5    0.00    0.03
   8   0  -5   -0.05    0.03
  -8   0   5    0.01    0.03
   7   0  -5   -0.06    0.02
  -7   0   5   -0.02    0.02
   6   0  -5   -0.05    0.02
   5   0  -5    2.32    0.08
   4   0  -5   -0.03    0.01
   4   0  -5   -0.03    0.02
  -3   0   5    4.66    0.11
   3   0  -5    4.79    0.10
   3   0  -5    4.75    0.10
   3   0  -5    4.80    0.11
  -2   0   5    0.00    0.01
   2   0  -5    0.01    0.01
   2   0  -5   -0.01    0.01
   1   0  -5   41.58    0.59
  -1   0   5   42.11    0.59
   1   0  -5   41.68    0.59
  -1   0   5   41.69    0.59
   0   0  -5    0.00    0.01
   0   0   5   -0.04    0.01
   0   0  -5   -0.02    0.01
   0   0   5   -0.01    0.01
   1   0   5   81.85    1.13
  -1   0  -5   83.71    1.13
   1   0   5   81.70    1.12
  -2   0  -5   -0.01    0.01
   2   0   5    0.00    0.01
   2   0   5    0.01    0.01
  -3   0  -5    0.03    0.01
   3   0   5    0.02    0.01
  -4   0  -5    0.00    0.01
   4   0   5    0.00    0.01
   5   0   5    1.85    0.07
  -5   0  -5    1.79    0.07
   6   0   5    0.00    0.01
  -6   0  -5    0.01    0.02
  -7   0  -5    0.21    0.03
   7   0   5    0.27    0.04
   8   0   5   -0.01    0.02
  -8   0  -5    0.02    0.02
   9   0   5    0.21    0.04
  -9   0  -5    0.18    0.04
  10   0   5    0.03    0.03
 -10   0  -5   -0.02    0.03
  11  -1  -5    0.48    0.06
 -11  -1   5    0.38    0.06
  11   1  -5    0.43    0.06
 -11   1   5    0.43    0.06
  10  -1  -5    0.30    0.05
 -10  -1   5    0.18    0.04
 -10   1   5    0.17    0.04
  10   1  -5    0.30    0.05
  -9  -1   5    0.01    0.03
   9  -1  -5    0.01    0.03
   9   1  -5   -0.01    0.03
  -9   1   5   -0.02    0.02
  -8  -1   5    0.10    0.03
   8  -1  -5    0.20    0.04
  -8   1   5    0.14    0.03
   8   1  -5    0.15    0.04
  -7  -1   5   -0.01    0.02
   7  -1  -5    0.01    0.03
   7   1  -5    0.03    0.02
   6  -1  -5    0.07    0.03
  -6  -1   5    0.08    0.02
   6   1  -5    0.04    0.02
   5  -1  -5    0.90    0.05
   5   1  -5    0.91    0.05
  -4  -1   5    1.47    0.06
   4  -1  -5    1.40    0.06
   4  -1  -5    1.42    0.06
   4   1  -5    1.41    0.06
   4   1  -5    1.46    0.05
  -3  -1   5    0.87    0.04
   3  -1  -5    0.74    0.04
   3  -1  -5    0.83    0.04
  -3   1   5    0.86    0.04
   3   1  -5    0.85    0.04
   3   1  -5    0.91    0.04
   2  -1  -5    0.47    0.03
   2  -1  -5    0.51    0.03
  -2  -1   5    0.54    0.03
  -2  -1   5    0.47    0.03
   2   1  -5    0.48    0.03
  -2   1   5    0.48    0.03
   2   1  -5    0.42    0.03
   1  -1  -5    0.46    0.03
  -1  -1   5    0.48    0.03
  -1  -1   5    0.46    0.03
   1  -1  -5    0.39    0.03
  -1   1   5    0.54    0.03
   1   1  -5    0.42    0.03
   1   1  -5    0.43    0.03
  -1   1   5    0.48    0.03
   0  -1  -5   13.13    0.21
   0  -1   5   13.05    0.21
   0  -1   5   13.06    0.21
   0  -1  -5   13.31    0.21
   0   1   5   13.00    0.21
   0   1  -5   13.34    0.21
   0   1   5   13.18    0.21
   1  -1   5    2.38    0.06
  -1  -1  -5    2.40    0.06
   1  -1   5    2.28    0.06
  -1   1  -5    2.36    0.06
   1   1   5    2.33    0.06
   1   1   5    2.32    0.06
   2  -1   5   12.07    0.20
  -2  -1  -5   12.49    0.21
   2   1   5   12.09    0.20
  -2   1  -5   12.33    0.20
   2   1   5   11.90    0.20
  -3  -1  -5    0.36    0.03
   3  -1   5    0.39    0.03
  -3   1  -5    0.40    0.03
  -4  -1  -5    2.91    0.08
   4  -1   5    2.81    0.08
   4   1   5    2.88    0.08
  -4   1  -5    2.81    0.08
   5  -1   5    0.18    0.02
  -5  -1  -5    0.17    0.03
  -5   1  -5    0.21    0.02
   5   1   5    0.21    0.03
   6  -1   5    1.16    0.06
  -6  -1  -5    1.14    0.06
   6   1   5    1.22    0.06
  -6   1  -5    1.17    0.06
   7  -1   5    1.80    0.08
  -7  -1  -5    1.74    0.07
  -7   1  -5    1.69    0.07
   7   1   5    1.70    0.08
   8  -1   5    0.47    0.05
  -8  -1  -5    0.60    0.05
   8   1   5    0.64    0.06
  -8   1  -5    0.59    0.05
  -9  -1  -5    0.42    0.05
   9  -1   5    0.42    0.05
   9   1   5    0.44    0.05
  -9   1  -5    0.49    0.05
  10  -1   5    0.04    0.03
 -10  -1  -5    0.02    0.03
  10   1   5    0.03    0.03
 -10   1  -5    0.01    0.03
 -11  -2   5    1.01    0.08
  11  -2  -5    0.73    0.07
 -11   2   5    0.94    0.08
  11   2  -5    0.95    0.08
 -10  -2   5    1.05    0.08
  10  -2  -5    0.98    0.08
  10   2  -5    1.06    0.08
 -10   2   5    0.91    0.07
  -9  -2   5    0.14    0.04
   9  -2  -5    0.20    0.04
   9   2  -5    0.12    0.04
   8  -2  -5    2.35    0.10
  -8  -2   5    2.21    0.09
   8   2  -5    2.23    0.09
  -7  -2   5    1.54    0.07
   7  -2  -5    1.53    0.08
   7   2  -5    1.60    0.07
   6  -2  -5    0.89    0.06
  -6  -2   5    0.87    0.05
   6   2  -5    0.81    0.05
   5  -2  -5    0.01    0.02
  -5  -2   5    0.03    0.02
   5   2  -5    0.03    0.02
   5   2  -5    0.09    0.02
   4  -2  -5    0.76    0.05
   4  -2  -5    0.76    0.05
   4   2  -5    0.74    0.04
   4   2  -5    0.75    0.04
   3  -2  -5    0.65    0.04
   3  -2  -5    0.60    0.04
  -3  -2   5    0.57    0.03
   3   2  -5    0.56    0.04
   3   2  -5    0.60    0.03
   2  -2  -5    1.81    0.06
  -2  -2   5    1.90    0.06
  -2  -2   5    1.83    0.05
   2  -2  -5    1.82    0.06
   2   2  -5    1.85    0.05
   2   2  -5    1.79    0.05
   2   2  -5    1.76    0.05
  -2   2   5    1.84    0.06
   1  -2  -5    3.35    0.08
   1  -2  -5    3.26    0.08
  -1  -2   5    3.46    0.08
  -1  -2   5    3.42    0.08
   1   2  -5    3.43    0.08
  -1   2   5    3.29    0.08
  -1   2   5    3.37    0.08
   1   2  -5    3.44    0.08
   0  -2   5    5.41    0.10
   0  -2   5    5.50    0.11
   0  -2  -5    5.50    0.11
   0  -2  -5    5.32    0.11
   0   2   5    5.28    0.11
   0   2  -5    5.44    0.10
   0   2   5    5.23    0.11
  -1  -2  -5    4.97    0.11
   1  -2   5    4.96    0.10
   1  -2   5    5.17    0.10
  -1   2  -5    5.03    0.10
   1   2   5    5.03    0.10
   1   2   5    5.15    0.11
  -2  -2  -5    2.50    0.07
   2  -2   5    2.43    0.07
   2   2   5    2.51    0.07
  -2   2  -5    2.54    0.07
  -3  -2  -5    0.03    0.01
   3  -2   5    0.09    0.02
  -3   2  -5    0.05    0.01
   3   2   5    0.05    0.01
  -4  -2  -5    1.50    0.06
   4  -2   5    1.47    0.06
   4  -2   5    1.29    0.05
   4   2   5    1.35    0.05
  -4   2  -5    1.34    0.05
   5  -2   5    0.06    0.02
  -5  -2  -5    0.05    0.02
   5   2   5    0.06    0.02
  -5   2  -5    0.04    0.02
  -6  -2  -5    2.18    0.08
   6  -2   5    2.20    0.08
  -6   2  -5    2.10    0.07
   6   2   5    2.20    0.08
   7  -2   5    0.89    0.06
  -7  -2  -5    0.97    0.06
  -7   2  -5    0.90    0.06
   7   2   5    0.89    0.06
   8  -2   5    3.23    0.11
  -8  -2  -5    3.28    0.11
  -8   2  -5    3.14    0.10
   8   2   5    3.29    0.11
  -9  -2  -5    0.48    0.05
   9  -2   5    0.49    0.06
  -9   2  -5    0.48    0.05
   9   2   5    0.50    0.05
 -10  -2  -5    0.92    0.07
  10  -2   5    1.10    0.08
 -10   2  -5    0.80    0.07
  10   2   5    0.95    0.08
  11  -3  -5    0.24    0.05
 -11  -3   5    0.13    0.04
  11   3  -5    0.18    0.05
 -10  -3   5    0.01    0.03
  10  -3  -5    0.04    0.04
  10   3  -5    0.02    0.03
  -9  -3   5    0.00    0.02
   9  -3  -5    0.02    0.03
   9   3  -5    0.02    0.03
   8  -3  -5    0.62    0.06
  -8  -3   5    0.44    0.04
   8   3  -5    0.54    0.05
  -7  -3   5   -0.03    0.02
   7  -3  -5   -0.02    0.02
   7   3  -5    0.03    0.02
  -6  -3   5    2.23    0.08
   6  -3  -5    2.29    0.09
   6   3  -5    2.25    0.08
   6   3  -5    2.17    0.07
   5  -3  -5    1.24    0.06
  -5  -3   5    1.32    0.06
  -5  -3   5    1.36    0.06
   5   3  -5    1.32    0.05
   5   3  -5    1.32    0.06
   4  -3  -5    0.39    0.03
   4  -3  -5    0.41    0.04
  -4  -3   5    0.48    0.03
   4   3  -5    0.39    0.03
   4   3  -5    0.38    0.03
   3  -3  -5    2.49    0.08
   3  -3  -5    2.57    0.08
  -3  -3   5    2.53    0.07
   3   3  -5    2.58    0.07
   3   3  -5    2.54    0.06
  -2  -3   5    0.16    0.02
   2  -3  -5    0.15    0.02
  -2  -3   5    0.25    0.02
   2  -3  -5    0.20    0.03
   2   3  -5    0.18    0.02
   2   3  -5    0.24    0.03
   2   3  -5    0.19    0.02
   1  -3  -5   10.80    0.19
   1  -3  -5   10.75    0.19
  -1  -3   5   10.78    0.18
  -1  -3   5   10.87    0.18
   1   3  -5   10.85    0.18
  -1   3   5   11.34    0.19
   0  -3  -5    6.40    0.12
   0  -3   5    6.46    0.12
   0  -3   5    6.27    0.12
   0  -3  -5    6.54    0.13
   0   3   5    6.52    0.12
   0   3  -5    6.42    0.12
   0   3   5    6.40    0.12
  -1  -3  -5    9.22    0.16
   1  -3   5    9.06    0.16
  -1  -3  -5    9.30    0.17
   1  -3   5    9.30    0.16
   1   3   5    9.23    0.16
  -1   3  -5    9.26    0.16
   2  -3   5    1.30    0.05
   2   3   5    1.33    0.05
  -2   3  -5    1.29    0.04
   3  -3   5    0.82    0.04
  -3  -3  -5    0.76    0.04
  -3   3  -5    0.81    0.04
   3   3   5    0.82    0.04
   3   3   5    0.78    0.04
   4  -3   5    0.79    0.04
   4  -3   5    0.88    0.04
  -4  -3  -5    0.87    0.05
   4   3   5    0.92    0.04
  -4   3  -5    0.86    0.04
   5  -3   5    0.44    0.04
  -5  -3  -5    0.43    0.04
   5   3   5    0.51    0.04
  -5   3  -5    0.50    0.04
  -6  -3  -5    3.24    0.10
   6  -3   5    3.29    0.10
  -6   3  -5    3.22    0.09
   6   3   5    3.19    0.10
  -7  -3  -5    1.01    0.06
   7  -3   5    1.03    0.06
   7   3   5    1.09    0.06
  -7   3  -5    1.03    0.06
  -8  -3  -5    4.07    0.12
   8  -3   5    4.12    0.13
  -8   3  -5    4.14    0.12
   8   3   5    4.08    0.12
  -9  -3  -5    0.02    0.03
   9  -3   5    0.03    0.03
  -9   3  -5    0.03    0.03
   9   3   5   -0.01    0.03
 -10  -3  -5    0.62    0.06
  10  -3   5    0.54    0.06
 -10   3  -5    0.54    0.06
  10   3   5    0.62    0.06
  11  -4  -5    0.02    0.04
 -11  -4   5    0.00    0.03
  11   4  -5    0.01    0.05
 -10  -4   5   -0.01    0.03
  10  -4  -5    0.00    0.03
  10   4  -5    0.01    0.03
   9  -4  -5    0.01    0.03
  -9  -4   5    0.04    0.03
   9   4  -5    0.02    0.03
  -8  -4   5    0.42    0.04
   8  -4  -5    0.40    0.05
   8   4  -5    0.59    0.05
   7  -4  -5    0.10    0.03
  -7  -4   5    0.07    0.02
   7   4  -5    0.08    0.02
   7   4  -5    0.11    0.02
  -6  -4   5    0.05    0.02
   6  -4  -5    0.02    0.02
   6   4  -5    0.03    0.02
   6   4  -5    0.03    0.02
  -5  -4   5    1.52    0.06
  -5  -4   5    1.55    0.06
   5  -4  -5    1.55    0.07
   5   4  -5    1.50    0.05
   5   4  -5    1.60    0.06
   4  -4  -5    1.37    0.06
  -4  -4   5    1.29    0.05
   4  -4  -5    1.32    0.05
   4   4  -5    1.21    0.05
   4   4  -5    1.24    0.05
   3  -4  -5   20.00    0.32
   3  -4  -5   20.10    0.32
  -3  -4   5   19.92    0.31
   3   4  -5   20.10    0.30
   3   4  -5   20.14    0.31
   2  -4  -5    9.46    0.17
   2  -4  -5    9.57    0.17
  -2  -4   5    9.37    0.17
  -2  -4   5    9.41    0.16
   2   4  -5    9.37    0.16
   2   4  -5    9.42    0.16
  -1  -4   5    1.09    0.04
   1  -4  -5    1.06    0.05
   1  -4  -5    1.08    0.05
  -1  -4   5    1.04    0.04
   1   4  -5    1.01    0.04
   1   4  -5    1.04    0.04
   0  -4  -5   32.16    0.47
   0  -4  -5   31.36    0.47
   0  -4   5   31.85    0.46
   0  -4   5   32.20    0.46
   0   4   5   32.33    0.47
   0   4  -5   31.83    0.45
  -1  -4  -5    1.01    0.04
  -1  -4  -5    0.95    0.04
   1  -4   5    0.99    0.04
   1   4   5    1.02    0.04
  -1   4  -5    0.94    0.04
   2  -4   5    2.69    0.07
  -2  -4  -5    2.69    0.07
   2   4   5    2.63    0.07
  -2   4  -5    2.79    0.07
  -3  -4  -5    0.07    0.02
   3  -4   5    0.10    0.02
   3   4   5    0.11    0.02
  -3   4  -5    0.08    0.02
   3   4   5    0.07    0.02
   4  -4   5    0.79    0.04
  -4  -4  -5    0.77    0.04
   4   4   5    0.76    0.04
  -4   4  -5    0.76    0.04
  -5  -4  -5    2.24    0.08
   5  -4   5    2.15    0.07
   5   4   5    2.30    0.07
  -5   4  -5    2.04    0.07
   6  -4   5    0.30    0.04
  -6  -4  -5    0.19    0.03
   6   4   5    0.31    0.04
  -6   4  -5    0.37    0.04
   7  -4   5    1.35    0.07
  -7  -4  -5    1.42    0.07
   7   4   5    1.26    0.06
  -7   4  -5    1.30    0.06
   8  -4   5    0.02    0.03
  -8  -4  -5    0.05    0.03
   8   4   5   -0.01    0.02
  -8   4  -5    0.04    0.02
  -9  -4  -5    0.80    0.06
   9  -4   5    0.74    0.07
   9   4   5    0.68    0.06
  -9   4  -5    0.51    0.05
  10  -4   5    0.41    0.05
 -10  -4  -5    0.41    0.05
  10   4   5    0.40    0.06
 -10   4  -5    0.31    0.05
 -10  -5   5    0.03    0.03
  10  -5  -5    0.06    0.04
   9  -5  -5    0.04    0.03
  -9  -5   5    0.00    0.02
   9   5  -5    0.01    0.02
   8  -5  -5    0.22    0.04
  -8  -5   5    0.15    0.03
   8   5  -5    0.24    0.04
   8   5  -5    0.26    0.03
  -7  -5   5    0.21    0.03
   7  -5  -5    0.27    0.04
   7   5  -5    0.26    0.03
   7   5  -5    0.29    0.03
  -6  -5   5    0.37    0.04
   6  -5  -5    0.36    0.04
   6   5  -5    0.45    0.04
   6   5  -5    0.36    0.03
  -5  -5   5    1.47    0.06
   5  -5  -5    1.48    0.07
  -5  -5   5    1.50    0.06
   5   5  -5    1.61    0.06
   5   5  -5    1.51    0.05
  -4  -5   5    5.06    0.11
   4  -5  -5    5.05    0.12
   4  -5  -5    4.97    0.11
   4   5  -5    5.18    0.11
   4   5  -5    5.13    0.10
   3  -5  -5    1.45    0.06
  -3  -5   5    1.53    0.05
   3  -5  -5    1.51    0.06
   3   5  -5    1.55    0.05
   3   5  -5    1.60    0.05
  -2  -5   5    6.30    0.12
  -2  -5   5    6.47    0.12
   2  -5  -5    6.39    0.13
   2  -5  -5    6.32    0.13
   2   5  -5    6.45    0.11
   1  -5  -5    3.65    0.09
  -1  -5   5    3.45    0.08
  -1  -5   5    3.85    0.08
   1  -5  -5    3.69    0.09
   1   5  -5    3.65    0.07
   1   5  -5    3.59    0.07
   0  -5   5    0.02    0.01
   0  -5  -5    0.02    0.01
   0  -5  -5    0.02    0.01
   0  -5   5    0.03    0.01
   0   5  -5    0.03    0.01
  -1  -5  -5    3.32    0.08
  -1  -5  -5    3.42    0.08
   1  -5   5    3.24    0.08
  -1   5  -5    3.44    0.07
   1   5   5    3.37    0.08
  -2  -5  -5    1.30    0.05
   2  -5   5    1.31    0.05
  -2   5  -5    1.32    0.04
   2   5   5    1.28    0.05
   2   5   5    1.28    0.05
  -3  -5  -5    0.02    0.01
   3  -5   5    0.02    0.01
  -3   5  -5    0.03    0.01
   3   5   5    0.03    0.01
   3   5   5    0.02    0.01
  -4  -5  -5    0.13    0.02
   4  -5   5    0.14    0.02
   4   5   5    0.16    0.02
  -4   5  -5    0.14    0.02
   5  -5   5    0.55    0.04
  -5  -5  -5    0.60    0.04
   5  -5   5    0.56    0.04
  -5   5  -5    0.59    0.04
   5   5   5    0.61    0.04
   6  -5   5    0.81    0.05
  -6  -5  -5    0.79    0.05
  -6   5  -5    0.86    0.05
   6   5   5    0.78    0.05
   7  -5   5    0.06    0.02
  -7  -5  -5    0.07    0.03
   7   5   5    0.03    0.02
  -7   5  -5    0.01    0.02
  -8  -5  -5    0.68    0.06
   8  -5   5    0.49    0.05
   8   5   5    0.62    0.05
  -8   5  -5    0.62    0.05
   9  -5   5    0.27    0.04
  -9  -5  -5    0.21    0.04
  -9   5  -5    0.26    0.04
   9   5   5    0.23    0.04
  10  -5   5    0.14    0.04
 -10  -5  -5    0.18    0.04
  10   5   5    0.16    0.04
  10  -6  -5    0.17    0.05
 -10  -6   5    0.14    0.04
  10   6  -5    0.17    0.03
   9  -6  -5    0.03    0.03
  -9  -6   5    0.02    0.03
   9   6  -5    0.00    0.02
   8  -6  -5    0.02    0.03
  -8  -6   5   -0.01    0.02
   8   6  -5    0.02    0.02
   8   6  -5    0.04    0.02
   7  -6  -5    0.17    0.03
  -7  -6   5    0.17    0.03
   7   6  -5    0.21    0.03
   7   6  -5    0.25    0.03
  -6  -6   5    1.79    0.07
  -6  -6   5    1.91    0.07
   6  -6  -5    1.87    0.08
   6   6  -5    1.88    0.07
   6   6  -5    1.90    0.06
  -5  -6   5    1.11    0.05
  -5  -6   5    1.21    0.06
   5  -6  -5    1.02    0.06
   5  -6  -5    1.08    0.06
   5   6  -5    1.15    0.05
   5   6  -5    1.19    0.04
  -4  -6   5    1.22    0.05
   4  -6  -5    1.24    0.06
   4  -6  -5    1.13    0.05
   4   6  -5    1.25    0.04
   4   6  -5    1.22    0.04
  -3  -6   5    2.02    0.06
   3  -6  -5    2.09    0.07
   3  -6  -5    2.11    0.07
   3   6  -5    2.07    0.05
   2  -6  -5    0.68    0.04
   2  -6  -5    0.62    0.04
  -2  -6   5    0.73    0.03
  -2  -6   5    0.61    0.03
   2   6  -5    0.71    0.04
   1  -6  -5    1.09    0.05
   1  -6  -5    1.07    0.05
  -1  -6   5    1.15    0.04
  -1  -6   5    1.08    0.04
   1   6  -5    1.07    0.03
   0  -6  -5    3.96    0.09
   0  -6   5    3.85    0.09
   0  -6  -5    4.10    0.10
   0  -6   5    3.91    0.08
   0   6  -5    4.00    0.07
  -1  -6  -5    7.19    0.14
  -1  -6  -5    7.29    0.14
   1  -6   5    6.97    0.13
   1   6   5    7.26    0.14
  -2  -6  -5    2.55    0.07
   2  -6   5    2.42    0.07
   2   6   5    2.56    0.07
  -2   6  -5    2.56    0.06
   2   6   5    2.60    0.07
   3  -6   5    0.21    0.02
  -3  -6  -5    0.26    0.03
   3   6   5    0.25    0.03
  -3   6  -5    0.25    0.02
   3   6   5    0.24    0.02
  -4  -6  -5    2.50    0.08
   4  -6   5    2.62    0.08
   4  -6   5    2.42    0.07
   4   6   5    2.52    0.07
  -4   6  -5    2.48    0.07
  -5  -6  -5    7.76    0.16
   5  -6   5    7.91    0.16
   5  -6   5    7.68    0.16
   5   6   5    7.69    0.16
  -5   6  -5    7.79    0.15
   6  -6   5    1.04    0.06
  -6  -6  -5    0.96    0.06
   6   6   5    1.00    0.05
  -6   6  -5    0.99    0.05
  -7  -6  -5    1.00    0.06
   7  -6   5    0.95    0.06
  -7   6  -5    1.02    0.05
   7   6   5    1.09    0.06
  -8  -6  -5    2.05    0.09
   8  -6   5    2.22    0.09
  -8   6  -5    2.13    0.08
   8   6   5    1.87    0.08
   9  -6   5    0.00    0.03
  -9  -6  -5    0.00    0.03
   9   6   5    0.01    0.03
 -10  -7   5    0.05    0.03
  10  -7  -5    0.03    0.04
   9  -7  -5    0.19    0.04
  -9  -7   5    0.15    0.04
   9   7  -5    0.16    0.04
  -8  -7   5    0.36    0.04
   8  -7  -5    0.40    0.05
   8   7  -5    0.41    0.03
   7  -7  -5    1.03    0.07
  -7  -7   5    0.97    0.06
   7   7  -5    0.83    0.04
   7   7  -5    0.94    0.06
  -6  -7   5    0.62    0.05
   6  -7  -5    0.49    0.05
   6   7  -5    0.60    0.04
   6   7  -5    0.54    0.03
   5  -7  -5    0.85    0.05
  -5  -7   5    0.97    0.05
  -5  -7   5    0.90    0.05
   5  -7  -5    0.98    0.06
   5   7  -5    0.95    0.04
   5   7  -5    0.90    0.03
   4  -7  -5    2.99    0.09
  -4  -7   5    3.01    0.08
   4  -7  -5    2.83    0.08
  -3  -7   5    0.69    0.04
   3  -7  -5    0.82    0.05
   3  -7  -5    0.70    0.05
   3   7  -5    0.74    0.03
   2  -7  -5    2.58    0.08
  -2  -7   5    2.55    0.07
  -2  -7   5    2.47    0.06
   2  -7  -5    2.72    0.08
   2   7  -5    2.53    0.05
   2   7  -5    2.52    0.05
  -1  -7   5    0.11    0.02
   1  -7  -5    0.06    0.02
   1  -7  -5    0.07    0.02
  -1  -7   5    0.10    0.02
   0  -7   5    0.00    0.01
   0  -7   5    0.01    0.01
   0  -7  -5    0.00    0.01
   0  -7  -5    0.00    0.01
   1  -7   5    0.01    0.01
  -1  -7  -5    0.01    0.01
  -1  -7  -5   -0.01    0.01
  -1   7  -5    0.02    0.01
   1   7   5    0.01    0.01
  -1   7  -5    0.02    0.01
  -2  -7  -5    0.04    0.02
   2  -7   5    0.01    0.01
  -2   7  -5    0.00    0.01
   2   7   5    0.02    0.01
   2   7   5    0.00    0.01
  -3  -7  -5    0.08    0.02
   3  -7   5    0.06    0.02
   3   7   5    0.05    0.01
   3   7   5    0.05    0.02
   4  -7   5    0.09    0.02
   4  -7   5    0.07    0.02
  -4  -7  -5    0.04    0.02
  -4   7  -5    0.05    0.02
   4   7   5    0.08    0.02
  -5  -7  -5    0.69    0.05
   5  -7   5    0.69    0.05
   5  -7   5    0.65    0.05
  -5   7  -5    0.68    0.04
   5   7   5    0.67    0.04
  -6  -7  -5    7.98    0.18
   6  -7   5    8.10    0.17
   6   7   5    7.66    0.16
  -6   7  -5    7.96    0.16
   7  -7   5    1.67    0.08
  -7  -7  -5    1.73    0.08
   7   7   5    1.59    0.07
  -8  -7  -5    0.04    0.03
   8  -7   5    0.02    0.03
  -9  -7  -5   -0.01    0.02
   9  -7   5   -0.02    0.03
   9  -8  -5    0.20    0.05
  -9  -8   5    0.20    0.04
  -8  -8   5    0.03    0.03
   8  -8  -5    0.01    0.03
  -7  -8   5    0.05    0.02
   7  -8  -5    0.01    0.03
   7   8  -5    0.04    0.01
  -6  -8   5    0.04    0.02
   6  -8  -5   -0.01    0.02
   6   8  -5    0.01    0.01
  -5  -8   5    0.62    0.04
   5  -8  -5    0.60    0.06
   5  -8  -5    0.69    0.05
   5   8  -5    0.61    0.03
  -4  -8   5    0.30    0.03
   4  -8  -5    0.32    0.03
   4  -8  -5    0.32    0.04
   4   8  -5    0.30    0.02
   3  -8  -5    1.96    0.07
   3  -8  -5    1.88    0.07
  -3  -8   5    1.90    0.06
  -2  -8   5    1.78    0.05
  -2  -8   5    1.84    0.06
   2  -8  -5    1.78    0.07
   2  -8  -5    1.99    0.07
  -1  -8   5    1.05    0.04
   1  -8  -5    1.01    0.05
   1  -8  -5    0.96    0.05
  -1  -8   5    1.02    0.04
   0  -8   5    4.93    0.10
   0  -8   5    4.79    0.10
   0  -8  -5    5.15    0.11
   0  -8  -5    5.10    0.11
  -1  -8  -5    0.11    0.02
   1  -8   5    0.11    0.02
  -1  -8  -5    0.11    0.02
   1   8   5    0.06    0.01
   2  -8   5    3.01    0.08
  -2  -8  -5    3.12    0.09
   2   8   5    3.07    0.07
   3  -8   5    9.01    0.17
  -3  -8  -5    9.46    0.18
   3   8   5    9.33    0.16
  -3   8  -5    9.34    0.14
   3   8   5    9.67    0.19
   4  -8   5    1.51    0.06
   4  -8   5    1.58    0.08
  -4  -8  -5    1.67    0.07
  -4   8  -5    1.55    0.04
   4   8   5    1.57    0.05
  -5  -8  -5    0.34    0.04
   5  -8   5    0.34    0.04
   5   8   5    0.36    0.03
  -5   8  -5    0.45    0.05
  -6  -8  -5    0.07    0.02
   6  -8   5    0.00    0.02
   7  -8   5    0.85    0.06
  -7  -8  -5    0.85    0.06
  -8  -8  -5   -0.01    0.02
   8  -8   5   -0.02    0.02
   8  -9  -5    0.29    0.05
  -8  -9   5    0.19    0.04
  -7  -9   5    0.25    0.04
   7  -9  -5    0.29    0.05
   6  -9  -5    0.45    0.05
  -6  -9   5    0.43    0.04
  -5  -9   5    0.14    0.03
   5  -9  -5    0.15    0.03
   4  -9  -5    4.24    0.12
   3  -9  -5    0.84    0.05
  -3  -9   5    0.76    0.04
   3  -9  -5    0.83    0.06
   2  -9  -5    3.85    0.10
  -2  -9   5    3.83    0.08
  -2  -9   5    3.83    0.09
   2  -9  -5    3.79    0.10
  -1  -9   5    1.60    0.05
   1  -9  -5    1.54    0.06
   1  -9  -5    1.54    0.06
  -1  -9   5    1.56    0.05
  -1   9   5    1.46    0.04
   0  -9   5    0.25    0.02
   0  -9   5    0.29    0.02
   0  -9  -5    0.26    0.03
   0  -9  -5    0.24    0.03
   0   9   5    0.25    0.02
  -1  -9  -5    0.32    0.03
   1  -9   5    0.29    0.03
  -1  -9  -5    0.27    0.03
   1   9   5    0.33    0.02
   2  -9   5   11.14    0.20
  -2  -9  -5   11.64    0.21
   2   9   5   11.71    0.18
  -3  -9  -5    1.75    0.07
   3   9   5    1.53    0.05
  -4  -9  -5    1.14    0.06
   4  -9   5    1.05    0.05
   5  -9   5   -0.01    0.02
  -5  -9  -5    0.00    0.02
  -6  -9  -5    0.58    0.05
   6  -9   5    0.66    0.05
   7  -9   5    0.62    0.06
  -7  -9  -5    0.64    0.06
   8  -9   5    0.24    0.04
  -8  -9  -5    0.36    0.05
  -8 -10   5   -0.01    0.02
   8 -10  -5    0.06    0.03
  -7 -10   5    0.96    0.06
   7 -10  -5    1.07    0.08
  -6 -10   5   -0.01    0.02
   6 -10  -5    0.02    0.03
  -5 -10   5    0.01    0.02
   5 -10  -5    0.03    0.03
   4 -10  -5    0.81    0.06
   4 -10  -5    0.85    0.06
   3 -10  -5   -0.01    0.02
   3 -10  -5    0.01    0.02
   2 -10  -5    0.05    0.02
   2 -10  -5    0.04    0.02
   1 -10  -5    0.22    0.03
   1 -10  -5    0.21    0.03
  -1 -10   5    0.26    0.03
   0 -10  -5    2.48    0.08
   0 -10   5    2.49    0.07
   0 -10  -5    2.48    0.08
   0 -10   5    2.59    0.08
  -1 -10  -5    0.13    0.02
  -1 -10  -5    0.14    0.02
  -2 -10  -5    0.43    0.04
  -3 -10  -5    1.40    0.06
  -4 -10  -5    0.47    0.04
   4 -10   5    0.51    0.04
   5 -10   5    0.37    0.04
  -5 -10  -5    0.30    0.04
  -6 -10  -5    0.21    0.03
   6 -10   5    0.26    0.04
   7 -10   5    0.10    0.03
  -7 -10  -5    0.09    0.03
   7 -11  -5    0.27    0.05
  -7 -11   5    0.22    0.04
  -6 -11   5    1.23    0.07
   6 -11  -5    1.20    0.08
   5 -11  -5    0.24    0.04
   4 -11  -5    0.20    0.04
   4 -11  -5    0.23    0.04
   3 -11  -5    0.04    0.03
   3 -11  -5    0.03    0.02
   2 -11  -5    5.44    0.13
   2 -11  -5    5.44    0.13
   1 -11  -5    0.30    0.03
   1 -11  -5    0.40    0.04
   0 -11  -5    0.34    0.03
   0 -11  -5    0.29    0.03
  -1 -11  -5    0.01    0.02
  -1 -11  -5    0.04    0.02
  -2 -11  -5    2.01    0.07
  -3 -11  -5    0.01    0.02
   3 -11   5    0.02    0.02
   4 -11   5    0.01    0.02
  -4 -11  -5    0.01    0.02
  -5 -11  -5    0.22    0.03
   5 -11   5    0.29    0.03
   6 -11   5    0.17    0.03
  -6 -11  -5    0.19    0.04
  -6 -12   5    0.10    0.03
   6 -12  -5    0.12    0.04
   5 -12  -5    0.71    0.06
   5 -12  -5    0.79    0.07
   4 -12  -5    0.41    0.04
   4 -12  -5    0.36    0.05
   3 -12  -5    0.06    0.03
   3 -12  -5    0.08    0.03
   2 -12  -5    0.81    0.05
   2 -12  -5    0.81    0.05
   1 -12  -5    0.25    0.03
   1 -12  -5    0.20    0.03
   0 -12  -5    0.41    0.04
   0 -12  -5    0.37    0.03
  -1 -12  -5    0.60    0.04
  -2 -12  -5    0.08    0.02
   3 -12   5    0.03    0.02
  -3 -12  -5    0.02    0.02
  -4 -12  -5    0.02    0.02
   4 -12   5    0.05    0.02
  -5 -12  -5    0.12    0.03
   5 -12   5    0.14    0.03
   4 -13  -5    0.73    0.06
   4 -13  -5    0.70    0.06
   3 -13  -5   -0.03    0.02
   3 -13  -5    0.06    0.03
   2 -13  -5    0.03    0.02
   2 -13  -5    0.00    0.02
   1 -13  -5    0.07    0.02
   1 -13  -5    0.10    0.03
   0 -13  -5    0.01    0.02
   0 -13  -5   -0.03    0.02
  -1 -13  -5   -0.01    0.02
  -2 -13  -5    0.32    0.03
   2 -13   5    0.32    0.03
   3 -13   5    0.06    0.02
  -3 -13  -5    0.02    0.02
  -4 -13  -5    1.55    0.07
   4 -13   5    1.61    0.07
   2 -14  -5    0.19    0.04
   2 -14  -5    0.22    0.03
   1 -14  -5    0.25    0.03
   0 -14  -5   -0.02    0.02
  -1 -14  -5    0.01    0.02
  11   0  -6    0.00    0.04
  10   0  -6    0.20    0.05
   9   0  -6    0.00    0.03
   8   0  -6    0.63    0.06
   7   0  -6   -0.08    0.02
   6   0  -6    1.92    0.08
   5   0  -6   -0.01    0.02
   5   0  -6    0.00    0.02
   4   0  -6   11.70    0.22
   4   0  -6   11.45    0.21
   3   0  -6    0.01    0.02
   3   0  -6    0.00    0.02
   2   0  -6   14.88    0.25
  -2   0   6   15.16    0.25
   2   0  -6   15.12    0.25
  -2   0   6   15.43    0.25
  -1   0   6    0.00    0.01
   1   0  -6   -0.02    0.01
  -1   0   6    0.01    0.01
   1   0  -6    0.01    0.01
   0   0   6    3.69    0.09
   0   0  -6    3.60    0.09
   0   0  -6    3.73    0.09
   0   0   6    3.80    0.09
   1   0   6   -0.01    0.01
   1   0   6   -0.01    0.01
  -1   0  -6    0.00    0.01
  -2   0  -6    1.82    0.06
  -3   0  -6    0.03    0.01
   4   0   6    2.40    0.08
  -4   0  -6    2.52    0.08
   5   0   6   -0.02    0.02
  -5   0  -6   -0.01    0.01
   6   0   6    0.01    0.02
  -6   0  -6   -0.01    0.02
   7   0   6    0.00    0.02
  -7   0  -6   -0.01    0.02
   8   0   6    0.18    0.04
  -9   0  -6    0.02    0.03
   9   0   6    0.05    0.03
 -10   0  -6   -0.04    0.03
  10   0   6   -0.02    0.03
 -11  -1   6    0.24    0.05
  11  -1  -6    0.21    0.05
  11   1  -6    0.26    0.05
  10  -1  -6    0.26    0.05
 -10  -1   6    0.18    0.05
  10   1  -6    0.34    0.05
   9  -1  -6    0.43    0.06
  -9  -1   6    0.37    0.05
   9   1  -6    0.29    0.05
   8  -1  -6   -0.02    0.03
   8   1  -6   -0.02    0.03
   7  -1  -6   -0.08    0.02
   7   1  -6   -0.02    0.02
   6  -1  -6    0.19    0.03
   6   1  -6    0.17    0.03
   6   1  -6    0.21    0.03
   5  -1  -6    0.28    0.03
   5  -1  -6    0.18    0.03
   5   1  -6    0.18    0.03
   5   1  -6    0.26    0.03
   4  -1  -6    1.46    0.06
   4  -1  -6    1.51    0.06
   4   1  -6    1.43    0.06
   4   1  -6    1.51    0.06
  -3  -1   6    6.85    0.14
   3  -1  -6    6.64    0.14
   3  -1  -6    6.55    0.14
   3   1  -6    6.88    0.14
   3   1  -6    6.84    0.14
  -2  -1   6   10.80    0.19
   2  -1  -6   10.91    0.19
   2  -1  -6   11.39    0.20
  -2  -1   6   10.90    0.20
   2   1  -6   10.88    0.19
   2   1  -6   11.05    0.19
  -1  -1   6    4.64    0.10
   1  -1  -6    4.77    0.11
   1  -1  -6    4.62    0.10
  -1  -1   6    4.70    0.10
   1   1  -6    4.55    0.10
  -1   1   6    4.74    0.10
   1   1  -6    4.57    0.10
   0  -1  -6    0.77    0.04
   0  -1   6    0.75    0.04
   0  -1  -6    0.77    0.04
   0  -1   6    0.77    0.04
   0   1   6    0.84    0.05
   0   1  -6    0.68    0.04
   0   1   6    0.74    0.04
   1  -1   6    0.02    0.01
   1  -1   6    0.01    0.01
  -1  -1  -6    0.04    0.02
   1   1   6    0.01    0.01
  -1   1  -6    0.02    0.01
  -2  -1  -6    0.68    0.04
   2  -1   6    0.70    0.04
  -2   1  -6    0.60    0.04
  -3  -1  -6    3.03    0.08
  -3   1  -6    3.00    0.08
  -4  -1  -6    0.56    0.04
   4   1   6    0.54    0.04
  -4   1  -6    0.49    0.04
  -5  -1  -6    4.75    0.12
   5  -1   6    4.91    0.12
  -5   1  -6    4.80    0.12
   5   1   6    4.81    0.12
  -6  -1  -6    0.54    0.05
   6  -1   6    0.55    0.05
   6   1   6    0.56    0.05
  -6   1  -6    0.56    0.05
   7  -1   6    1.55    0.08
  -7  -1  -6    1.60    0.07
   7   1   6    1.56    0.08
  -7   1  -6    1.54    0.07
   8  -1   6    0.95    0.07
  -8  -1  -6    0.98    0.06
  -8   1  -6    0.92    0.06
   8   1   6    0.89    0.06
   9  -1   6    0.55    0.06
  -9  -1  -6    0.50    0.05
  -9   1  -6    0.54    0.05
   9   1   6    0.49    0.05
 -10  -1  -6    0.30    0.05
  10  -1   6    0.24    0.05
 -10   1  -6    0.41    0.05
  10   1   6    0.32    0.05
 -11  -2   6    0.01    0.03
  11  -2  -6    0.07    0.04
  11   2  -6    0.05    0.04
  10  -2  -6    0.60    0.07
 -10  -2   6    0.48    0.06
  10   2  -6    0.48    0.06
   9  -2  -6    0.45    0.06
  -9  -2   6    0.47    0.05
   9   2  -6    0.44    0.05
   8  -2  -6    0.07    0.03
  -8  -2   6    0.04    0.03
   8   2  -6    0.10    0.03
   7  -2  -6    0.15    0.03
   7   2  -6    0.20    0.04
   7   2  -6    0.21    0.03
   6  -2  -6    0.20    0.04
   6   2  -6    0.13    0.03
   6   2  -6    0.26    0.04
   5  -2  -6    0.01    0.02
   5  -2  -6    0.02    0.02
   5   2  -6   -0.02    0.02
   5   2  -6    0.00    0.02
   4  -2  -6    0.03    0.02
   4  -2  -6    0.05    0.02
   4   2  -6    0.04    0.02
   4   2  -6    0.04    0.02
   3  -2  -6    0.13    0.02
   3  -2  -6    0.14    0.03
  -3  -2   6    0.12    0.02
   3   2  -6    0.13    0.02
   3   2  -6    0.13    0.02
  -2  -2   6    5.55    0.12
   2  -2  -6    5.79    0.12
   2  -2  -6    5.75    0.12
  -2  -2   6    5.63    0.12
   2   2  -6    5.59    0.12
   2   2  -6    5.42    0.11
   1  -2  -6    2.69    0.08
  -1  -2   6    2.71    0.07
   1  -2  -6    2.63    0.07
  -1  -2   6    2.62    0.07
   1   2  -6    2.56    0.07
   1   2  -6    2.70    0.07
   0  -2  -6    0.04    0.01
   0  -2   6    0.06    0.01
   0  -2  -6    0.06    0.02
   0  -2   6    0.05    0.01
   0   2   6    0.05    0.01
   0   2  -6    0.06    0.01
   1  -2   6   10.49    0.18
   1  -2   6   10.40    0.19
  -1  -2  -6   10.52    0.19
   1   2   6   10.67    0.20
  -1   2  -6   10.45    0.18
  -2  -2  -6    2.81    0.08
   2  -2   6    2.74    0.08
  -2   2  -6    2.81    0.07
  -3  -2  -6    0.28    0.03
  -3   2  -6    0.22    0.02
  -4  -2  -6    0.33    0.03
   4   2   6    0.28    0.03
  -4   2  -6    0.30    0.03
  -5  -2  -6    0.48    0.04
   5  -2   6    0.50    0.04
  -5   2  -6    0.54    0.04
   5   2   6    0.50    0.04
   6  -2   6    1.31    0.07
  -6  -2  -6    1.36    0.07
   6   2   6    1.27    0.06
  -6   2  -6    1.34    0.06
  -7  -2  -6    1.71    0.08
   7  -2   6    1.78    0.08
  -7   2  -6    1.74    0.08
   7   2   6    1.76    0.08
   8  -2   6    0.08    0.03
  -8  -2  -6    0.07    0.03
  -8   2  -6    0.03    0.03
   8   2   6    0.08    0.03
   9  -2   6    0.04    0.03
  -9  -2  -6    0.00    0.02
  -9   2  -6    0.05    0.03
   9   2   6    0.00    0.02
  10  -2   6   -0.03    0.03
 -10  -2  -6   -0.01    0.03
  10   2   6   -0.03    0.03
 -10   2  -6   -0.02    0.03
  10  -3  -6    0.05    0.04
 -10  -3   6   -0.01    0.03
  10   3  -6    0.04    0.03
  -9  -3   6    0.06    0.03
   9  -3  -6    0.02    0.04
   9   3  -6    0.05    0.03
   8  -3  -6    0.56    0.06
  -8  -3   6    0.65    0.06
   8   3  -6    0.63    0.05
   8   3  -6    0.67    0.06
  -7  -3   6    0.13    0.03
   7  -3  -6    0.10    0.03
   7   3  -6    0.10    0.03
   7   3  -6    0.15    0.03
   6  -3  -6    0.07    0.03
   6   3  -6    0.07    0.02
   6   3  -6    0.08    0.03
   5  -3  -6    0.67    0.05
   5   3  -6    0.76    0.04
   5   3  -6    0.71    0.05
  -4  -3   6    0.81    0.04
   4  -3  -6    0.74    0.05
   4  -3  -6    0.72    0.05
   4   3  -6    0.76    0.05
   4   3  -6    0.77    0.04
   3  -3  -6   10.42    0.20
  -3  -3   6   10.56    0.19
   3  -3  -6   10.55    0.20
   3   3  -6   10.51    0.19
   3   3  -6   10.74    0.18
   2  -3  -6    1.37    0.06
   2  -3  -6    1.40    0.06
  -2  -3   6    1.40    0.05
  -2  -3   6    1.35    0.05
   2   3  -6    1.42    0.05
   2   3  -6    1.38    0.05
  -1  -3   6   11.18    0.19
  -1  -3   6   11.21    0.20
   1  -3  -6   10.95    0.20
   1  -3  -6   10.99    0.20
   1   3  -6   11.37    0.19
   0  -3  -6    1.52    0.06
   0  -3  -6    1.60    0.06
   0  -3   6    1.54    0.05
   0  -3   6    1.59    0.05
   0   3  -6    1.59    0.05
   1  -3   6    0.68    0.04
   1  -3   6    0.69    0.03
  -1  -3  -6    0.68    0.04
  -1   3  -6    0.69    0.03
   2  -3   6    1.11    0.05
  -2  -3  -6    1.06    0.05
  -2   3  -6    1.11    0.04
  -3  -3  -6   10.85    0.20
   3  -3   6   10.88    0.20
  -3   3  -6   11.21    0.19
  -4  -3  -6    3.69    0.10
  -4   3  -6    3.75    0.10
   4   3   6    3.76    0.10
  -5  -3  -6   13.44    0.24
   5  -3   6   13.50    0.24
  -5   3  -6   12.98    0.23
   5   3   6   13.23    0.24
   6  -3   6    0.00    0.02
  -6  -3  -6   -0.01    0.02
   6   3   6   -0.02    0.02
  -6   3  -6   -0.03    0.02
   7  -3   6    0.17    0.04
  -7  -3  -6    0.12    0.03
   7   3   6    0.07    0.03
  -7   3  -6    0.17    0.03
   8  -3   6    3.14    0.11
  -8  -3  -6    3.21    0.11
  -8   3  -6    3.17    0.11
   8   3   6    3.10    0.11
   9  -3   6    0.12    0.04
  -9  -3  -6    0.09    0.03
  -9   3  -6    0.10    0.03
   9   3   6    0.09    0.04
 -10  -3  -6    0.24    0.05
  10  -3   6    0.31    0.05
 -10   3  -6    0.22    0.04
  10   3   6    0.25    0.05
  10  -4  -6    0.03    0.04
 -10  -4   6   -0.01    0.03
  10   4  -6    0.00    0.03
  10   4  -6    0.06    0.03
  -9  -4   6    0.16    0.04
   9  -4  -6    0.14    0.04
   9   4  -6    0.18    0.04
   9   4  -6    0.11    0.03
   8  -4  -6    0.09    0.03
  -8  -4   6    0.11    0.03
   8   4  -6    0.06    0.03
   8   4  -6    0.11    0.03
   7  -4  -6    0.08    0.03
  -7  -4   6    0.04    0.02
   7   4  -6    0.06    0.03
   7   4  -6    0.04    0.02
   6  -4  -6    2.92    0.10
   6   4  -6    3.08    0.09
   6   4  -6    2.88    0.08
   5  -4  -6    0.34    0.04
   5   4  -6    0.31    0.03
   5   4  -6    0.49    0.04
  -4  -4   6    1.40    0.06
   4  -4  -6    1.48    0.07
   4  -4  -6    1.43    0.07
   4   4  -6    1.42    0.06
   4   4  -6    1.51    0.05
   3  -4  -6    8.68    0.17
  -3  -4   6    8.26    0.16
   3  -4  -6    8.49    0.17
   3   4  -6    8.64    0.15
   3   4  -6    8.48    0.16
  -2  -4   6    1.05    0.04
  -2  -4   6    1.06    0.05
   2  -4  -6    1.10    0.05
   2  -4  -6    1.15    0.05
   2   4  -6    1.09    0.05
   1  -4  -6    2.54    0.07
  -1  -4   6    2.43    0.07
  -1  -4   6    2.37    0.06
   1  -4  -6    2.33    0.07
   1   4  -6    2.52    0.07
   0  -4   6    0.01    0.01
   0  -4  -6    0.01    0.01
   0  -4  -6    0.01    0.02
   0  -4   6    0.02    0.01
   0   4  -6    0.01    0.01
  -1  -4  -6    0.50    0.04
   1  -4   6    0.50    0.03
   1  -4   6    0.51    0.03
  -1  -4  -6    0.54    0.03
  -1   4  -6    0.52    0.03
   2  -4   6    0.63    0.04
  -2  -4  -6    0.69    0.04
  -2   4  -6    0.69    0.04
   3  -4   6    0.05    0.01
  -3  -4  -6    0.06    0.02
   3   4   6    0.06    0.02
  -3   4  -6    0.09    0.02
  -4  -4  -6    0.98    0.05
  -4   4  -6    1.02    0.05
   4   4   6    1.03    0.05
   5  -4   6    1.38    0.06
  -5  -4  -6    1.18    0.06
  -5   4  -6    1.20    0.06
   5   4   6    1.27    0.06
  -6  -4  -6    0.27    0.04
   6  -4   6    0.27    0.04
  -6   4  -6    0.33    0.04
   6   4   6    0.23    0.03
   7  -4   6    2.83    0.10
  -7  -4  -6    2.82    0.10
   7   4   6    2.67    0.10
  -7   4  -6    2.71    0.09
  -8  -4  -6    0.10    0.03
   8  -4   6    0.22    0.04
   8   4   6    0.18    0.04
  -8   4  -6    0.17    0.03
   9  -4   6    0.47    0.06
  -9  -4  -6    0.43    0.05
  -9   4  -6    0.45    0.05
   9   4   6    0.40    0.05
 -10  -5   6   -0.03    0.03
  10  -5  -6   -0.02    0.03
  10   5  -6   -0.06    0.02
  -9  -5   6    0.30    0.05
   9  -5  -6    0.34    0.05
   9   5  -6    0.33    0.05
   9   5  -6    0.34    0.04
  -8  -5   6    1.02    0.07
   8  -5  -6    1.05    0.08
   8   5  -6    1.11    0.07
   8   5  -6    1.01    0.06
   7  -5  -6    1.29    0.08
  -7  -5   6    1.26    0.07
   7   5  -6    1.25    0.06
   7   5  -6    1.16    0.06
   6  -5  -6    1.41    0.07
   6   5  -6    1.40    0.06
   6   5  -6    1.34    0.06
  -5  -5   6    2.76    0.09
   5  -5  -6    2.75    0.10
   5   5  -6    2.79    0.08
   5   5  -6    2.87    0.08
   4  -5  -6    1.05    0.06
  -4  -5   6    1.05    0.05
   4  -5  -6    1.01    0.06
   4   5  -6    1.17    0.05
   4   5  -6    1.06    0.04
  -3  -5   6    0.20    0.03
   3  -5  -6    0.20    0.03
   3  -5  -6    0.22    0.03
   3   5  -6    0.19    0.02
   3   5  -6    0.19    0.02
   2  -5  -6    0.12    0.02
  -2  -5   6    0.12    0.02
   2  -5  -6    0.06    0.02
  -2  -5   6    0.14    0.02
   2   5  -6    0.11    0.02
  -1  -5   6    0.46    0.03
   1  -5  -6    0.45    0.04
   1  -5  -6    0.45    0.04
  -1  -5   6    0.46    0.03
   1   5  -6    0.47    0.03
   0  -5  -6    0.59    0.04
   0  -5  -6    0.53    0.04
   0  -5   6    0.58    0.03
   0  -5   6    0.58    0.03
   0   5  -6    0.56    0.03
  -1  -5  -6    0.48    0.04
  -1  -5  -6    0.41    0.03
   1  -5   6    0.41    0.03
  -1   5  -6    0.45    0.03
  -2  -5  -6    9.13    0.18
   2  -5   6    9.04    0.17
  -2   5  -6    9.26    0.16
   3  -5   6    0.32    0.03
  -3  -5  -6    0.40    0.04
  -3   5  -6    0.40    0.03
   3   5   6    0.48    0.03
   4  -5   6    0.28    0.03
  -4  -5  -6    0.32    0.04
   4   5   6    0.28    0.03
  -4   5  -6    0.35    0.03
  -5  -5  -6    0.02    0.02
   5  -5   6    0.04    0.02
   5   5   6    0.02    0.02
  -5   5  -6    0.01    0.02
   6  -5   6    1.69    0.07
  -6  -5  -6    1.63    0.07
   6   5   6    1.58    0.07
  -6   5  -6    1.67    0.07
   7  -5   6    0.17    0.04
  -7  -5  -6    0.11    0.03
  -7   5  -6    0.17    0.03
   7   5   6    0.20    0.03
  -8  -5  -6    0.22    0.04
   8  -5   6    0.17    0.04
  -8   5  -6    0.12    0.03
   8   5   6    0.14    0.03
  -9  -5  -6    0.01    0.03
   9  -5   6    0.01    0.03
   9   5   6    0.03    0.03
  -9   5  -6    0.00    0.03
  10  -6  -6    0.15    0.04
 -10  -6   6    0.15    0.04
  10   6  -6    0.09    0.04
   9  -6  -6    0.40    0.05
  -9  -6   6    0.42    0.05
   9   6  -6    0.45    0.04
  -8  -6   6    0.05    0.03
   8  -6  -6    0.08    0.04
   8   6  -6    0.07    0.03
   8   6  -6    0.06    0.02
  -7  -6   6    0.85    0.06
   7  -6  -6    0.73    0.06
   7   6  -6    0.61    0.05
   7   6  -6    0.66    0.04
   6  -6  -6    0.12    0.03
   6   6  -6    0.15    0.03
   6   6  -6    0.13    0.02
   5  -6  -6    0.20    0.03
  -5  -6   6    0.29    0.03
   5   6  -6    0.24    0.03
   5   6  -6    0.27    0.03
   4  -6  -6    0.16    0.03
  -4  -6   6    0.12    0.02
   4  -6  -6    0.16    0.03
   4   6  -6    0.13    0.02
   4   6  -6    0.14    0.02
   3  -6  -6    0.04    0.02
   3  -6  -6    0.07    0.02
  -3  -6   6    0.06    0.02
   3   6  -6    0.06    0.01
  -2  -6   6    5.24    0.12
   2  -6  -6    5.31    0.12
   2  -6  -6    5.36    0.12
  -2  -6   6    5.31    0.11
   2   6  -6    5.38    0.10
  -1  -6   6    0.22    0.02
   1  -6  -6    0.17    0.03
   1  -6  -6    0.17    0.03
  -1  -6   6    0.22    0.02
   1   6  -6    0.20    0.02
   0  -6   6    0.05    0.01
   0  -6   6    0.05    0.01
   0  -6  -6    0.05    0.02
   0  -6  -6    0.01    0.02
   0   6  -6    0.06    0.01
   1  -6   6    3.44    0.09
  -1  -6  -6    3.60    0.09
  -1  -6  -6    3.49    0.09
  -1   6  -6    3.43    0.08
  -2  -6  -6    9.85    0.18
   2  -6   6    9.40    0.18
   2   6   6    9.49    0.17
  -2   6  -6    9.43    0.16
   3  -6   6    8.20    0.16
  -3  -6  -6    8.38    0.17
  -3   6  -6    8.13    0.15
   3   6   6    8.24    0.16
   4  -6   6    0.03    0.01
  -4  -6  -6    0.03    0.02
   4   6   6    0.06    0.02
  -4   6  -6    0.04    0.02
   5  -6   6    3.94    0.11
  -5  -6  -6    3.77    0.11
   5   6   6    3.86    0.10
  -5   6  -6    3.73    0.10
  -6  -6  -6    0.75    0.06
   6  -6   6    0.87    0.06
   6   6   6    0.78    0.05
  -6   6  -6    0.80    0.05
  -7  -6  -6    0.00    0.02
   7  -6   6    0.04    0.03
  -7   6  -6    0.01    0.02
   7   6   6    0.03    0.02
  -8  -6  -6   -0.02    0.02
   8  -6   6    0.01    0.02
   8   6   6   -0.02    0.02
   9  -6   6    0.07    0.03
  -9  -6  -6    0.04    0.03
   9  -7  -6    0.03    0.03
  -9  -7   6   -0.01    0.03
  -8  -7   6    0.06    0.03
   8  -7  -6    0.07    0.04
   8   7  -6    0.07    0.02
  -7  -7   6    0.44    0.05
   7  -7  -6    0.30    0.04
   7   7  -6    0.40    0.03
   6  -7  -6    0.23    0.04
   6   7  -6    0.25    0.03
   6   7  -6    0.20    0.02
   5  -7  -6    1.69    0.08
   5   7  -6    1.71    0.06
   5   7  -6    1.69    0.05
   4  -7  -6    0.62    0.05
  -4  -7   6    0.56    0.04
   4  -7  -6    0.57    0.04
   4  -7  -6    0.58    0.05
   4   7  -6    0.58    0.03
  -3  -7   6    2.12    0.07
   3  -7  -6    2.25    0.08
   3  -7  -6    2.25    0.08
  -2  -7   6    0.61    0.03
  -2  -7   6    0.59    0.04
   2  -7  -6    0.65    0.05
   2  -7  -6    0.55    0.04
   2   7  -6    0.58    0.03
   1  -7  -6    3.31    0.09
   1  -7  -6    3.14    0.09
  -1  -7   6    3.29    0.08
  -1  -7   6    3.33    0.08
   1   7  -6    3.33    0.06
   0  -7   6    0.04    0.01
   0  -7  -6    0.01    0.02
   0  -7   6    0.03    0.01
   0  -7  -6    0.01    0.02
   0   7  -6    0.01    0.01
  -1  -7  -6    1.51    0.06
   1  -7   6    1.48    0.05
  -1  -7  -6    1.38    0.06
  -1   7  -6    1.24    0.04
  -2  -7  -6    0.14    0.03
   2  -7   6    0.15    0.02
   2   7   6    0.11    0.02
   3  -7   6    9.63    0.18
  -3  -7  -6    9.82    0.19
  -3   7  -6    9.55    0.16
   3   7   6    9.58    0.18
  -4  -7  -6    6.53    0.15
   4  -7   6    6.74    0.15
   4   7   6    6.67    0.14
  -4   7  -6    6.44    0.13
  -5  -7  -6    0.01    0.02
   5  -7   6   -0.02    0.02
   5   7   6    0.01    0.02
  -5   7  -6    0.02    0.01
  -6  -7  -6    0.00    0.02
   6  -7   6   -0.01    0.02
   6   7   6    0.00    0.02
  -6   7  -6    0.00    0.02
  -7  -7  -6    0.01    0.02
   7  -7   6    0.03    0.02
   7   7   6    0.01    0.02
   8  -7   6    0.10    0.03
  -8  -7  -6    0.13    0.03
   9  -8  -6   -0.01    0.03
  -9  -8   6   -0.01    0.03
  -8  -8   6    0.05    0.03
   8  -8  -6    0.03    0.03
  -7  -8   6    1.16    0.07
   7  -8  -6    1.33    0.08
   7   8  -6    1.24    0.06
   6  -8  -6    0.38    0.05
   5  -8  -6    0.36    0.04
   5  -8  -6    0.45    0.05
   4  -8  -6    0.04    0.02
   4  -8  -6    0.03    0.03
   4  -8  -6    0.04    0.02
   4   8  -6    0.01    0.01
   3  -8  -6    0.57    0.05
   3  -8  -6    0.52    0.05
  -3  -8   6    0.59    0.04
   3   8  -6    0.55    0.02
  -2  -8   6    0.54    0.04
  -2  -8   6    0.58    0.03
   2  -8  -6    0.52    0.05
   2  -8  -6    0.55    0.05
   1  -8  -6    4.47    0.11
  -1  -8   6    4.30    0.09
  -1  -8   6    4.48    0.10
   1  -8  -6    4.48    0.11
   0  -8   6    4.84    0.10
   0  -8   6    4.84    0.11
   0  -8  -6    5.13    0.12
   0  -8  -6    5.04    0.12
   1  -8   6    2.21    0.07
  -1  -8  -6    2.29    0.08
  -1  -8  -6    2.34    0.07
   1   8   6    2.14    0.06
  -2  -8  -6    0.22    0.03
   2  -8   6    0.26    0.03
   2   8   6    0.25    0.03
  -2   8  -6    0.27    0.02
  -3  -8  -6    0.89    0.05
   3   8   6    0.78    0.04
  -3   8  -6    0.79    0.03
  -4  -8  -6    1.75    0.07
   4   8   6    1.66    0.06
  -5  -8  -6    0.03    0.02
   5  -8   6    0.01    0.02
   5   8   6    0.04    0.02
  -6  -8  -6    0.03    0.02
   6  -8   6    0.03    0.02
   7  -8   6    0.01    0.02
  -7  -8  -6    0.00    0.02
   8  -8   6    0.06    0.03
  -8  -8  -6    0.09    0.03
  -8  -9   6    0.07    0.03
   8  -9  -6    0.00    0.03
   7  -9  -6    0.92    0.07
  -7  -9   6    0.90    0.06
   6  -9  -6    0.50    0.05
   5  -9  -6    1.98    0.09
   5  -9  -6    2.06    0.09
   4  -9  -6    1.09    0.07
   4  -9  -6    1.07    0.06
   3  -9  -6    0.07    0.03
   3  -9  -6    0.05    0.02
   2  -9  -6    0.37    0.04
  -2  -9   6    0.45    0.04
   2  -9  -6    0.36    0.04
  -1  -9   6    5.26    0.15
   1  -9  -6    4.81    0.12
   1  -9  -6    4.85    0.12
  -1  -9   6    4.84    0.10
   0  -9  -6    5.34    0.12
   0  -9  -6    5.26    0.13
   0  -9   6    5.17    0.11
   0  -9   6    5.40    0.15
  -1  -9  -6    0.05    0.02
  -1  -9  -6    0.09    0.02
  -2  -9  -6    0.23    0.03
   2   9   6    0.27    0.03
  -3  -9  -6    1.19    0.06
  -4  -9  -6    0.02    0.02
   4  -9   6    0.01    0.02
   5  -9   6    0.75    0.05
  -5  -9  -6    0.78    0.06
  -6  -9  -6    0.12    0.03
   6  -9   6    0.09    0.03
   7  -9   6    0.18    0.04
  -7  -9  -6    0.17    0.04
   7 -10  -6    0.07    0.03
   6 -10  -6    0.01    0.03
   5 -10  -6    0.02    0.03
   5 -10  -6    0.00    0.03
   4 -10  -6    0.21    0.04
   4 -10  -6    0.22    0.04
   3 -10  -6    2.21    0.08
   3 -10  -6    2.32    0.09
   2 -10  -6    0.14    0.03
   2 -10  -6    0.14    0.03
   1 -10  -6   -0.01    0.02
   1 -10  -6   -0.01    0.02
   0 -10  -6    0.16    0.03
   0 -10  -6    0.13    0.03
  -1 -10  -6    1.51    0.06
  -1 -10  -6    1.48    0.06
  -2 -10  -6    0.65    0.05
  -3 -10  -6    0.50    0.04
  -4 -10  -6    1.84    0.08
   4 -10   6    1.64    0.07
   5 -10   6    0.01    0.02
  -5 -10  -6    0.02    0.02
  -6 -10  -6    0.19    0.03
   6 -10   6    0.20    0.04
   6 -11  -6    0.00    0.03
   6 -11  -6    0.08    0.04
   5 -11  -6    2.39    0.10
   5 -11  -6    2.41    0.10
   4 -11  -6    0.14    0.03
   4 -11  -6    0.14    0.04
   3 -11  -6   -0.01    0.02
   3 -11  -6    0.03    0.03
   2 -11  -6   -0.01    0.02
   2 -11  -6    0.01    0.02
   1 -11  -6    0.16    0.03
   1 -11  -6    0.19    0.03
   0 -11  -6    0.13    0.03
   0 -11  -6    0.14    0.03
  -1 -11  -6    0.20    0.03
  -1 -11  -6    0.29    0.03
  -2 -11  -6    0.07    0.02
  -3 -11  -6    0.01    0.02
   4 -11   6   -0.02    0.02
  -4 -11  -6    0.01    0.02
  -5 -11  -6    0.09    0.03
   5 -11   6    0.05    0.02
  -6 -11  -6    0.47    0.05
   6 -11   6    0.46    0.05
   5 -12  -6    0.03    0.03
   5 -12  -6    0.02    0.03
   4 -12  -6    0.05    0.03
   4 -12  -6    0.01    0.03
   3 -12  -6    0.07    0.03
   3 -12  -6    0.09    0.03
   2 -12  -6    0.13    0.03
   2 -12  -6    0.12    0.03
   1 -12  -6    0.34    0.04
   1 -12  -6    0.31    0.04
   0 -12  -6   -0.01    0.02
   0 -12  -6    0.00    0.02
  -1 -12  -6    0.50    0.04
  -2 -12  -6    0.02    0.02
   3 -12   6    0.09    0.02
  -3 -12  -6    0.09    0.03
   4 -12   6    0.01    0.02
  -4 -12  -6    0.00    0.02
   3 -13  -6   -0.03    0.02
   3 -13  -6   -0.03    0.02
   2 -13  -6    0.32    0.04
   2 -13  -6    0.31    0.04
   1 -13  -6    0.01    0.02
   1 -13  -6    0.04    0.02
   0 -13  -6    0.00    0.02
   0 -13  -6   -0.01    0.02
  -1 -13  -6    1.23    0.06
  -2 -13  -6    0.66    0.05
  -3 -13  -6    1.33    0.07
  10   0  -7   -0.03    0.04
   9   0  -7    0.10    0.04
   8   0  -7    0.02    0.03
   8   0  -7    0.03    0.03
   7   0  -7    0.76    0.06
   7   0  -7    0.75    0.06
   6   0  -7    0.00    0.02
   6   0  -7   -0.05    0.02
   5   0  -7   -0.01    0.02
   5   0  -7    0.05    0.02
   4   0  -7   -0.02    0.02
   4   0  -7    0.00    0.02
   3   0  -7    1.97    0.07
   3   0  -7    1.99    0.07
   2   0  -7   -0.02    0.01
   2   0  -7    0.01    0.01
   1   0  -7    0.04    0.02
   1   0  -7    0.03    0.02
   0   0  -7    0.00    0.01
  -1   0  -7    1.10    0.05
  -2   0  -7    0.00    0.01
  -3   0  -7    0.35    0.03
  -4   0  -7    0.00    0.02
   5   0   7    1.73    0.07
  -5   0  -7    1.74    0.07
   6   0   7    0.00    0.02
  -6   0  -7    0.02    0.02
  -7   0  -7    1.12    0.06
   7   0   7    1.20    0.07
  -8   0  -7    0.00    0.02
   8   0   7    0.02    0.03
   9   0   7    0.27    0.05
  -9   0  -7    0.20    0.04
  10  -1  -7    0.03    0.04
  10   1  -7    0.06    0.04
   9  -1  -7    0.20    0.05
   9   1  -7    0.10    0.04
   9   1  -7    0.11    0.03
   8  -1  -7    0.00    0.03
   8   1  -7    0.06    0.03
   8   1  -7   -0.06    0.02
   7  -1  -7    0.60    0.06
   7  -1  -7    0.53    0.05
   7   1  -7    0.63    0.05
   7   1  -7    0.71    0.06
   6  -1  -7    1.10    0.07
   6  -1  -7    0.97    0.06
   6   1  -7    1.10    0.06
   6   1  -7    0.87    0.06
   5  -1  -7    4.10    0.12
   5  -1  -7    3.80    0.11
   5   1  -7    3.77    0.11
   5   1  -7    3.98    0.11
   4  -1  -7    0.30    0.03
   4  -1  -7    0.37    0.04
   4   1  -7    0.35    0.04
   4   1  -7    0.39    0.04
   3  -1  -7    1.98    0.07
   3  -1  -7    1.85    0.07
   3   1  -7    1.73    0.07
   3   1  -7    1.79    0.07
   2  -1  -7    3.52    0.09
   2  -1  -7    3.46    0.10
   2   1  -7    3.56    0.09
   2   1  -7    3.63    0.10
   1  -1  -7    5.53    0.12
   1  -1  -7    5.77    0.13
   1   1  -7    5.58    0.12
   1   1  -7    5.72    0.12
   0  -1  -7    4.93    0.11
   0  -1  -7    5.21    0.12
   0   1  -7    5.28    0.12
  -1  -1  -7    0.86    0.05
  -1   1  -7    0.86    0.05
  -2  -1  -7    7.92    0.16
  -2   1  -7    7.85    0.16
  -3  -1  -7    0.04    0.02
  -3   1  -7    0.04    0.02
  -4  -1  -7    8.45    0.17
  -4   1  -7    8.42    0.17
  -5  -1  -7    1.83    0.08
   5  -1   7    1.79    0.08
  -5   1  -7    1.73    0.07
   5   1   7    1.94    0.08
   6  -1   7    2.66    0.10
  -6  -1  -7    2.72    0.09
  -6   1  -7    2.72    0.09
   6   1   7    2.72    0.10
  -7  -1  -7    1.57    0.08
   7  -1   7    1.63    0.08
   7   1   7    1.67    0.08
  -7   1  -7    1.57    0.07
   8  -1   7    0.26    0.04
  -8  -1  -7    0.27    0.04
   8   1   7    0.22    0.04
  -8   1  -7    0.21    0.04
   9  -1   7   -0.03    0.03
  -9  -1  -7    0.00    0.03
   9   1   7    0.01    0.03
  -9   1  -7   -0.02    0.02
  10  -2  -7    0.03    0.04
  10   2  -7   -0.04    0.03
  10   2  -7    0.00    0.04
   9  -2  -7    0.04    0.04
   9   2  -7    0.03    0.03
   9   2  -7    0.02    0.03
   8  -2  -7    0.04    0.03
   8   2  -7    0.07    0.03
   8   2  -7    0.07    0.03
   7  -2  -7   -0.06    0.02
   7  -2  -7    0.04    0.03
   7   2  -7    0.01    0.02
   7   2  -7   -0.03    0.02
   6  -2  -7    0.92    0.06
   6  -2  -7    0.86    0.06
   6   2  -7    0.88    0.06
   6   2  -7    0.92    0.06
   5  -2  -7    0.99    0.06
   5  -2  -7    1.07    0.06
   5   2  -7    0.91    0.05
   5   2  -7    1.11    0.06
   4  -2  -7    0.22    0.03
   4  -2  -7    0.15    0.03
   4   2  -7    0.27    0.03
   4   2  -7    0.24    0.03
   3  -2  -7    0.01    0.02
   3  -2  -7   -0.01    0.02
   3   2  -7   -0.01    0.01
   3   2  -7    0.03    0.02
  -2  -2   7    2.97    0.12
   2  -2  -7    2.93    0.09
   2  -2  -7    3.02    0.09
   2   2  -7    3.07    0.08
   2   2  -7    3.27    0.09
  -1  -2   7    2.24    0.07
   1  -2  -7    2.19    0.07
   1  -2  -7    2.10    0.07
   1   2  -7    2.17    0.07
   0  -2  -7    0.29    0.03
   0  -2   7    0.39    0.03
   0  -2  -7    0.41    0.03
   0   2  -7    0.37    0.03
  -1  -2  -7    1.35    0.06
  -1   2  -7    1.38    0.05
  -2  -2  -7    3.89    0.10
  -2   2  -7    4.02    0.10
  -3  -2  -7    1.45    0.06
  -3   2  -7    1.40    0.06
  -4  -2  -7    0.17    0.03
   4   2   7    0.17    0.03
  -4   2  -7    0.16    0.03
  -5  -2  -7    1.95    0.08
   5  -2   7    2.02    0.08
  -5   2  -7    2.00    0.08
   5   2   7    2.02    0.08
   6  -2   7    0.15    0.03
  -6  -2  -7    0.34    0.04
   6   2   7    0.16    0.03
  -6   2  -7    0.17    0.03
   7  -2   7    0.05    0.02
  -7  -2  -7    0.04    0.02
  -7   2  -7    0.09    0.03
   7   2   7    0.13    0.03
   8  -2   7    0.21    0.04
  -8  -2  -7    0.17    0.04
  -8   2  -7    0.20    0.04
   8   2   7    0.20    0.04
   9  -2   7    0.03    0.03
  -9  -2  -7    0.04    0.03
  -9   2  -7    0.02    0.03
   9   2   7    0.04    0.03
  10  -3  -7    0.24    0.05
  10   3  -7    0.20    0.05
  10   3  -7    0.28    0.05
   9  -3  -7    0.19    0.05
   9   3  -7    0.20    0.04
   9   3  -7    0.18    0.04
   8  -3  -7    0.01    0.03
   8   3  -7    0.04    0.03
   8   3  -7    0.01    0.03
   7  -3  -7    0.08    0.03
   7   3  -7    0.11    0.03
   7   3  -7    0.02    0.02
   6  -3  -7    2.20    0.09
   6  -3  -7    2.14    0.09
   6   3  -7    2.11    0.08
   6   3  -7    2.24    0.09
   5  -3  -7    0.14    0.03
   5  -3  -7    0.14    0.03
   5   3  -7    0.15    0.03
   5   3  -7    0.12    0.03
   4  -3  -7    7.31    0.16
   4  -3  -7    7.31    0.16
   4   3  -7    7.17    0.15
   4   3  -7    7.14    0.15
   3  -3  -7    0.74    0.05
   3  -3  -7    0.67    0.05
   3   3  -7    0.66    0.04
   3   3  -7    0.72    0.05
   2  -3  -7    5.28    0.12
  -2  -3   7    5.17    0.12
   2  -3  -7    5.30    0.13
   2   3  -7    5.30    0.12
   2   3  -7    5.28    0.11
   1  -3  -7    0.15    0.03
  -1  -3   7    0.13    0.02
   1  -3  -7    0.11    0.03
   1   3  -7    0.08    0.02
   0  -3   7    5.13    0.12
   0  -3  -7    5.11    0.12
   0  -3  -7    5.33    0.12
   0   3  -7    5.08    0.11
  -1  -3  -7    2.10    0.07
   1  -3   7    2.08    0.07
  -1   3  -7    2.09    0.07
  -2  -3  -7    9.83    0.19
  -2   3  -7    9.77    0.18
  -3  -3  -7    0.07    0.02
  -3   3  -7    0.07    0.02
  -4  -3  -7    0.06    0.02
  -4   3  -7    0.14    0.03
   4   3   7    0.13    0.03
  -5  -3  -7    7.18    0.16
   5  -3   7    7.14    0.16
  -5   3  -7    7.14    0.16
   5   3   7    7.05    0.16
  -6  -3  -7    0.17    0.03
   6  -3   7    0.12    0.03
  -6   3  -7    0.16    0.03
   6   3   7    0.17    0.03
   7  -3   7    3.12    0.11
  -7  -3  -7    3.07    0.11
   7   3   7    2.96    0.11
  -7   3  -7    3.05    0.10
  -8  -3  -7    0.17    0.04
   8  -3   7    0.16    0.04
  -8   3  -7    0.15    0.03
   8   3   7    0.14    0.03
   9  -3   7    1.77    0.10
  -9  -3  -7    1.92    0.09
  -9   3  -7    1.90    0.09
   9   3   7    1.79    0.09
  10  -4  -7    0.01    0.04
  10   4  -7    0.05    0.06
  10   4  -7    0.05    0.03
   9  -4  -7    0.16    0.04
   9   4  -7    0.16    0.03
   9   4  -7    0.16    0.04
   8  -4  -7    0.12    0.04
   8   4  -7    0.04    0.03
   8   4  -7    0.11    0.03
   7  -4  -7    0.18    0.04
   7   4  -7    0.17    0.03
   7   4  -7    0.15    0.03
   6  -4  -7    0.37    0.05
   6  -4  -7    0.25    0.04
   6   4  -7    0.24    0.03
   6   4  -7    0.28    0.03
   5  -4  -7    0.65    0.05
   5  -4  -7    0.70    0.06
   5   4  -7    0.64    0.05
   5   4  -7    0.76    0.05
   4  -4  -7    0.08    0.02
   4  -4  -7    0.11    0.03
   4   4  -7    0.07    0.02
   4   4  -7    0.06    0.02
   3  -4  -7    0.28    0.03
   3  -4  -7    0.36    0.04
  -3  -4   7    0.38    0.04
   3   4  -7    0.29    0.03
   3   4  -7    0.31    0.03
  -2  -4   7    1.09    0.05
   2  -4  -7    1.25    0.06
   2  -4  -7    1.16    0.06
   2   4  -7    1.18    0.05
  -1  -4   7    0.73    0.04
   1  -4  -7    0.82    0.05
   1  -4  -7    0.85    0.05
   1   4  -7    0.84    0.04
   0  -4  -7    0.50    0.04
   0  -4  -7    0.57    0.04
   0  -4   7    0.63    0.04
   0   4  -7    0.60    0.04
  -1  -4  -7    0.08    0.02
   1  -4   7    0.06    0.01
  -1   4  -7    0.10    0.02
   2  -4   7    2.67    0.08
  -2  -4  -7    2.82    0.09
  -2   4  -7    2.72    0.08
  -3  -4  -7   -0.01    0.02
  -3   4  -7   -0.01    0.01
  -4  -4  -7    5.71    0.14
   4   4   7    5.61    0.13
  -4   4  -7    5.45    0.13
  -5  -4  -7    0.08    0.03
   5  -4   7    0.11    0.03
  -5   4  -7    0.08    0.02
   5   4   7    0.06    0.02
   6  -4   7    1.46    0.07
  -6  -4  -7    1.41    0.07
  -6   4  -7    1.52    0.07
   6   4   7    1.40    0.07
   7  -4   7    0.03    0.02
  -7  -4  -7   -0.01    0.02
  -7   4  -7    0.01    0.02
   7   4   7    0.00    0.02
  -8  -4  -7    0.51    0.06
   8  -4   7    0.44    0.05
  -8   4  -7    0.52    0.05
   8   4   7    0.52    0.05
  -9  -4  -7    0.43    0.05
   9  -4   7    0.42    0.06
   9   4   7    0.35    0.05
  -9   4  -7    0.45    0.05
   9  -5  -7    0.39    0.06
   9   5  -7    0.35    0.04
   8  -5  -7    0.37    0.06
   8   5  -7    0.36    0.05
   8   5  -7    0.39    0.04
   7  -5  -7    0.09    0.03
   7   5  -7    0.06    0.02
   7   5  -7   -0.02    0.02
   6  -5  -7    0.26    0.04
   6  -5  -7    0.26    0.04
   6   5  -7    0.31    0.03
   6   5  -7    0.24    0.03
   5  -5  -7    0.45    0.05
   5  -5  -7    0.50    0.05
   5   5  -7    0.56    0.04
   5   5  -7    0.51    0.04
   4  -5  -7    0.00    0.02
   4  -5  -7    0.00    0.02
  -4  -5   7   -0.01    0.01
   4   5  -7    0.01    0.01
   4   5  -7   -0.01    0.01
   3  -5  -7    0.37    0.04
   3  -5  -7    0.32    0.04
  -3  -5   7    0.36    0.03
   3   5  -7    0.36    0.03
   2  -5  -7    0.93    0.05
   2  -5  -7    0.86    0.05
  -2  -5   7    0.86    0.05
   2   5  -7    0.90    0.04
  -1  -5   7    9.89    0.19
   1  -5  -7   10.17    0.19
   1  -5  -7   10.14    0.20
   1   5  -7   10.27    0.18
   0  -5  -7   -0.01    0.02
   0  -5  -7   -0.01    0.02
   0  -5   7   -0.02    0.01
   0   5  -7   -0.01    0.01
  -1  -5  -7    0.19    0.03
   1  -5   7    0.29    0.03
  -1   5  -7    0.25    0.03
   2  -5   7    0.85    0.05
  -2  -5  -7    0.81    0.05
  -2   5  -7    0.87    0.04
   3  -5   7    0.37    0.04
  -3  -5  -7    0.36    0.04
   3   5   7    0.34    0.03
  -3   5  -7    0.36    0.03
  -4  -5  -7    0.06    0.02
  -4   5  -7    0.06    0.02
   4   5   7    0.07    0.02
   5  -5   7    0.30    0.04
  -5  -5  -7    0.30    0.04
   5   5   7    0.23    0.03
  -5   5  -7    0.29    0.03
   6  -5   7    0.41    0.04
  -6  -5  -7    0.44    0.05
   6   5   7    0.57    0.05
  -6   5  -7    0.49    0.04
   7  -5   7    1.27    0.07
  -7  -5  -7    1.26    0.07
   7   5   7    1.25    0.07
  -7   5  -7    1.24    0.07
  -8  -5  -7    0.02    0.03
   8  -5   7    0.00    0.03
   8   5   7    0.00    0.03
  -8   5  -7    0.02    0.02
  -9  -5  -7    0.00    0.03
   9  -5   7    0.04    0.03
   9   5   7    0.04    0.03
   9  -6  -7    0.05    0.04
   9   6  -7    0.02    0.02
   8  -6  -7    0.15    0.04
   8   6  -7    0.08    0.03
   7  -6  -7    0.04    0.03
   7   6  -7   -0.01    0.02
   7   6  -7   -0.02    0.02
   6  -6  -7    0.59    0.06
   6  -6  -7    0.69    0.06
   6   6  -7    0.65    0.05
   6   6  -7    0.65    0.04
   5  -6  -7    0.97    0.07
   5  -6  -7    0.94    0.07
   5   6  -7    0.93    0.05
   5   6  -7    0.89    0.05
   4  -6  -7    0.89    0.06
  -4  -6   7    0.87    0.05
   4  -6  -7    0.94    0.06
   4   6  -7    0.87    0.04
   3  -6  -7    0.46    0.04
  -3  -6   7    0.50    0.04
   3  -6  -7    0.42    0.04
   3   6  -7    0.46    0.03
   2  -6  -7    0.71    0.05
  -2  -6   7    0.66    0.04
   2  -6  -7    0.64    0.05
  -2  -6   7    0.69    0.04
   2   6  -7    0.63    0.03
   1  -6  -7    0.99    0.06
  -1  -6   7    0.92    0.05
   1  -6  -7    0.91    0.05
   1   6  -7    0.98    0.04
   0  -6   7   11.50    0.21
   0  -6  -7   11.58    0.22
   0  -6  -7   11.54    0.21
   0   6  -7   11.72    0.19
  -1  -6  -7    0.57    0.04
   1  -6   7    0.58    0.04
  -1  -6  -7    0.69    0.05
  -1   6  -7    0.61    0.04
   2  -6   7    3.27    0.09
  -2  -6  -7    3.41    0.10
  -2   6  -7    3.36    0.08
   3  -6   7    3.79    0.10
  -3  -6  -7    3.79    0.11
   3   6   7    3.76    0.10
  -3   6  -7    3.97    0.09
  -4  -6  -7    0.28    0.04
   4   6   7    0.28    0.03
  -4   6  -7    0.36    0.03
  -5  -6  -7    0.28    0.04
   5  -6   7    0.23    0.04
   5   6   7    0.13    0.03
  -5   6  -7    0.19    0.03
   6  -6   7    0.02    0.02
  -6  -6  -7    0.08    0.03
   6   6   7    0.08    0.02
  -6   6  -7    0.08    0.02
  -7  -6  -7    0.17    0.03
   7  -6   7    0.22    0.04
   7   6   7    0.27    0.04
  -8  -6  -7   -0.02    0.02
   8  -6   7   -0.01    0.03
   8   6   7    0.01    0.04
   9  -7  -7    0.14    0.05
   8  -7  -7    0.12    0.04
   8   7  -7    0.11    0.02
   7  -7  -7    0.34    0.05
   7   7  -7    0.28    0.03
   6  -7  -7    0.51    0.05
   6  -7  -7    0.47    0.05
   6   7  -7    0.48    0.04
   5  -7  -7    0.53    0.05
   5  -7  -7    0.49    0.05
   5   7  -7    0.56    0.04
   4  -7  -7    2.96    0.10
   4  -7  -7    3.08    0.10
   4   7  -7    2.90    0.08
   3  -7  -7    0.01    0.02
  -3  -7   7    0.02    0.02
   3  -7  -7   -0.01    0.02
   3   7  -7    0.01    0.01
  -2  -7   7    2.73    0.07
   2  -7  -7    2.83    0.09
  -2  -7   7    2.72    0.08
   2  -7  -7    2.81    0.09
   2   7  -7    2.81    0.07
   1  -7  -7    1.38    0.06
  -1  -7   7    1.34    0.06
   1  -7  -7    1.30    0.06
   0  -7   7    2.16    0.07
   0  -7  -7    2.20    0.08
   0  -7  -7    2.31    0.08
   0   7  -7    1.78    0.05
   1  -7   7    7.05    0.15
  -1  -7  -7    7.22    0.15
  -1  -7  -7    7.28    0.16
  -1   7  -7    7.18    0.13
   2  -7   7    0.05    0.02
  -2  -7  -7    0.03    0.02
  -2   7  -7    0.04    0.01
   2   7   7    0.08    0.02
  -3  -7  -7    1.12    0.06
   3   7   7    1.16    0.05
  -3   7  -7    1.01    0.04
  -4  -7  -7    0.12    0.03
   4   7   7    0.18    0.03
  -4   7  -7    0.18    0.02
   5  -7   7    0.02    0.02
  -5  -7  -7    0.00    0.02
   5   7   7    0.00    0.02
  -6  -7  -7    0.18    0.04
   6  -7   7    0.20    0.03
   6   7   7    0.16    0.03
  -7  -7  -7    0.21    0.04
   7  -7   7    0.14    0.03
  -8  -7  -7    0.00    0.02
   8  -7   7    0.03    0.03
   8  -8  -7    0.69    0.07
   7  -8  -7    0.08    0.04
   6  -8  -7    0.19    0.04
   6  -8  -7    0.17    0.04
   5  -8  -7    0.55    0.06
   5  -8  -7    0.54    0.05
   4  -8  -7    0.53    0.05
   4  -8  -7    0.52    0.05
   3  -8  -7    1.35    0.07
   3  -8  -7    1.33    0.07
   2  -8  -7    0.24    0.04
  -2  -8   7    0.25    0.03
   2  -8  -7    0.30    0.04
   2   8  -7    0.27    0.02
   1  -8  -7    0.20    0.03
   1  -8  -7    0.28    0.04
   1   8  -7    0.21    0.02
   0  -8  -7    1.43    0.07
   0  -8  -7    1.37    0.06
   0   8  -7    1.39    0.04
  -1  -8  -7    0.06    0.02
  -1  -8  -7    0.03    0.02
  -1   8  -7    0.07    0.01
   1   8   7    0.08    0.02
  -2  -8  -7    0.10    0.03
   2   8   7    0.10    0.02
  -2   8  -7    0.10    0.02
  -3  -8  -7    0.52    0.05
   3   8   7    0.53    0.04
  -4  -8  -7    0.17    0.03
   4   8   7    0.20    0.03
  -5  -8  -7    0.91    0.06
   5  -8   7    0.93    0.06
  -6  -8  -7    0.25    0.04
   6  -8   7    0.24    0.04
   7  -8   7    0.69    0.06
  -7  -8  -7    0.53    0.05
   7  -9  -7    0.13    0.04
   7  -9  -7    0.14    0.04
   6  -9  -7    0.01    0.03
   6  -9  -7    0.02    0.03
   5  -9  -7    0.20    0.04
   5  -9  -7    0.20    0.04
   4  -9  -7    0.65    0.06
   4  -9  -7    0.75    0.06
   3  -9  -7    3.14    0.10
   3  -9  -7    3.14    0.11
   2  -9  -7    0.17    0.03
   2  -9  -7    0.17    0.03
   1  -9  -7    0.59    0.05
   1  -9  -7    0.63    0.05
   0  -9  -7    1.91    0.07
   0  -9  -7    1.87    0.08
   0   9   7    2.01    0.08
  -1  -9  -7    2.44    0.08
  -1  -9  -7    2.39    0.09
  -2  -9  -7    1.49    0.07
  -3  -9  -7    0.21    0.03
  -4  -9  -7    1.48    0.07
   5  -9   7    0.97    0.06
  -5  -9  -7    0.90    0.06
  -6  -9  -7    0.12    0.03
   6  -9   7    0.13    0.03
   7 -10  -7    0.14    0.04
   7 -10  -7    0.09    0.04
   6 -10  -7    1.09    0.08
   6 -10  -7    0.99    0.08
   5 -10  -7    0.04    0.03
   5 -10  -7    0.00    0.03
   4 -10  -7    0.11    0.04
   4 -10  -7    0.14    0.03
   3 -10  -7    0.17    0.03
   3 -10  -7    0.15    0.03
   2 -10  -7    1.74    0.08
   2 -10  -7    1.68    0.08
   1 -10  -7    0.15    0.03
   1 -10  -7    0.16    0.03
   0 -10  -7    0.25    0.03
   0 -10  -7    0.22    0.04
  -1 -10  -7    1.91    0.08
  -2 -10  -7    0.01    0.02
  -3 -10  -7    1.75    0.08
   4 -10   7    0.79    0.05
  -4 -10  -7    0.76    0.06
   5 -10   7    0.00    0.02
  -5 -10  -7   -0.02    0.02
  -6 -10  -7    0.02    0.03
   6 -10   7   -0.02    0.02
   6 -11  -7    0.06    0.04
   5 -11  -7   -0.01    0.03
   5 -11  -7    0.03    0.03
   4 -11  -7    0.01    0.03
   4 -11  -7    0.02    0.03
   3 -11  -7    0.11    0.03
   3 -11  -7    0.12    0.03
   2 -11  -7    0.46    0.05
   2 -11  -7    0.45    0.05
   1 -11  -7    0.13    0.03
   1 -11  -7    0.05    0.03
   0 -11  -7    0.68    0.05
   0 -11  -7    0.64    0.05
  -1 -11  -7    0.54    0.05
  -2 -11  -7    0.00    0.02
  -3 -11  -7    0.29    0.04
  -4 -11  -7    1.63    0.08
   4 -11   7    1.57    0.07
   5 -11   7    0.70    0.05
  -5 -11  -7    0.72    0.06
   4 -12  -7    0.07    0.03
   4 -12  -7    0.08    0.03
   3 -12  -7   -0.01    0.02
   3 -12  -7    0.00    0.03
   2 -12  -7    0.49    0.05
   2 -12  -7    0.46    0.05
   1 -12  -7    0.33    0.04
   1 -12  -7    0.21    0.04
   0 -12  -7    0.35    0.04
   0 -12  -7    0.35    0.04
  -1 -12  -7    0.00    0.02
  -2 -12  -7    0.50    0.05
  -3 -12  -7    0.09    0.03
   1 -13  -7    0.47    0.05
   1 -13  -7    0.47    0.05
   0 -13  -7    0.51    0.05
   0 -13  -7    0.55    0.05
  10   0  -8   -0.02    0.03
  10   0  -8   -0.04    0.04
   9   0  -8   -0.05    0.03
   9   0  -8    0.01    0.03
   8   0  -8    0.05    0.03
   8   0  -8    0.10    0.04
   7   0  -8   -0.02    0.03
   7   0  -8    0.00    0.03
   6   0  -8    0.00    0.02
   6   0  -8   -0.03    0.02
   5   0  -8    0.03    0.02
   5   0  -8    0.03    0.03
   4   0  -8    0.86    0.06
   4   0  -8    0.88    0.06
   3   0  -8    0.01    0.02
   3   0  -8    0.00    0.02
   2   0  -8   -0.01    0.02
   2   0  -8    0.02    0.02
   1   0  -8    0.00    0.02
   1   0  -8    0.01    0.02
   0   0  -8    0.25    0.03
  -1   0  -8    0.01    0.02
  -2   0  -8    5.79    0.14
  -3   0  -8    0.00    0.02
  -4   0  -8    9.28    0.19
   5   0   8    0.00    0.02
  -5   0  -8   -0.01    0.02
  -6   0  -8    0.31    0.04
   6   0   8    0.32    0.04
   7   0   8    0.00    0.02
  -7   0  -8   -0.01    0.02
  -8   0  -8    0.16    0.04
   8   0   8    0.14    0.04
   9   0   8    0.00    0.03
  -9   0  -8   -0.01    0.02
  10  -1  -8    0.05    0.04
  10  -1  -8    0.05    0.04
  10   1  -8    0.02    0.03
  10   1  -8    0.04    0.04
   9  -1  -8    0.08    0.04
   9  -1  -8    0.02    0.03
   9   1  -8    0.04    0.03
   9   1  -8    0.04    0.04
   8  -1  -8    0.40    0.05
   8  -1  -8    0.37    0.05
   8   1  -8    0.36    0.05
   8   1  -8    0.37    0.05
   7  -1  -8    0.03    0.03
   7  -1  -8    0.01    0.03
   7   1  -8    0.03    0.03
   7   1  -8    0.04    0.03
   6  -1  -8    1.24    0.07
   6  -1  -8    1.03    0.07
   6   1  -8    1.06    0.06
   6   1  -8    1.15    0.07
   5  -1  -8    1.91    0.08
   5  -1  -8    1.77    0.08
   5   1  -8    1.62    0.08
   5   1  -8    1.74    0.08
   4  -1  -8    4.46    0.12
   4  -1  -8    4.47    0.13
   4   1  -8    4.60    0.12
   4   1  -8    4.67    0.12
   3  -1  -8    3.10    0.09
   3  -1  -8    3.18    0.10
   3   1  -8    3.41    0.10
   3   1  -8    3.19    0.10
   2  -1  -8    0.94    0.06
   2  -1  -8    0.97    0.05
   2   1  -8    0.91    0.05
   2   1  -8    0.94    0.05
   1  -1  -8    1.61    0.06
   1  -1  -8    1.60    0.07
   1   1  -8    1.65    0.06
   1   1  -8    1.64    0.07
   0  -1  -8    0.27    0.03
   0   1  -8    0.25    0.03
  -1  -1  -8    9.78    0.19
  -1   1  -8   10.03    0.19
  -2  -1  -8    0.04    0.02
  -2   1  -8    0.03    0.02
  -3  -1  -8    3.41    0.10
  -3   1  -8    3.34    0.10
  -4  -1  -8    1.10    0.06
  -4   1  -8    1.05    0.06
  -5  -1  -8    1.24    0.07
   5  -1   8    1.18    0.07
   5   1   8    1.18    0.07
  -5   1  -8    1.20    0.06
   6  -1   8    0.88    0.06
  -6  -1  -8    0.81    0.06
  -6   1  -8    0.84    0.06
   6   1   8    0.77    0.06
   7  -1   8    0.09    0.03
  -7  -1  -8    0.10    0.03
  -7   1  -8    0.10    0.03
   7   1   8    0.12    0.03
   8  -1   8    0.34    0.05
  -8  -1  -8    0.30    0.05
   8   1   8    0.30    0.05
  -8   1  -8    0.34    0.05
   9  -1   8    0.12    0.04
  -9  -1  -8    0.18    0.04
   9   1   8    0.09    0.04
  -9   1  -8    0.12    0.03
  10  -2  -8   -0.03    0.03
  10  -2  -8    0.00    0.04
  10   2  -8    0.01    0.03
  10   2  -8    0.03    0.04
   9  -2  -8    0.13    0.04
   9  -2  -8    0.13    0.05
   9   2  -8    0.14    0.04
   9   2  -8    0.17    0.05
   8  -2  -8    0.02    0.03
   8  -2  -8    0.00    0.03
   8   2  -8    0.08    0.03
   8   2  -8    0.03    0.03
   7  -2  -8    0.05    0.03
   7  -2  -8    0.05    0.03
   7   2  -8    0.03    0.03
   7   2  -8    0.03    0.03
   6  -2  -8    0.03    0.03
   6  -2  -8    0.07    0.03
   6   2  -8    0.07    0.03
   6   2  -8    0.05    0.02
   5  -2  -8    0.31    0.04
   5  -2  -8    0.22    0.03
   5   2  -8    0.28    0.04
   5   2  -8    0.27    0.04
   4  -2  -8    0.01    0.02
   4  -2  -8    0.00    0.02
   4   2  -8   -0.01    0.02
   4   2  -8    0.03    0.02
   3  -2  -8    0.03    0.02
   3  -2  -8    0.02    0.02
   3   2  -8    0.00    0.02
   3   2  -8   -0.01    0.02
   2  -2  -8   -0.01    0.02
   2  -2  -8   -0.02    0.02
   2   2  -8    0.00    0.02
   2   2  -8    0.00    0.02
   1  -2  -8    8.91    0.18
   1  -2  -8    8.83    0.18
   1   2  -8    8.87    0.18
   0  -2  -8    0.45    0.04
   0  -2  -8    0.34    0.04
   0   2  -8    0.44    0.04
  -1  -2  -8    0.83    0.05
  -1   2  -8    0.81    0.05
  -2  -2  -8    6.78    0.15
  -2   2  -8    6.93    0.15
  -3  -2  -8    2.33    0.09
  -3   2  -8    2.24    0.08
  -4  -2  -8    0.14    0.03
  -4   2  -8    0.14    0.03
   5  -2   8    0.04    0.03
  -5  -2  -8    0.04    0.02
  -5   2  -8    0.04    0.02
   5   2   8    0.07    0.02
  -6  -2  -8    0.10    0.03
   6  -2   8    0.08    0.03
  -6   2  -8    0.09    0.03
   6   2   8    0.07    0.03
   7  -2   8    0.01    0.02
  -7  -2  -8    0.06    0.03
   7   2   8    0.02    0.03
  -7   2  -8    0.06    0.02
   8  -2   8    0.17    0.04
  -8  -2  -8    0.16    0.04
  -8   2  -8    0.14    0.03
   8   2   8    0.15    0.04
   9  -3  -8    0.07    0.04
   9  -3  -8    0.05    0.04
   9   3  -8    0.07    0.03
   9   3  -8    0.09    0.03
   8  -3  -8    0.31    0.05
   8  -3  -8    0.36    0.05
   8   3  -8    0.34    0.05
   8   3  -8    0.25    0.04
   7  -3  -8    0.92    0.07
   7  -3  -8    1.06    0.08
   7   3  -8    1.02    0.07
   7   3  -8    1.01    0.06
   6  -3  -8    0.18    0.04
   6  -3  -8    0.17    0.04
   6   3  -8    0.20    0.03
   6   3  -8    0.18    0.03
   5  -3  -8    2.45    0.10
   5  -3  -8    2.39    0.10
   5   3  -8    2.52    0.09
   5   3  -8    2.59    0.09
   4  -3  -8    0.10    0.03
   4  -3  -8    0.10    0.03
   4   3  -8    0.11    0.02
   4   3  -8    0.14    0.03
   3  -3  -8    0.33    0.04
   3  -3  -8    0.31    0.04
   3   3  -8    0.30    0.03
   3   3  -8    0.27    0.03
   2  -3  -8    0.08    0.03
   2  -3  -8    0.07    0.03
   2   3  -8    0.09    0.02
   2   3  -8    0.08    0.02
   1  -3  -8    0.90    0.05
   1  -3  -8    0.86    0.05
   1   3  -8    0.84    0.05
   0  -3  -8    0.00    0.02
   0  -3  -8    0.01    0.02
   0   3  -8    0.02    0.02
  -1  -3  -8    0.15    0.03
  -1   3  -8    0.15    0.02
  -2  -3  -8    6.49    0.15
  -2   3  -8    6.48    0.14
  -3  -3  -8    0.01    0.02
  -3   3  -8    0.03    0.02
  -4  -3  -8    8.23    0.18
   4   3   8    8.18    0.18
  -4   3  -8    8.32    0.17
  -5  -3  -8    1.63    0.08
   5  -3   8    1.78    0.08
  -5   3  -8    1.75    0.07
   5   3   8    1.68    0.08
  -6  -3  -8    4.58    0.13
   6  -3   8    4.47    0.14
   6   3   8    4.69    0.13
  -6   3  -8    4.70    0.13
   7  -3   8    0.00    0.03
  -7  -3  -8   -0.01    0.02
  -7   3  -8    0.00    0.02
   7   3   8    0.00    0.02
   8  -3   8    0.11    0.04
  -8  -3  -8    0.10    0.03
  -8   3  -8    0.07    0.03
   8   3   8    0.18    0.04
   9  -4  -8    0.00    0.03
   9  -4  -8    0.02    0.04
   9   4  -8    0.01    0.03
   9   4  -8    0.01    0.03
   8  -4  -8   -0.01    0.03
   8  -4  -8    0.01    0.04
   8   4  -8    0.03    0.03
   8   4  -8    0.00    0.02
   7  -4  -8    0.56    0.06
   7  -4  -8    0.60    0.06
   7   4  -8    0.61    0.05
   7   4  -8    0.64    0.06
   6  -4  -8    0.26    0.04
   6  -4  -8    0.20    0.04
   6   4  -8    0.23    0.03
   6   4  -8    0.21    0.03
   5  -4  -8    0.87    0.06
   5  -4  -8    0.81    0.06
   5   4  -8    0.82    0.05
   5   4  -8    0.82    0.05
   4  -4  -8    1.67    0.08
   4  -4  -8    1.61    0.08
   4   4  -8    1.65    0.07
   4   4  -8    1.55    0.06
   3  -4  -8    0.16    0.03
   3  -4  -8    0.14    0.03
   3   4  -8    0.21    0.03
   3   4  -8    0.18    0.03
   2  -4  -8   -0.02    0.02
   2  -4  -8    0.00    0.02
   2   4  -8    0.02    0.02
   1  -4  -8    1.12    0.06
   1  -4  -8    1.11    0.06
   1   4  -8    1.13    0.05
   0  -4  -8    0.25    0.03
   0  -4  -8    0.27    0.04
   0   4  -8    0.28    0.03
  -1  -4  -8    3.92    0.11
  -1   4  -8    3.79    0.10
  -2  -4  -8    0.29    0.04
  -2   4  -8    0.42    0.04
  -3  -4  -8    3.75    0.11
  -3   4  -8    3.76    0.10
  -4  -4  -8    3.56    0.11
   4   4   8    3.75    0.11
  -4   4  -8    3.77    0.10
   5  -4   8    0.58    0.05
  -5  -4  -8    0.61    0.06
  -5   4  -8    0.58    0.05
   5   4   8    0.58    0.05
   6  -4   8    0.01    0.02
  -6  -4  -8    0.00    0.03
  -6   4  -8    0.00    0.02
   6   4   8    0.01    0.02
  -7  -4  -8    0.16    0.04
   7  -4   8    0.16    0.03
   7   4   8    0.25    0.04
  -7   4  -8    0.17    0.03
   8  -4   8    0.23    0.04
  -8  -4  -8    0.20    0.04
  -8   4  -8    0.20    0.04
   8   4   8    0.26    0.04
   9  -5  -8    0.12    0.04
   9  -5  -8    0.10    0.04
   9   5  -8    0.14    0.03
   8  -5  -8    0.28    0.05
   8  -5  -8    0.42    0.06
   8   5  -8    0.41    0.07
   8   5  -8    0.28    0.04
   7  -5  -8    0.01    0.03
   7  -5  -8    0.02    0.03
   7   5  -8    0.01    0.03
   7   5  -8    0.00    0.02
   6  -5  -8   -0.03    0.03
   6  -5  -8    0.00    0.03
   6   5  -8   -0.02    0.02
   6   5  -8    0.00    0.02
   5  -5  -8    0.27    0.04
   5  -5  -8    0.41    0.05
   5   5  -8    0.48    0.04
   5   5  -8    0.47    0.04
   4  -5  -8    1.68    0.08
   4  -5  -8    1.78    0.08
   4   5  -8    1.78    0.07
   4   5  -8    1.81    0.07
   3  -5  -8    0.06    0.03
   3  -5  -8    0.05    0.03
   3   5  -8    0.07    0.02
  -2  -5   8    0.09    0.03
   2  -5  -8    0.05    0.03
   2  -5  -8    0.04    0.02
   2   5  -8    0.05    0.02
   1  -5  -8    1.34    0.06
   1  -5  -8    1.46    0.07
  -1  -5   8    1.35    0.06
   1   5  -8    1.37    0.05
   0  -5   8    1.06    0.05
   0  -5  -8    1.07    0.06
   0  -5  -8    1.12    0.06
   0   5  -8    1.11    0.05
  -1  -5  -8    1.86    0.08
  -1   5  -8    1.81    0.06
  -2  -5  -8    0.13    0.03
  -2   5  -8    0.10    0.02
  -3  -5  -8    1.37    0.07
  -3   5  -8    1.37    0.06
   3   5   8    1.42    0.06
  -4  -5  -8    0.32    0.04
   4   5   8    0.42    0.04
  -4   5  -8    0.40    0.04
   5  -5   8    0.46    0.05
  -5  -5  -8    0.56    0.05
  -5   5  -8    0.56    0.04
   5   5   8    0.43    0.04
  -6  -5  -8    0.23    0.04
   6  -5   8    0.38    0.05
  -6   5  -8    0.27    0.03
   6   5   8    0.29    0.04
   7  -5   8    0.10    0.03
  -7  -5  -8    0.06    0.03
  -7   5  -8    0.08    0.03
   7   5   8    0.10    0.03
   8  -5   8    0.34    0.05
  -8  -5  -8    0.28    0.04
   8   5   8    0.37    0.05
   8  -6  -8    0.01    0.04
   8  -6  -8    0.00    0.03
   8   6  -8   -0.02    0.02
   7  -6  -8    1.09    0.08
   7  -6  -8    0.95    0.08
   7   6  -8    0.97    0.06
   6  -6  -8    0.65    0.06
   6  -6  -8    0.73    0.07
   6   6  -8    0.60    0.04
   6   6  -8    0.68    0.05
   5  -6  -8   -0.03    0.03
   5  -6  -8    0.04    0.03
   5   6  -8    0.04    0.02
   5   6  -8    0.03    0.02
   4  -6  -8    0.27    0.04
   4  -6  -8    0.26    0.04
   4   6  -8    0.25    0.03
   3  -6  -8    5.13    0.14
  -3  -6   8    5.45    0.19
   3  -6  -8    5.35    0.14
   3   6  -8    5.24    0.12
   2  -6  -8    0.44    0.05
  -2  -6   8    0.43    0.04
   2  -6  -8    0.50    0.05
   2   6  -8    0.44    0.04
  -1  -6   8    1.80    0.07
   1  -6  -8    1.83    0.08
   1  -6  -8    1.85    0.08
   1   6  -8    1.74    0.06
   0  -6   8    1.05    0.05
   0  -6  -8    1.07    0.06
   0  -6  -8    1.05    0.06
   0   6  -8    1.03    0.05
   1  -6   8    0.55    0.04
  -1  -6  -8    0.56    0.05
  -1   6  -8    0.60    0.04
  -2  -6  -8    1.10    0.06
  -2   6  -8    1.19    0.05
  -3  -6  -8    0.05    0.03
   3   6   8    0.07    0.02
  -3   6  -8    0.06    0.02
  -4  -6  -8    0.08    0.03
  -4   6  -8    0.15    0.03
   4   6   8    0.13    0.03
  -5  -6  -8    0.23    0.04
   5  -6   8    0.23    0.04
  -5   6  -8    0.27    0.03
   5   6   8    0.27    0.04
   6  -6   8    0.48    0.05
  -6  -6  -8    0.53    0.05
   6   6   8    0.49    0.05
   7  -6   8    0.28    0.04
  -7  -6  -8    0.17    0.04
   7   6   8    0.28    0.04
   8  -7  -8    0.24    0.05
   8  -7  -8    0.26    0.05
   7  -7  -8    0.29    0.05
   7  -7  -8    0.35    0.06
   7   7  -8    0.30    0.03
   6  -7  -8    0.10    0.04
   6  -7  -8    0.04    0.03
   6   7  -8    0.05    0.02
   5  -7  -8    0.95    0.07
   5  -7  -8    0.86    0.07
   4  -7  -8    0.44    0.05
   4  -7  -8    0.47    0.05
   4   7  -8    0.63    0.06
   3  -7  -8   -0.02    0.02
   3  -7  -8   -0.04    0.02
   3   7  -8   -0.01    0.01
   2  -7  -8    2.63    0.09
   2  -7  -8    2.54    0.09
   2   7  -8    2.45    0.07
   1  -7  -8    0.43    0.05
   1  -7  -8    0.35    0.04
   1   7  -8    0.40    0.03
   0  -7  -8    4.88    0.13
   0  -7  -8    4.97    0.13
   0   7  -8    4.87    0.10
  -1  -7  -8    1.65    0.08
  -1   7  -8    1.63    0.06
  -2  -7  -8    0.53    0.05
   2   7   8    0.52    0.04
  -2   7  -8    0.52    0.03
  -3  -7  -8    0.65    0.05
   3   7   8    0.76    0.05
  -3   7  -8    0.71    0.05
  -4  -7  -8    1.35    0.07
   4   7   8    1.36    0.06
   5  -7   8    1.09    0.07
  -5  -7  -8    1.07    0.07
   5   7   8    1.10    0.06
  -6  -7  -8    0.07    0.03
   6  -7   8    0.09    0.03
   7  -7   8    0.13    0.04
  -7  -7  -8    0.11    0.04
   7  -8  -8   -0.03    0.03
   7  -8  -8    0.01    0.03
   6  -8  -8    0.22    0.05
   6  -8  -8    0.16    0.04
   5  -8  -8    0.18    0.04
   5  -8  -8    0.13    0.04
   4  -8  -8    0.18    0.04
   4  -8  -8    0.11    0.03
   3  -8  -8    0.16    0.03
   3  -8  -8    0.14    0.03
   2  -8  -8    1.34    0.07
   2  -8  -8    1.35    0.07
   1  -8  -8    0.00    0.02
   1  -8  -8    0.02    0.02
   0  -8  -8    1.22    0.06
   0  -8  -8    1.22    0.07
  -1  -8  -8    1.10    0.06
  -2  -8  -8    0.90    0.06
   2   8   8    0.93    0.05
  -3  -8  -8    0.11    0.03
   3   8   8    0.13    0.03
  -4  -8  -8    0.68    0.06
   5  -8   8    1.81    0.08
  -5  -8  -8    2.09    0.09
  -6  -8  -8    0.04    0.03
   6  -8   8    0.05    0.03
   7  -9  -8    0.07    0.04
   7  -9  -8    0.08    0.04
   6  -9  -8    0.80    0.07
   6  -9  -8    0.89    0.08
   5  -9  -8    0.04    0.03
   5  -9  -8    0.02    0.03
   4  -9  -8    0.18    0.04
   4  -9  -8    0.17    0.04
   3  -9  -8    1.22    0.07
   3  -9  -8    1.26    0.07
   2  -9  -8    3.35    0.11
   2  -9  -8    3.40    0.11
   1  -9  -8    1.95    0.09
   1  -9  -8    2.05    0.08
   0  -9  -8    0.93    0.06
   0  -9  -8    1.00    0.06
  -1  -9  -8    1.89    0.08
  -2  -9  -8    0.00    0.02
  -3  -9  -8    0.47    0.05
  -4  -9  -8    0.02    0.02
   5  -9   8    0.06    0.03
  -5  -9  -8    0.12    0.03
   6  -9   8    0.31    0.05
  -6  -9  -8    0.35    0.05
   6 -10  -8    0.26    0.05
   6 -10  -8    0.28    0.05
   5 -10  -8    0.84    0.07
   5 -10  -8    0.66    0.07
   4 -10  -8   -0.01    0.03
   4 -10  -8   -0.04    0.03
   3 -10  -8    0.06    0.03
   3 -10  -8    0.07    0.03
   2 -10  -8    0.10    0.03
   2 -10  -8    0.05    0.03
   1 -10  -8    0.03    0.03
   1 -10  -8    0.00    0.03
   0 -10  -8    1.19    0.07
   0 -10  -8    1.14    0.07
  -1 -10  -8    1.08    0.07
  -2 -10  -8    0.29    0.04
  -3 -10  -8    0.03    0.03
  -4 -10  -8    0.27    0.04
   5 -10   8    0.13    0.03
  -5 -10  -8    0.03    0.03
   4 -11  -8    0.10    0.04
   4 -11  -8    0.16    0.04
   3 -11  -8    0.63    0.06
   3 -11  -8    0.57    0.06
   2 -11  -8    1.13    0.07
   2 -11  -8    1.26    0.07
   1 -11  -8    0.00    0.03
   1 -11  -8   -0.01    0.02
   0 -11  -8    0.02    0.02
   0 -11  -8    0.00    0.02
  -1 -11  -8    0.69    0.06
  -2 -11  -8    0.36    0.04
  -3 -11  -8    0.47    0.05
   2 -12  -8    0.02    0.03
   2 -12  -8    0.03    0.03
   1 -12  -8    0.30    0.04
   1 -12  -8    0.33    0.04
   0 -12  -8    0.51    0.05
   0 -12  -8    0.65    0.06
  -1 -12  -8    1.84    0.09
   9   0  -9    0.10    0.04
   9   0  -9    0.07    0.04
   8   0  -9    0.01    0.03
   8   0  -9   -0.01    0.03
   7   0  -9    1.48    0.08
   7   0  -9    1.56    0.09
   6   0  -9    0.00    0.03
   6   0  -9    0.00    0.02
   5   0  -9   -0.01    0.03
   5   0  -9   -0.02    0.02
   4   0  -9    0.01    0.02
   4   0  -9   -0.03    0.02
   3   0  -9    0.24    0.04
   3   0  -9    0.24    0.04
   2   0  -9    0.00    0.02
   2   0  -9    0.00    0.02
   1   0  -9    0.63    0.05
   1   0  -9    0.59    0.05
   0   0  -9    0.02    0.02
  -1   0  -9   13.10    0.25
  -2   0  -9   -0.02    0.02
  -3   0  -9    6.05    0.15
  -4   0  -9   -0.01    0.02
  -5   0  -9    0.17    0.03
   5   0   9    0.12    0.03
   6   0   9   -0.03    0.02
  -6   0  -9   -0.02    0.02
   7   0   9    1.17    0.08
  -7   0  -9    1.05    0.07
  -8   0  -9    0.02    0.03
   8   0   9   -0.01    0.03
   9  -1  -9    0.29    0.06
   9  -1  -9    0.20    0.05
   9   1  -9    0.22    0.05
   9   1  -9    0.22    0.05
   8  -1  -9    0.12    0.04
   8  -1  -9    0.09    0.04
   8   1  -9    0.12    0.04
   8   1  -9    0.12    0.04
   7  -1  -9    0.94    0.07
   7  -1  -9    1.01    0.08
   7   1  -9    0.99    0.08
   7   1  -9    0.96    0.07
   6  -1  -9    0.56    0.06
   6  -1  -9    0.72    0.07
   6   1  -9    0.66    0.06
   6   1  -9    0.72    0.07
   5  -1  -9    0.02    0.03
   5  -1  -9    0.02    0.03
   5   1  -9    0.07    0.03
   5   1  -9    0.00    0.03
   4  -1  -9    0.03    0.03
   4  -1  -9    0.06    0.03
   4   1  -9    0.02    0.03
   4   1  -9    0.03    0.02
   3  -1  -9    0.20    0.03
   3  -1  -9    0.14    0.03
   3   1  -9    0.23    0.03
   3   1  -9    0.20    0.03
   2  -1  -9    2.75    0.09
   2  -1  -9    2.92    0.10
   2   1  -9    2.96    0.10
   2   1  -9    2.92    0.09
   1  -1  -9    2.66    0.09
   1  -1  -9    2.39    0.08
   1   1  -9    2.55    0.09
   0  -1  -9    0.50    0.05
   0   1  -9    0.47    0.05
  -1  -1  -9    0.07    0.03
  -1   1  -9    0.09    0.02
  -2  -1  -9    4.57    0.13
  -2   1  -9    4.60    0.12
  -3  -1  -9    0.19    0.03
  -3   1  -9    0.38    0.04
  -4  -1  -9    0.39    0.04
  -4   1  -9    0.38    0.04
   5  -1   9    0.04    0.03
  -5  -1  -9    0.09    0.03
   5   1   9    0.02    0.03
  -5   1  -9    0.07    0.02
   6  -1   9    0.45    0.05
  -6  -1  -9    0.50    0.05
  -6   1  -9    0.66    0.05
   6   1   9    0.68    0.06
  -7  -1  -9    0.23    0.04
   7  -1   9    0.18    0.04
  -7   1  -9    0.16    0.04
   7   1   9    0.22    0.04
  -8  -1  -9    0.03    0.03
   8  -1   9    0.00    0.03
  -8   1  -9    0.01    0.03
   8   1   9    0.00    0.03
   9  -2  -9    0.10    0.05
   9  -2  -9    0.04    0.03
   9   2  -9    0.06    0.03
   9   2  -9    0.02    0.04
   8  -2  -9    0.85    0.08
   8  -2  -9    0.78    0.07
   8   2  -9    0.93    0.08
   8   2  -9    0.83    0.07
   7  -2  -9    0.32    0.05
   7  -2  -9    0.31    0.05
   7   2  -9    0.35    0.04
   7   2  -9    0.40    0.05
   6  -2  -9    0.26    0.04
   6  -2  -9    0.22    0.04
   6   2  -9    0.26    0.04
   6   2  -9    0.20    0.04
   5  -2  -9    0.16    0.04
   5  -2  -9    0.11    0.03
   5   2  -9    0.22    0.04
   5   2  -9    0.19    0.03
   4  -2  -9    2.08    0.09
   4  -2  -9    2.03    0.09
   4   2  -9    1.94    0.08
   4   2  -9    2.02    0.08
   3  -2  -9   -0.02    0.02
   3  -2  -9   -0.02    0.02
   3   2  -9    0.00    0.02
   3   2  -9    0.00    0.02
   2  -2  -9    1.18    0.07
   2  -2  -9    1.16    0.06
   2   2  -9    1.20    0.06
   2   2  -9    1.12    0.06
   1  -2  -9    4.77    0.13
   1  -2  -9    4.97    0.13
   1   2  -9    4.95    0.13
   0  -2  -9    3.62    0.11
   0   2  -9    3.62    0.10
  -1  -2  -9    0.03    0.02
  -1   2  -9    0.00    0.02
  -2  -2  -9   -0.04    0.02
  -2   2  -9   -0.02    0.02
  -3  -2  -9    0.01    0.02
  -3   2  -9    0.00    0.02
  -4  -2  -9    0.33    0.04
  -4   2  -9    0.30    0.04
   5  -2   9    1.07    0.07
  -5  -2  -9    1.17    0.07
   5   2   9    1.17    0.07
  -5   2  -9    1.18    0.06
  -6  -2  -9    0.10    0.03
   6  -2   9    0.12    0.03
  -6   2  -9    0.11    0.03
   6   2   9    0.07    0.03
   7  -2   9    0.32    0.04
  -7  -2  -9    0.38    0.05
   7   2   9    0.30    0.04
  -7   2  -9    0.28    0.04
  -8  -2  -9    0.16    0.04
   8  -2   9    0.19    0.04
   8   2   9    0.21    0.04
  -8   2  -9    0.25    0.04
   9  -3  -9    0.12    0.04
   9  -3  -9    0.06    0.04
   9   3  -9    0.04    0.03
   9   3  -9    0.05    0.03
   8  -3  -9    0.21    0.05
   8  -3  -9    0.19    0.05
   8   3  -9    0.18    0.04
   8   3  -9    0.23    0.04
   7  -3  -9    0.07    0.04
   7  -3  -9    0.05    0.03
   7   3  -9    0.12    0.03
   7   3  -9    0.06    0.03
   6  -3  -9    0.01    0.03
   6  -3  -9    0.02    0.03
   6   3  -9    0.03    0.03
   6   3  -9    0.04    0.03
   5  -3  -9   -0.02    0.03
   5  -3  -9    0.00    0.03
   5   3  -9    0.00    0.02
   5   3  -9    0.00    0.02
   4  -3  -9    0.04    0.03
   4  -3  -9    0.04    0.03
   4   3  -9    0.06    0.03
   4   3  -9    0.05    0.02
   3  -3  -9    0.40    0.04
   3  -3  -9    0.47    0.05
   3   3  -9    0.43    0.04
   3   3  -9    0.55    0.05
   2  -3  -9    0.06    0.03
   2  -3  -9   -0.01    0.02
   2   3  -9    0.03    0.02
   1  -3  -9    1.49    0.07
   1  -3  -9    1.47    0.07
   1   3  -9    1.51    0.07
   0  -3  -9    1.45    0.07
   0  -3  -9    1.42    0.07
   0   3  -9    1.31    0.06
  -1  -3  -9    4.83    0.13
  -1   3  -9    4.55    0.12
  -2  -3  -9    3.88    0.12
  -2   3  -9    3.73    0.11
  -3  -3  -9    3.73    0.12
  -3   3  -9    3.52    0.10
  -4  -3  -9    0.06    0.03
  -4   3  -9    0.07    0.02
   4   3   9    0.04    0.02
  -5  -3  -9    0.05    0.03
   5   3   9   -0.02    0.02
  -5   3  -9    0.02    0.02
   6  -3   9    0.05    0.03
  -6  -3  -9    0.05    0.03
   6   3   9    0.05    0.03
  -6   3  -9    0.10    0.03
   7  -3   9   -0.02    0.02
  -7  -3  -9    0.00    0.02
  -7   3  -9    0.07    0.03
   7   3   9   -0.03    0.02
  -8  -3  -9    0.18    0.04
  -8   3  -9    0.24    0.04
   8  -4  -9    0.20    0.05
   8  -4  -9    0.21    0.05
   8   4  -9    0.16    0.04
   8   4  -9    0.18    0.04
   7  -4  -9    0.50    0.06
   7  -4  -9    0.21    0.05
   7   4  -9    0.43    0.05
   7   4  -9    0.40    0.05
   6  -4  -9   -0.01    0.03
   6  -4  -9    0.02    0.03
   6   4  -9    0.02    0.02
   6   4  -9    0.05    0.03
   5  -4  -9   -0.01    0.03
   5  -4  -9   -0.01    0.03
   5   4  -9    0.00    0.02
   5   4  -9   -0.01    0.02
   4  -4  -9    0.06    0.03
   4  -4  -9    0.05    0.03
   4   4  -9    0.07    0.03
   4   4  -9    0.07    0.03
   3  -4  -9    1.36    0.07
   3  -4  -9    1.21    0.07
   3   4  -9    1.30    0.06
   2  -4  -9    0.95    0.06
   2  -4  -9    0.97    0.06
   2   4  -9    0.89    0.05
   1  -4  -9    1.21    0.07
   1  -4  -9    1.26    0.07
   1   4  -9    1.31    0.06
   0  -4  -9    3.76    0.11
   0  -4  -9    3.51    0.11
   0   4  -9    3.56    0.10
  -1  -4  -9    8.58    0.19
  -1   4  -9    8.60    0.17
  -2  -4  -9    0.03    0.03
  -2   4  -9   -0.01    0.02
  -3  -4  -9    0.72    0.06
  -3   4  -9    0.80    0.05
  -4  -4  -9    0.55    0.05
   4   4   9    0.68    0.05
  -4   4  -9    0.65    0.05
  -5  -4  -9    0.00    0.02
   5   4   9    0.04    0.02
  -5   4  -9    0.01    0.02
  -6  -4  -9    0.04    0.03
   6  -4   9    0.17    0.04
  -6   4  -9    0.15    0.03
   6   4   9    0.16    0.03
  -7  -4  -9    0.14    0.04
   7  -4   9    0.11    0.03
  -7   4  -9    0.11    0.03
   7   4   9    0.10    0.03
   8  -5  -9    0.09    0.04
   8  -5  -9    0.12    0.05
   8   5  -9    0.04    0.03
   7  -5  -9    0.00    0.03
   7  -5  -9    0.01    0.03
   7   5  -9   -0.02    0.02
   6  -5  -9    0.08    0.03
   6  -5  -9    0.09    0.04
   6   5  -9    0.05    0.03
   6   5  -9    0.04    0.03
   5  -5  -9    0.16    0.04
   5  -5  -9    0.18    0.04
   5   5  -9    0.14    0.03
   5   5  -9    0.17    0.03
   4  -5  -9    0.54    0.06
   4  -5  -9    0.53    0.05
   4   5  -9    0.68    0.05
   4   5  -9    0.51    0.05
   3  -5  -9    0.93    0.07
   3  -5  -9    0.96    0.07
   3   5  -9    0.95    0.05
   2  -5  -9    3.13    0.11
   2  -5  -9    3.34    0.11
   2   5  -9    3.22    0.09
   1  -5  -9    1.00    0.06
   1  -5  -9    1.12    0.07
   1   5  -9    0.99    0.05
   0  -5  -9    2.02    0.08
   0  -5  -9    1.98    0.09
   0   5  -9    1.91    0.07
  -1  -5  -9    1.00    0.06
  -1   5  -9    1.04    0.05
  -2  -5  -9    3.64    0.11
  -2   5  -9    3.47    0.10
  -3  -5  -9    0.14    0.03
  -3   5  -9    0.19    0.03
  -4  -5  -9    0.14    0.04
  -4   5  -9    0.11    0.03
   4   5   9    0.08    0.03
  -5  -5  -9    2.03    0.09
   5   5   9    1.99    0.09
  -5   5  -9    2.10    0.08
  -6  -5  -9    0.22    0.04
   6  -5   9    0.19    0.04
  -6   5  -9    0.17    0.04
   6   5   9    0.14    0.03
   7  -5   9    0.65    0.06
  -7  -5  -9    0.47    0.05
   7   5   9    0.71    0.06
   8  -6  -9    0.11    0.05
   8  -6  -9    0.10    0.04
   8   6  -9    0.05    0.03
   7  -6  -9    0.22    0.05
   7  -6  -9    0.19    0.05
   7   6  -9    0.26    0.04
   6  -6  -9    1.23    0.09
   6  -6  -9    1.25    0.09
   6   6  -9    1.04    0.06
   5  -6  -9    0.07    0.03
   5  -6  -9    0.03    0.04
   5   6  -9    0.06    0.02
   5   6  -9    0.02    0.04
   4  -6  -9    0.94    0.07
   4  -6  -9    1.04    0.07
   4   6  -9    1.06    0.06
   3  -6  -9    0.46    0.05
   3  -6  -9    0.39    0.05
   3   6  -9    0.42    0.04
   2  -6  -9    0.04    0.03
   2  -6  -9    0.06    0.03
   2   6  -9    0.02    0.02
   1  -6  -9    1.44    0.07
   1  -6  -9    1.37    0.07
   1   6  -9    1.35    0.06
   0  -6  -9    0.59    0.05
   0  -6  -9    0.49    0.05
   0   6  -9    0.69    0.04
  -1  -6  -9    0.38    0.04
  -1   6  -9    0.46    0.04
  -2  -6  -9    0.87    0.06
  -2   6  -9    0.89    0.05
  -3  -6  -9    0.69    0.06
  -3   6  -9    0.74    0.05
   3   6   9    0.75    0.05
  -4  -6  -9    0.11    0.03
  -4   6  -9    0.14    0.04
   4   6   9    0.14    0.03
   5  -6   9    0.14    0.03
  -5  -6  -9    0.20    0.04
   5   6   9    0.24    0.04
  -6  -6  -9    0.72    0.06
   6  -6   9    0.74    0.07
   6   6   9    0.81    0.06
   7  -7  -9    0.03    0.04
   7  -7  -9    0.00    0.04
   7   7  -9   -0.03    0.02
   6  -7  -9    0.03    0.04
   6  -7  -9   -0.01    0.03
   5  -7  -9    0.47    0.05
   5  -7  -9    0.55    0.06
   4  -7  -9    0.01    0.03
   4  -7  -9    0.03    0.03
   3  -7  -9    3.97    0.13
   3  -7  -9    3.86    0.13
   2  -7  -9    3.26    0.11
   2  -7  -9    3.29    0.11
   1  -7  -9    0.52    0.05
   1  -7  -9    0.48    0.05
   0  -7  -9    0.70    0.05
   0  -7  -9    0.63    0.06
  -1  -7  -9    0.95    0.06
  -2  -7  -9    2.89    0.11
   2   7   9    2.86    0.09
  -3  -7  -9    0.05    0.03
   3   7   9    0.01    0.02
  -4  -7  -9    0.09    0.03
   4   7   9    0.13    0.03
  -5  -7  -9    0.22    0.04
   5  -7   9    0.12    0.03
   6  -7   9    0.24    0.04
  -6  -7  -9    0.20    0.04
   6  -8  -9   -0.03    0.03
   6  -8  -9    0.04    0.04
   5  -8  -9    1.92    0.10
   5  -8  -9    1.74    0.10
   4  -8  -9    0.35    0.05
   4  -8  -9    0.28    0.05
   3  -8  -9    0.57    0.06
   3  -8  -9    0.42    0.05
   2  -8  -9    0.72    0.06
   2  -8  -9    0.74    0.06
   1  -8  -9    0.08    0.03
   1  -8  -9    0.05    0.03
   0  -8  -9    0.00    0.02
   0  -8  -9    0.01    0.02
  -1  -8  -9    0.07    0.03
  -2  -8  -9    1.26    0.07
  -3  -8  -9    0.25    0.04
  -4  -8  -9    0.45    0.05
   5  -8   9    0.94    0.07
  -5  -8  -9    0.78    0.07
   6  -9  -9    0.21    0.05
   6  -9  -9    0.24    0.05
   5  -9  -9    0.88    0.08
   5  -9  -9    0.87    0.08
   4  -9  -9    1.17    0.08
   4  -9  -9    1.20    0.08
   3  -9  -9    0.39    0.05
   3  -9  -9    0.49    0.05
   2  -9  -9    0.93    0.07
   2  -9  -9    0.79    0.06
   1  -9  -9    0.26    0.04
   1  -9  -9    0.28    0.04
   0  -9  -9    0.41    0.05
   0  -9  -9    0.36    0.05
  -1  -9  -9    0.32    0.04
  -2  -9  -9    0.01    0.03
  -3  -9  -9    0.00    0.02
  -4  -9  -9    0.12    0.04
   4 -10  -9    0.01    0.03
   4 -10  -9    0.03    0.03
   3 -10  -9    0.07    0.03
   3 -10  -9    0.04    0.03
   2 -10  -9    0.53    0.06
   2 -10  -9    0.45    0.05
   1 -10  -9   -0.01    0.02
   1 -10  -9    0.00    0.03
   0 -10  -9    0.09    0.03
   0 -10  -9    0.08    0.03
  -1 -10  -9    0.11    0.03
  -2 -10  -9    0.00    0.02
  -3 -10  -9    1.15    0.08
   2 -11  -9    0.03    0.03
   2 -11  -9    0.01    0.03
   1 -11  -9    0.02    0.03
   1 -11  -9    0.01    0.03
   0 -11  -9    0.09    0.03
   0 -11  -9    0.06    0.03
  -1 -11  -9    0.03    0.03
   8   0 -10    0.06    0.04
   8   0 -10    0.02    0.04
   7   0 -10   -0.01    0.03
   7   0 -10    0.01    0.03
   6   0 -10    0.75    0.07
   6   0 -10    0.67    0.07
   5   0 -10   -0.02    0.03
   5   0 -10    0.02    0.03
   4   0 -10    0.69    0.06
   4   0 -10    0.76    0.06
   3   0 -10   -0.02    0.03
   3   0 -10    0.01    0.03
   2   0 -10    4.45    0.13
   2   0 -10    4.66    0.13
   1   0 -10    0.00    0.02
   0   0 -10    6.24    0.15
  -1   0 -10   -0.01    0.03
  -2   0 -10    0.59    0.05
  -3   0 -10   -0.01    0.02
  -4   0 -10    0.36    0.04
  -5   0 -10    0.00    0.02
   5   0  10    0.03    0.03
  -6   0 -10    0.02    0.03
   6   0  10    0.00    0.03
  -7   0 -10    0.01    0.03
   7   0  10    0.02    0.03
   8  -1 -10   -0.03    0.03
   8  -1 -10   -0.02    0.04
   8   1 -10    0.02    0.03
   8   1 -10   -0.07    0.03
   7  -1 -10    0.07    0.04
   7  -1 -10    0.09    0.04
   7   1 -10    0.09    0.04
   7   1 -10    0.15    0.04
   6  -1 -10    0.04    0.03
   6  -1 -10   -0.02    0.03
   6   1 -10   -0.01    0.03
   6   1 -10   -0.01    0.03
   5  -1 -10    0.32    0.05
   5  -1 -10    0.30    0.04
   5   1 -10    0.27    0.04
   5   1 -10    0.44    0.05
   4  -1 -10    1.22    0.08
   4  -1 -10    1.16    0.07
   4   1 -10    1.27    0.07
   4   1 -10    1.25    0.07
   3  -1 -10    0.04    0.03
   3  -1 -10    0.06    0.03
   3   1 -10    0.16    0.04
   3   1 -10    0.08    0.03
   2  -1 -10    1.16    0.07
   2  -1 -10    1.11    0.07
   2   1 -10    1.34    0.07
   2   1 -10    1.21    0.07
   1  -1 -10    5.05    0.14
   1  -1 -10    4.84    0.13
   1   1 -10    4.81    0.13
   0  -1 -10    1.54    0.08
   0   1 -10    1.53    0.08
  -1  -1 -10    0.80    0.06
  -1   1 -10    0.77    0.06
  -2  -1 -10    1.06    0.07
  -2   1 -10    1.04    0.06
  -3  -1 -10    1.50    0.08
  -3   1 -10    1.43    0.07
  -4  -1 -10    0.40    0.05
  -4   1 -10    0.38    0.04
   5  -1  10    0.03    0.03
  -5  -1 -10    0.03    0.02
  -5   1 -10    0.11    0.03
   5   1  10    0.11    0.03
   6  -1  10    0.59    0.06
  -6  -1 -10    0.45    0.05
   6   1  10    0.71    0.06
  -6   1 -10    0.65    0.06
  -7  -1 -10    0.08    0.03
   7  -1  10    0.07    0.03
  -7   1 -10    0.10    0.03
   7   1  10    0.05    0.03
   8  -2 -10    0.05    0.04
   8  -2 -10    0.09    0.04
   8   2 -10    0.08    0.04
   8   2 -10    0.06    0.04
   7  -2 -10    0.01    0.04
   7  -2 -10    0.00    0.03
   7   2 -10    0.01    0.03
   7   2 -10    0.00    0.03
   6  -2 -10    0.17    0.04
   6  -2 -10    0.20    0.04
   6   2 -10    0.18    0.04
   6   2 -10    0.15    0.04
   5  -2 -10    0.35    0.05
   5  -2 -10    0.31    0.05
   5   2 -10    0.35    0.05
   5   2 -10    0.46    0.05
   4  -2 -10    1.05    0.07
   4  -2 -10    1.16    0.08
   4   2 -10    1.11    0.07
   4   2 -10    1.36    0.07
   3  -2 -10    1.13    0.07
   3  -2 -10    1.10    0.07
   3   2 -10    1.02    0.06
   3   2 -10    1.10    0.07
   2  -2 -10    0.38    0.05
   2  -2 -10    0.39    0.05
   2   2 -10    0.42    0.05
   1  -2 -10    0.09    0.03
   1  -2 -10    0.07    0.03
   1   2 -10    0.00    0.02
   0  -2 -10   -0.01    0.02
   0   2 -10    0.01    0.02
  -1  -2 -10    0.70    0.06
  -1   2 -10    0.67    0.05
  -2  -2 -10    0.96    0.06
  -2   2 -10    0.94    0.06
  -3  -2 -10   -0.01    0.02
  -3   2 -10   -0.01    0.02
  -4  -2 -10    0.54    0.05
  -4   2 -10    0.57    0.05
  -5  -2 -10    1.28    0.08
   5   2  10    1.26    0.07
  -5   2 -10    1.17    0.07
  -6  -2 -10    0.03    0.03
   6  -2  10    0.03    0.03
   6   2  10    0.03    0.02
  -6   2 -10    0.05    0.03
  -7  -2 -10    0.00    0.03
   7  -2  10   -0.02    0.02
   7   2  10    0.04    0.03
  -7   2 -10   -0.01    0.02
   8  -3 -10   -0.05    0.03
   8  -3 -10   -0.01    0.04
   8   3 -10    0.00    0.03
   8   3 -10    0.01    0.03
   7  -3 -10    0.01    0.03
   7  -3 -10    0.08    0.04
   7   3 -10    0.00    0.03
   7   3 -10    0.05    0.03
   6  -3 -10    0.50    0.06
   6  -3 -10    0.72    0.07
   6   3 -10    0.53    0.05
   6   3 -10    0.56    0.06
   5  -3 -10    0.00    0.03
   5  -3 -10    0.01    0.03
   5   3 -10   -0.01    0.02
   5   3 -10    0.01    0.02
   4  -3 -10    0.07    0.03
   4  -3 -10   -0.01    0.03
   4   3 -10    0.03    0.03
   4   3 -10    0.04    0.03
   3  -3 -10    2.93    0.11
   3  -3 -10    2.85    0.10
   3   3 -10    2.91    0.10
   3   3 -10    2.61    0.10
   2  -3 -10    0.16    0.04
   2  -3 -10    0.19    0.04
   2   3 -10    0.22    0.04
   1  -3 -10    2.35    0.09
   1  -3 -10    2.59    0.10
   1   3 -10    2.52    0.09
   0  -3 -10    0.76    0.06
   0   3 -10    0.83    0.06
  -1  -3 -10    0.03    0.03
  -1   3 -10    0.01    0.02
  -2  -3 -10    0.09    0.03
  -2   3 -10    0.08    0.02
  -3  -3 -10    0.00    0.02
  -3   3 -10    0.04    0.02
  -4  -3 -10    0.62    0.06
  -4   3 -10    0.43    0.05
   4   3  10    0.63    0.06
  -5  -3 -10    0.16    0.04
  -5   3 -10    0.20    0.04
   5   3  10    0.14    0.03
  -6  -3 -10    0.07    0.03
   6  -3  10    0.08    0.03
  -6   3 -10    0.07    0.03
   6   3  10    0.06    0.03
   8  -4 -10    0.16    0.05
   8  -4 -10    0.02    0.04
   8   4 -10    0.04    0.03
   7  -4 -10    0.02    0.03
   7  -4 -10    0.02    0.04
   7   4 -10    0.04    0.03
   7   4 -10    0.03    0.03
   6  -4 -10    0.51    0.06
   6  -4 -10    0.64    0.07
   6   4 -10    0.44    0.05
   6   4 -10    0.60    0.05
   5  -4 -10    0.11    0.04
   5  -4 -10    0.19    0.04
   5   4 -10    0.10    0.03
   5   4 -10    0.10    0.03
   4  -4 -10    1.21    0.08
   4  -4 -10    1.16    0.08
   4   4 -10    1.17    0.07
   4   4 -10    1.11    0.06
   3  -4 -10    0.93    0.07
   3  -4 -10    0.80    0.06
   3   4 -10    0.92    0.06
   2  -4 -10    3.74    0.12
   2  -4 -10    3.75    0.12
   2   4 -10    3.78    0.11
   1  -4 -10    2.10    0.09
   1  -4 -10    1.99    0.09
   1   4 -10    1.91    0.08
   0  -4 -10    0.53    0.05
   0   4 -10    0.51    0.05
  -1  -4 -10    0.77    0.06
  -1   4 -10    0.65    0.05
  -2  -4 -10    0.60    0.06
  -2   4 -10    0.60    0.05
  -3  -4 -10    0.68    0.06
  -3   4 -10    0.62    0.05
  -4  -4 -10    1.80    0.09
  -4   4 -10    1.52    0.07
   4   4  10    1.58    0.08
  -5  -4 -10    0.02    0.03
   5   4  10    0.02    0.02
  -5   4 -10    0.03    0.02
  -6  -4 -10    0.13    0.03
   6  -4  10    0.07    0.03
  -6   4 -10    0.13    0.03
   6   4  10    0.09    0.03
   7  -5 -10    0.18    0.05
   7  -5 -10    0.30    0.05
   7   5 -10    0.21    0.04
   6  -5 -10    0.04    0.04
   6  -5 -10    0.00    0.03
   6   5 -10    0.01    0.02
   5  -5 -10    2.08    0.10
   5  -5 -10    2.08    0.10
   5   5 -10    2.12    0.08
   5   5 -10    2.03    0.09
   4  -5 -10    0.64    0.06
   4  -5 -10    0.66    0.07
   4   5 -10    0.71    0.06
   3  -5 -10    1.50    0.09
   3  -5 -10    1.49    0.08
   3   5 -10    1.52    0.07
   2  -5 -10    2.12    0.09
   2  -5 -10    1.99    0.09
   2   5 -10    2.13    0.08
   1  -5 -10    4.62    0.14
   1  -5 -10    4.71    0.13
   1   5 -10    4.87    0.12
   0  -5 -10    0.00    0.03
   0   5 -10    0.02    0.02
  -1  -5 -10    0.02    0.03
  -1   5 -10   -0.03    0.02
  -2  -5 -10    1.04    0.07
  -2   5 -10    1.09    0.06
  -3  -5 -10    0.30    0.04
  -3   5 -10    0.32    0.04
  -4  -5 -10    0.84    0.07
   4   5  10    0.77    0.06
  -4   5 -10    0.85    0.06
  -5  -5 -10    0.03    0.03
   5   5  10    0.06    0.03
   6  -5  10    0.26    0.04
  -6  -5 -10    0.23    0.05
   6   5  10    0.28    0.04
   7  -6 -10    0.31    0.06
   7  -6 -10    0.32    0.05
   7   6 -10    0.31    0.04
   6  -6 -10    0.80    0.07
   6  -6 -10    1.01    0.09
   6   6 -10    0.98    0.06
   5  -6 -10    0.09    0.04
   5  -6 -10    0.19    0.05
   4  -6 -10    0.65    0.06
   4  -6 -10    0.62    0.06
   3  -6 -10    0.69    0.06
   3  -6 -10    0.69    0.06
   2  -6 -10    0.00    0.03
   2  -6 -10   -0.05    0.03
   2   6 -10   -0.05    0.02
   1  -6 -10    0.25    0.04
   1  -6 -10    0.19    0.04
   1   6 -10    0.23    0.03
   0  -6 -10    1.08    0.07
   0  -6 -10    1.06    0.07
   0   6 -10    1.10    0.06
  -1  -6 -10    0.03    0.03
  -1   6 -10    0.00    0.02
  -2  -6 -10    2.20    0.10
  -3  -6 -10    0.61    0.06
   3   6  10    0.72    0.06
  -4  -6 -10    0.41    0.05
   4   6  10    0.31    0.04
  -5  -6 -10    0.14    0.04
   5   6  10    0.18    0.04
   6  -7 -10    0.92    0.08
   6  -7 -10    0.74    0.07
   5  -7 -10    1.80    0.10
   5  -7 -10    1.89    0.10
   4  -7 -10    0.05    0.04
   4  -7 -10    0.05    0.04
   3  -7 -10    0.15    0.04
   3  -7 -10    0.13    0.04
   2  -7 -10    0.08    0.03
   2  -7 -10    0.01    0.03
   1  -7 -10    1.72    0.09
   1  -7 -10    1.61    0.08
   0  -7 -10    0.00    0.03
   0  -7 -10   -0.03    0.02
  -1  -7 -10    0.26    0.04
  -2  -7 -10    0.09    0.03
  -3  -7 -10    0.00    0.03
   3   7  10    0.00    0.02
  -4  -7 -10    0.06    0.03
  -5  -7 -10    0.89    0.08
   5  -7  10    0.95    0.07
   5  -8 -10    0.06    0.04
   5  -8 -10    0.10    0.04
   4  -8 -10    0.06    0.04
   4  -8 -10    0.09    0.04
   3  -8 -10    0.03    0.03
   3  -8 -10    0.01    0.03
   2  -8 -10    0.01    0.03
   2  -8 -10    0.03    0.03
   1  -8 -10    0.12    0.03
   1  -8 -10    0.08    0.03
   0  -8 -10    0.02    0.03
   0  -8 -10    0.08    0.03
  -1  -8 -10    0.05    0.03
  -2  -8 -10    0.30    0.04
  -3  -8 -10    0.00    0.03
  -4  -8 -10    0.17    0.04
   4  -9 -10   -0.01    0.03
   4  -9 -10    0.03    0.03
   3  -9 -10    0.13    0.04
   3  -9 -10    0.10    0.04
   2  -9 -10    0.07    0.03
   2  -9 -10    0.09    0.04
   1  -9 -10    0.13    0.04
   1  -9 -10    0.08    0.03
   0  -9 -10    0.24    0.04
   0  -9 -10    0.16    0.04
  -1  -9 -10    0.01    0.03
  -2  -9 -10    0.52    0.06
  -3  -9 -10    0.46    0.06
   2 -10 -10    0.03    0.03
   2 -10 -10    0.09    0.03
   1 -10 -10    0.04    0.03
   1 -10 -10    0.01    0.03
   0 -10 -10    0.85    0.07
   7   0 -11    0.58    0.06
   7   0 -11    0.61    0.07
   6   0 -11   -0.02    0.03
   6   0 -11    0.03    0.03
   5   0 -11    0.23    0.04
   5   0 -11    0.30    0.05
   4   0 -11    0.02    0.03
   4   0 -11   -0.01    0.03
   3   0 -11    0.44    0.05
   3   0 -11    0.50    0.05
   2   0 -11    0.04    0.03
   2   0 -11   -0.01    0.03
   1   0 -11    0.04    0.03
   0   0 -11   -0.01    0.02
  -1   0 -11    0.14    0.03
  -2   0 -11   -0.02    0.02
  -3   0 -11    0.73    0.06
  -4   0 -11    0.00    0.03
  -5   0 -11    1.50    0.08
   5   0  11    1.60    0.09
   6   0  11    0.01    0.03
  -6   0 -11    0.05    0.03
   7  -1 -11    0.00    0.03
   7  -1 -11    0.16    0.05
   7   1 -11    0.07    0.04
   7   1 -11    0.07    0.04
   6  -1 -11    0.06    0.04
   6  -1 -11    0.03    0.03
   6   1 -11    0.10    0.04
   6   1 -11    0.12    0.04
   5  -1 -11    0.53    0.06
   5  -1 -11    0.63    0.06
   5   1 -11    0.59    0.06
   5   1 -11    0.66    0.07
   4  -1 -11    1.40    0.09
   4  -1 -11    1.45    0.08
   4   1 -11    1.43    0.08
   4   1 -11    1.43    0.08
   3  -1 -11    2.66    0.11
   3  -1 -11    2.74    0.11
   3   1 -11    2.76    0.11
   3   1 -11    2.63    0.10
   2  -1 -11    0.88    0.07
   2  -1 -11    0.89    0.07
   2   1 -11    0.85    0.07
   1  -1 -11    3.03    0.11
   1   1 -11    2.64    0.10
   0  -1 -11    1.78    0.09
   0   1 -11    1.60    0.08
  -1  -1 -11    0.09    0.03
  -1   1 -11    0.06    0.03
  -2  -1 -11    0.98    0.07
  -2   1 -11    1.11    0.07
  -3  -1 -11    0.06    0.03
  -3   1 -11    0.09    0.03
  -4  -1 -11   -0.04    0.02
  -4   1 -11    0.04    0.03
   5  -1  11    0.03    0.03
  -5  -1 -11    0.10    0.03
   5   1  11    0.06    0.03
  -5   1 -11    0.08    0.03
  -6  -1 -11    0.97    0.07
   6  -1  11    0.96    0.08
  -6   1 -11    0.95    0.07
   6   1  11    0.99    0.08
   7  -2 -11    0.18    0.05
   7  -2 -11    0.22    0.05
   7   2 -11    0.16    0.04
   7   2 -11    0.09    0.04
   6  -2 -11    0.00    0.04
   6  -2 -11   -0.03    0.03
   6   2 -11    0.01    0.03
   6   2 -11    0.03    0.03
   5  -2 -11    0.31    0.05
   5  -2 -11    0.25    0.05
   5   2 -11    0.35    0.05
   5   2 -11    0.21    0.04
   4  -2 -11    0.15    0.04
   4  -2 -11    0.13    0.04
   4   2 -11    0.18    0.04
   4   2 -11    0.17    0.04
   3  -2 -11    0.13    0.04
   3  -2 -11    0.21    0.04
   3   2 -11    0.27    0.04
   3   2 -11    0.21    0.04
   2  -2 -11    0.25    0.04
   2  -2 -11    0.25    0.04
   2   2 -11    0.25    0.04
   1  -2 -11    0.07    0.03
   1   2 -11    0.09    0.03
   0  -2 -11    0.21    0.04
   0   2 -11    0.19    0.04
  -1  -2 -11    0.20    0.04
  -1   2 -11    0.20    0.04
  -2  -2 -11    1.69    0.09
  -2   2 -11    1.72    0.08
  -3  -2 -11    0.00    0.02
  -3   2 -11   -0.01    0.02
  -4  -2 -11    0.28    0.05
  -4   2 -11    0.20    0.04
  -5  -2 -11    0.02    0.03
   5   2  11    0.00    0.03
  -5   2 -11    0.03    0.02
   7  -3 -11    0.05    0.04
   7  -3 -11    0.02    0.04
   7   3 -11    0.05    0.03
   7   3 -11   -0.02    0.03
   6  -3 -11    1.58    0.10
   6  -3 -11    1.67    0.10
   6   3 -11    1.47    0.08
   6   3 -11    1.35    0.09
   5  -3 -11    0.13    0.04
   5  -3 -11    0.13    0.04
   5   3 -11    0.16    0.04
   5   3 -11    0.10    0.03
   4  -3 -11    0.44    0.05
   4  -3 -11    0.41    0.05
   4   3 -11    0.53    0.05
   4   3 -11    0.52    0.05
   3  -3 -11    0.06    0.03
   3  -3 -11    0.10    0.04
   3   3 -11    0.07    0.03
   2  -3 -11    0.07    0.03
   2  -3 -11    0.07    0.03
   2   3 -11    0.06    0.03
   1  -3 -11    0.18    0.04
   1  -3 -11    0.12    0.03
   1   3 -11    0.27    0.04
   0  -3 -11    0.13    0.04
   0   3 -11    0.15    0.03
  -1  -3 -11    1.63    0.09
  -1   3 -11    1.62    0.08
  -2  -3 -11   -0.01    0.03
  -2   3 -11    0.03    0.03
  -3  -3 -11    0.06    0.03
  -3   3 -11    0.15    0.03
  -4  -3 -11   -0.02    0.02
  -4   3 -11    0.00    0.02
  -5  -3 -11    0.68    0.07
  -5   3 -11    0.67    0.06
   5   3  11    0.70    0.07
   6  -4 -11    0.02    0.04
   6  -4 -11    0.01    0.04
   6   4 -11    0.00    0.03
   5  -4 -11    0.59    0.07
   5  -4 -11    0.43    0.06
   5   4 -11    0.36    0.05
   5   4 -11    0.44    0.05
   4  -4 -11    3.06    0.12
   4  -4 -11    3.07    0.12
   4   4 -11    3.19    0.11
   3  -4 -11    0.03    0.03
   3  -4 -11   -0.02    0.03
   3   4 -11   -0.01    0.03
   2  -4 -11    0.57    0.06
   2  -4 -11    0.39    0.05
   2   4 -11    0.50    0.05
   1  -4 -11    0.46    0.05
   1  -4 -11    0.32    0.05
   1   4 -11    0.34    0.04
   0  -4 -11    0.26    0.04
   0   4 -11    0.26    0.04
  -1  -4 -11    1.60    0.09
  -1   4 -11    1.46    0.07
  -2  -4 -11    0.08    0.03
  -2   4 -11    0.09    0.03
  -3  -4 -11    0.00    0.03
  -3   4 -11    0.04    0.02
  -4  -4 -11    0.03    0.03
   4   4  11    0.01    0.03
  -4   4 -11   -0.02    0.02
  -5  -4 -11    0.03    0.03
   5   4  11    0.02    0.03
   6  -5 -11    0.65    0.07
   6  -5 -11    0.65    0.07
   6   5 -11    0.78    0.07
   5  -5 -11    0.44    0.06
   5  -5 -11    0.26    0.05
   4  -5 -11    1.63    0.09
   4  -5 -11    1.58    0.10
   3  -5 -11    0.24    0.04
   3  -5 -11    0.21    0.04
   3   5 -11    0.17    0.05
   2  -5 -11   -0.05    0.02
   2  -5 -11   -0.03    0.03
   2   5 -11   -0.03    0.02
   1  -5 -11    0.08    0.04
   1  -5 -11    0.11    0.03
   1   5 -11    0.09    0.03
   0  -5 -11    0.17    0.04
   0   5 -11    0.19    0.03
  -1  -5 -11   -0.02    0.03
  -1   5 -11   -0.02    0.02
  -2  -5 -11    0.11    0.03
  -2   5 -11    0.16    0.04
  -3  -5 -11    0.23    0.04
  -4  -5 -11    0.48    0.06
   4   5  11    0.40    0.05
   5  -6 -11    0.21    0.05
   5  -6 -11    0.23    0.05
   4  -6 -11    0.07    0.04
   4  -6 -11    0.09    0.04
   3  -6 -11    0.63    0.07
   3  -6 -11    0.80    0.07
   2  -6 -11    0.01    0.03
   2  -6 -11    0.04    0.03
   1  -6 -11    1.76    0.09
   1  -6 -11    1.84    0.09
   0  -6 -11    0.06    0.04
  -1  -6 -11    0.81    0.07
  -2  -6 -11   -0.03    0.03
  -3  -6 -11    0.01    0.03
   3   6  11    0.00    0.02
  -4  -6 -11    0.40    0.06
   4   6  11    0.32    0.07
   4  -7 -11    0.25    0.05
   4  -7 -11    0.25    0.05
   3  -7 -11   -0.01    0.03
   3  -7 -11    0.03    0.03
   2  -7 -11   -0.01    0.03
   2  -7 -11    0.03    0.03
   1  -7 -11    0.00    0.03
   1  -7 -11    0.01    0.03
   0  -7 -11    0.06    0.03
  -1  -7 -11    0.10    0.04
  -2  -7 -11    1.14    0.08
  -3  -7 -11    1.60    0.09
   3  -8 -11   -0.03    0.03
   3  -8 -11    0.02    0.03
   2  -8 -11    0.08    0.04
   2  -8 -11    0.07    0.04
   1  -8 -11    0.01    0.03
   1  -8 -11   -0.01    0.03
   0  -8 -11    0.02    0.03
  -1  -8 -11    0.20    0.04
  -2  -8 -11   -0.02    0.03
   6   0 -12    0.10    0.04
   6   0 -12    0.19    0.05
   5   0 -12    0.05    0.04
   5   0 -12   -0.01    0.03
   4   0 -12    0.42    0.05
   4   0 -12    0.49    0.06
   3   0 -12   -0.01    0.03
   3   0 -12    0.00    0.03
   2   0 -12    0.71    0.07
   1   0 -12    0.05    0.03
   0   0 -12   -0.01    0.03
  -1   0 -12    0.02    0.03
  -2   0 -12    2.05    0.10
  -3   0 -12   -0.04    0.03
  -4   0 -12    0.43    0.05
   6  -1 -12    0.58    0.07
   6  -1 -12    0.55    0.06
   6   1 -12    0.61    0.07
   6   1 -12    0.57    0.07
   5  -1 -12    0.38    0.06
   5  -1 -12    0.33    0.05
   5   1 -12    0.42    0.06
   5   1 -12    0.32    0.05
   4  -1 -12    1.18    0.08
   4  -1 -12    1.31    0.09
   4   1 -12    1.22    0.08
   4   1 -12    1.38    0.09
   3  -1 -12    0.76    0.07
   3  -1 -12    0.75    0.07
   3   1 -12    0.79    0.07
   3   1 -12    0.91    0.07
   2  -1 -12    0.00    0.03
   2   1 -12   -0.02    0.03
   1  -1 -12    1.30    0.08
   1   1 -12    1.39    0.08
   0  -1 -12    0.04    0.03
   0   1 -12    0.12    0.04
  -1  -1 -12    0.01    0.03
  -1   1 -12    0.03    0.03
  -2  -1 -12   -0.03    0.03
  -2   1 -12    0.02    0.03
  -3  -1 -12    0.52    0.06
  -3   1 -12    0.60    0.06
  -4  -1 -12    0.41    0.06
  -4   1 -12    0.41    0.05
   5  -2 -12    0.01    0.03
   5  -2 -12    0.04    0.04
   5   2 -12   -0.02    0.03
   5   2 -12   -0.01    0.03
   4  -2 -12   -0.01    0.04
   4  -2 -12    0.04    0.03
   4   2 -12    0.05    0.03
   4   2 -12    0.02    0.03
   3  -2 -12    0.43    0.06
   3  -2 -12    0.32    0.05
   3   2 -12    0.33    0.05
   2  -2 -12    0.00    0.03
   2  -2 -12    0.04    0.03
   2   2 -12    0.00    0.03
   1  -2 -12    0.34    0.05
   1   2 -12    0.43    0.05
   0  -2 -12   -0.01    0.03
   0   2 -12   -0.03    0.02
  -1  -2 -12    0.14    0.04
  -1   2 -12    0.12    0.03
  -2  -2 -12   -0.02    0.03
  -2   2 -12    0.03    0.03
  -3  -2 -12    1.06    0.08
  -3   2 -12    1.08    0.07
  -4  -2 -12    0.01    0.03
  -4   2 -12    0.05    0.03
   5  -3 -12    0.07    0.04
   5  -3 -12    0.21    0.05
   5   3 -12    0.17    0.04
   5   3 -12    0.16    0.04
   4  -3 -12    0.13    0.04
   4  -3 -12    0.08    0.04
   4   3 -12    0.07    0.04
   3  -3 -12   -0.02    0.03
   3  -3 -12   -0.02    0.03
   3   3 -12   -0.05    0.03
   2  -3 -12    0.62    0.06
   2  -3 -12    0.82    0.07
   2   3 -12    0.89    0.07
   1  -3 -12    0.18    0.04
   1   3 -12    0.08    0.03
   0  -3 -12    0.14    0.04
   0   3 -12    0.21    0.04
  -1  -3 -12    0.18    0.04
  -1   3 -12    0.16    0.04
  -2  -3 -12    0.00    0.03
  -2   3 -12    0.03    0.03
  -3  -3 -12    0.03    0.03
  -3   3 -12    0.05    0.03
   5  -4 -12    0.29    0.05
   5  -4 -12    0.34    0.06
   4  -4 -12   -0.02    0.04
   4  -4 -12   -0.01    0.03
   3  -4 -12   -0.04    0.03
   3  -4 -12    0.03    0.04
   3   4 -12   -0.04    0.03
   2  -4 -12    0.19    0.04
   2  -4 -12    0.20    0.05
   2   4 -12    0.20    0.04
   1  -4 -12    0.12    0.04
   1   4 -12    0.14    0.03
   0  -4 -12    0.00    0.03
   0   4 -12    0.00    0.02
  -1  -4 -12   -0.01    0.03
  -1   4 -12    0.03    0.03
  -2  -4 -12    0.21    0.04
  -2   4 -12    0.19    0.04
  -3  -4 -12    0.13    0.04
   4  -5 -12    0.61    0.07
   4  -5 -12    0.63    0.07
   3  -5 -12    0.00    0.03
   3  -5 -12    0.05    0.04
   2  -5 -12    0.40    0.06
   2  -5 -12    0.36    0.06
   1  -5 -12    0.16    0.04
   0  -5 -12   -0.02    0.03
  -1  -5 -12    0.51    0.06
  -2  -5 -12    0.07    0.04
   3  -6 -12    0.03    0.04
   3  -6 -12    0.04    0.04
   2  -6 -12    0.53    0.06
   2  -6 -12    0.44    0.06
   1  -6 -12    0.13    0.04
   1  -6 -12    0.12    0.04
   0  -6 -12    0.40    0.05
  -1  -6 -12   -0.01    0.03
   3   0 -13    0.58    0.07
   2   0 -13   -0.05    0.03
   1   0 -13    0.65    0.06
   0   0 -13   -0.05    0.03
  -1   0 -13    0.69    0.07
   3  -1 -13    0.01    0.04
   3  -1 -13   -0.01    0.03
   3   1 -13    0.04    0.04
   2  -1 -13   -0.03    0.04
   2   1 -13   -0.03    0.03
   1  -1 -13    0.00    0.03
   1   1 -13    0.03    0.03
   0  -1 -13   -0.02    0.03
   0   1 -13    0.04    0.03
  -1  -1 -13    0.06    0.04
  -1   1 -13    0.07    0.03
   3  -2 -13    0.10    0.04
   3  -2 -13    0.08    0.04
   3   2 -13    0.05    0.04
   2  -2 -13    0.00    0.03
   2   2 -13    0.04    0.03
   1  -2 -13    0.00    0.03
   1   2 -13   -0.03    0.03
   0  -2 -13    0.47    0.06
   0   2 -13    0.48    0.05
  -1  -2 -13    0.39    0.06
  -1   2 -13    0.53    0.06
   2  -3 -13    0.18    0.04
   2   3 -13    0.33    0.05
   1  -3 -13    0.19    0.05
   1   3 -13    0.24    0.04
   0  -3 -13    0.27    0.05
   0   3 -13    0.44    0.05
   0   0   0    0.00    0.00
;
_shelx_hkl_checksum     98211
_shelx_res_file
;
TITL I         P21/N        R   0.03
CELL  0.71073  9.91030 12.57910 10.97720 90.00000 94.18300 90.00000
ZERR 4  0.00040  0.00040  0.00050  0.00000  0.00200  0.00000
LATT 1
SYMM -X+ 0.50000, Y+ 0.50000, -Z+ 0.50000
SFAC C H CL N O
UNIT 52 32 4 12 24
PLAN 30
FMAP 2
L.S. 9
BOND $H
HTAB
EQIV $1 -X+3/2, Y-1/2, -Z+1/2
HTAB N3 O3_$1
HTAB C5 O5
HTAB C9 O5
EQIV $2 X, Y-1, Z
HTAB C12 O1_$2
CONF
ACTA
WGHT    0.037900    0.457400
FVAR       0.08857
CL1   3    1.061465   -0.353038    1.040849    11.00000    0.07021    0.05691 =
         0.06145    0.02297   -0.00380    0.01177
O1    5    0.915882    0.446967    0.702739    11.00000    0.19174    0.04428 =
         0.04690   -0.00078   -0.03722   -0.01305
O2    5    0.863234    0.552508    0.554459    11.00000    0.10833    0.03187 =
         0.06392    0.00483   -0.00647   -0.00037
O3    5    0.692755    0.416245    0.168529    11.00000    0.10212    0.06572 =
         0.04120    0.01991   -0.00301    0.01950
O4    5    0.663046    0.247284    0.141883    11.00000    0.06723    0.07927 =
         0.03998   -0.00278   -0.01171    0.00209
O5    5    0.886329    0.100554    0.738984    11.00000    0.09933    0.03774 =
         0.03218   -0.00374   -0.00613    0.01448
O6    5    0.895035   -0.058934    0.642688    11.00000    0.07628    0.03067 =
         0.03279   -0.00109   -0.00692    0.00041
N1    4    0.873876    0.463856    0.598480    11.00000    0.07274    0.03541 =
         0.04503    0.00087   -0.00171   -0.00329
N2    4    0.698604    0.323521    0.204309    11.00000    0.04611    0.06355 =
         0.03182    0.00522    0.00123    0.00924
N3    4    0.831533    0.079965    0.534175    11.00000    0.06303    0.03250 =
         0.02966   -0.00327   -0.00468   -0.00240
AFIX  43
H3A   2    0.813307    0.031188    0.480589    11.00000   -1.20000
AFIX   0
C1    1    0.764193    0.202174    0.373828    11.00000    0.03836    0.04301 =
         0.02881   -0.00251    0.00233   -0.00049
AFIX  43
H1    2    0.738638    0.145159    0.323364    11.00000   -1.20000
AFIX   0
C2    1    0.751987    0.305329    0.331348    11.00000    0.03381    0.04969 =
         0.02745    0.00571    0.00302    0.00563
C3    1    0.787637    0.392773    0.401206    11.00000    0.04400    0.03924 =
         0.03783    0.00754    0.00425    0.00383
AFIX  43
H3    2    0.780040    0.461546    0.370373    11.00000   -1.20000
AFIX   0
C4    1    0.835328    0.372283    0.519734    11.00000    0.04277    0.03523 =
         0.03469   -0.00014    0.00251   -0.00066
C5    1    0.850061    0.271927    0.568652    11.00000    0.04197    0.03706 =
         0.03046    0.00245   -0.00123   -0.00061
AFIX  43
H5    2    0.882229    0.262337    0.649625    11.00000   -1.20000
AFIX   0
C6    1    0.815777    0.185177    0.494310    11.00000    0.03753    0.03478 =
         0.03109    0.00189    0.00300    0.00038
C7    1    0.872741    0.046729    0.649034    11.00000    0.04637    0.03101 =
         0.03096    0.00063    0.00115    0.00072
C8    1    0.933622   -0.121897    0.744590    11.00000    0.04109    0.03050 =
         0.03252    0.00056    0.00272    0.00125
C9    1    1.000668   -0.085117    0.851073    11.00000    0.05712    0.03069 =
         0.04304   -0.00269   -0.00679   -0.00224
AFIX  43
H9    2    1.019385   -0.013087    0.861283    11.00000   -1.20000
AFIX   0
C10   1    1.039672   -0.157314    0.942592    11.00000    0.05159    0.04533 =
         0.03749   -0.00230   -0.00855    0.00333
AFIX  43
H10   2    1.083960   -0.133897    1.015276    11.00000   -1.20000
AFIX   0
C11   1    1.012462   -0.263657    0.925188    11.00000    0.03896    0.03886 =
         0.04224    0.00705    0.00409    0.00542
C12   1    0.947543   -0.300184    0.817839    11.00000    0.04671    0.02947 =
         0.04981   -0.00047    0.00405   -0.00195
AFIX  43
H12   2    0.930938   -0.372429    0.806729    11.00000   -1.20000
AFIX   0
C13   1    0.907417   -0.228469    0.726983    11.00000    0.04479    0.03408 =
         0.03938   -0.00553   -0.00102   -0.00283
AFIX  43
H13   2    0.863005   -0.252039    0.654423    11.00000   -1.20000
AFIX   0
HKLF 4
REM  I         P21/N        R   0.03
REM R1 =  0.0326 for    2134 Fo > 4sig(Fo)  and  0.0431 for all    2584 data
REM    208 parameters refined using      0 restraints
END
WGHT      0.0377      0.4619
REM Instructions for potential hydrogen bonds
HTAB N3 O3_$1
HTAB C5 O5
HTAB C9 O5
HTAB C12 O1_$2
REM Highest difference peak  0.176,  deepest hole -0.196,  1-sigma level  0.042
Q1    1   0.9673  0.0867  0.7022  11.00000  0.05    0.18
Q2    1   1.0080 -0.1134  0.7804  11.00000  0.05    0.16
Q3    1   1.0534 -0.1264  0.8788  11.00000  0.05    0.15
Q4    1   0.8149  0.0748  0.7046  11.00000  0.05    0.15
Q5    1   0.9644  0.4418  0.6376  11.00000  0.05    0.14
Q6    1   0.7450  0.1978  0.4483  11.00000  0.05    0.13
Q7    1   0.9595 -0.2804  0.8862  11.00000  0.05    0.13
Q8    1   0.8518  0.3791  0.4498  11.00000  0.05    0.13
Q9    1   0.7788  0.5342  0.5820  11.00000  0.05    0.12
Q10   1   0.6320  0.1834  0.1586  11.00000  0.05    0.12
Q11   1   1.1535 -0.3640  1.0046  11.00000  0.05    0.12
Q12   1   0.9817 -0.1189  0.9047  11.00000  0.05    0.12
Q13   1   0.8178 -0.0368  0.6790  11.00000  0.05    0.12
Q14   1   0.7418  0.3178  0.2799  11.00000  0.05    0.11
Q15   1   0.8810  0.1229  0.7542  11.00000  0.05    0.11
Q16   1   0.9731 -0.2671  0.7547  11.00000  0.05    0.11
Q17   1   1.1460 -0.0858  1.0022  11.00000  0.05    0.11
Q18   1   0.7990  0.3252  0.5522  11.00000  0.05    0.11
Q19   1   0.7119  0.2640  0.3624  11.00000  0.05    0.11
Q20   1   0.9972 -0.2114  0.9438  11.00000  0.05    0.11
Q21   1   0.7807  0.2296  0.5396  11.00000  0.05    0.11
Q22   1   0.7200  0.3443  0.3825  11.00000  0.05    0.11
Q23   1   0.8753  0.5018  0.1812  11.00000  0.05    0.11
Q24   1   1.0701 -0.2216  0.9155  11.00000  0.05    0.11
Q25   1   0.9409 -0.1778  0.7206  11.00000  0.05    0.10
Q26   1   0.8001  0.2583  0.3283  11.00000  0.05    0.10
Q27   1   0.9486 -0.0850  0.6889  11.00000  0.05    0.10
Q28   1   0.8029  0.1432  0.5169  11.00000  0.05    0.10
Q29   1   0.9130 -0.0942  0.8168  11.00000  0.05    0.10
Q30   1   1.1001 -0.3811  0.9402  11.00000  0.05    0.10
;
_shelx_res_checksum     70697
_shelxl_version_number     2014/6
data_II
_database_code_depnum_ccdc_archive 'CCDC 1403525'
_audit_creation_method     SHELXL-2014/6
_chemical_name_systematic
;
Phenyl <i>N</i>-(3,5-dinitrophenyl)carbamate
;
_chemical_name_common     ?
_chemical_formula_moiety     'C13 H9 N3 O6'
_chemical_formula_sum     'C13 H9 N3 O6'
_chemical_formula_iupac     'C13 H9 N3 O6'
_chemical_formula_weight     303.23
_chemical_melting_point     ?
_shelx_space_group_comment
;
The symmetry employed for this shelxl refinement is uniquely defined
by the following loop, which should always be used as a source of
symmetry information in preference to the above space-group names.
They are only intended as comments.
;
_space_group_crystal_system     monoclinic
_space_group_name_H-M_alt     'P 21/c'
_space_group_name_Hall     '-P 2ybc'
loop_
    _space_group_symop_operation_xyz
    'x, y, z'
    '-x, y+1/2, -z+1/2'
    '-x, -y, -z'
    'x, -y-1/2, z-1/2'
_cell_length_a     12.2549(4)
_cell_length_b     8.8717(4)
_cell_length_c     12.1470(5)
_cell_angle_alpha     90
_cell_angle_beta     91.673(2)
_cell_angle_gamma     90
_cell_volume     1320.08(9)
_cell_formula_units_Z     4
_cell_measurement_reflns_used     1992
_cell_measurement_theta_min     1.66
_cell_measurement_theta_max     25.00
_cell_measurement_temperature     293(2)
_exptl_crystal_description     block
_exptl_crystal_colour     yellow
_exptl_crystal_size_max     0.35
_exptl_crystal_size_mid     0.30
_exptl_crystal_size_min     0.25
_exptl_crystal_density_diffrn     1.526
_exptl_crystal_density_meas     ?
_exptl_crystal_density_method     ?
_exptl_crystal_F_000     624
_exptl_absorpt_coefficient_mu     0.124
_exptl_absorpt_correction_type     multi-scan
_exptl_absorpt_process_details
;
(<i>SADABS</i>; Bruker, 2008)
;
_shelx_estimated_absorpt_T_min     ?
_shelx_estimated_absorpt_T_max     ?
_exptl_absorpt_correction_T_min     0.969
_exptl_absorpt_correction_T_max     0.976
_diffrn_ambient_temperature     293(2)
_diffrn_radiation_type     MoK\a
_diffrn_radiation_wavelength     0.71073
_diffrn_radiation_source     'fine-focus sealed tube'
_diffrn_radiation_monochromator     graphite
_diffrn_measurement_device_type     'Bruker SMART APEXII CCD'
_diffrn_measurement_method     '\w and \f scans'
_diffrn_detector_area_resol_mean     ?
_diffrn_reflns_number     11395
_diffrn_reflns_av_R_equivalents     0.0201
_diffrn_reflns_theta_min     1.662
_diffrn_reflns_theta_max     27.134
_diffrn_reflns_theta_full     25.242
_diffrn_measured_fraction_theta_max     0.997
_diffrn_measured_fraction_theta_full     0.999
_diffrn_reflns_limit_h_min     -13
_diffrn_reflns_limit_h_max     15
_diffrn_reflns_limit_k_min     -7
_diffrn_reflns_limit_k_max     11
_diffrn_reflns_limit_l_min     -15
_diffrn_reflns_limit_l_max     15
_refine_special_details     ?
_reflns_number_total     2925
_reflns_number_gt     2355
_reflns_threshold_expression     'I > 2\s(I)'
_refine_ls_structure_factor_coef     Fsqd
_refine_ls_matrix_type     full
_refine_ls_R_factor_all     0.0555
_refine_ls_R_factor_gt     0.0443
_refine_ls_wR_factor_gt     0.1120
_refine_ls_wR_factor_ref     0.1216
_refine_ls_goodness_of_fit_ref     1.029
_refine_ls_restrained_S_all     1.029
_refine_ls_number_reflns     2925
_refine_ls_number_parameters     199
_refine_ls_number_restraints     0
_refine_ls_hydrogen_treatment     constr
_refine_ls_weighting_scheme     calc
_refine_ls_weighting_details
              'w=1/[\s^2^(Fo^2^)+(0.0617P)^2^+0.3280P] where P=(Fo^2^+2Fc^2^)/3'
_atom_sites_solution_hydrogens     geom
_atom_sites_solution_primary     direct
_atom_sites_solution_secondary     difmap
_refine_ls_shift/su_max     0.000
_refine_ls_shift/su_mean     0.000
_refine_diff_density_max     0.229
_refine_diff_density_min     -0.268
_refine_ls_extinction_method     none
_refine_ls_extinction_coef     .
loop_
    _atom_type_symbol
    _atom_type_description
    _atom_type_scat_dispersion_real
    _atom_type_scat_dispersion_imag
    _atom_type_scat_source
    'C' 'C' 0.0033 0.0016
                         'International Tables Vol C Tables 4.2.6.8 and 6.1.1.4'
    'H' 'H' 0.0000 0.0000
                         'International Tables Vol C Tables 4.2.6.8 and 6.1.1.4'
    'N' 'N' 0.0061 0.0033
                         'International Tables Vol C Tables 4.2.6.8 and 6.1.1.4'
    'O' 'O' 0.0106 0.0060
                         'International Tables Vol C Tables 4.2.6.8 and 6.1.1.4'
_computing_data_collection
;
<i>APEX2</i> (Bruker, 2008)
;
_computing_cell_refinement
;
<i>SAINT</i> (Bruker, 2008)
;
_computing_data_reduction
;
<i>SAINT</i> (Bruker, 2008)
;
_computing_structure_solution
;
SHELXS-97 (Sheldrick, 2008)
;
_computing_structure_refinement
;
SHELXL2014 (Sheldrick, 2015)
;
_computing_molecular_graphics
;
<i>PLATON</i> (Spek, 2009)
;
_computing_publication_material
;
SHELXL2014 (Sheldrick, 2015) and <i>PLATON</i> (Spek, 2009)
;
loop_
    _atom_site_type_symbol
    _atom_site_label
    _atom_site_fract_x
    _atom_site_fract_y
    _atom_site_fract_z
    _atom_site_U_iso_or_equiv
    _atom_site_adp_type
    _atom_site_calc_flag
    _atom_site_occupancy
    _atom_site_disorder_assembly
    _atom_site_disorder_group
    O O1 0.61513(10) 0.32392(15) 0.60653(10) 0.0637(4) Uani d 1 . .
    O O2 0.79022(12) 0.31538(18) 0.63113(11) 0.0785(4) Uani d 1 . .
    O O3 1.00811(10) 0.0409(2) 0.37541(12) 0.0824(5) Uani d 1 . .
    O O4 0.93014(11) -0.11517(17) 0.26319(12) 0.0722(4) Uani d 1 . .
    O O5 0.42568(8) 0.16533(11) 0.29697(8) 0.0433(3) Uani d 1 . .
    O O6 0.38141(10) -0.04444(13) 0.20033(12) 0.0667(4) Uani d 1 . .
    N N1 0.70568(11) 0.27772(15) 0.58344(10) 0.0488(3) Uani d 1 . .
    N N2 0.92743(10) -0.01973(18) 0.33498(11) 0.0522(4) Uani d 1 . .
    N N3 0.53349(9) -0.04417(13) 0.30003(10) 0.0416(3) Uani d 1 . .
    H H3A 0.5327 -0.1390 0.2852 0.050 Uiso calc 1 . .
    C C1 0.72796(11) -0.03251(16) 0.32278(11) 0.0382(3) Uani d 1 . .
    H H5 0.7340 -0.1028 0.2665 0.046 Uiso calc 1 . .
    C C2 0.81974(11) 0.02594(17) 0.37459(11) 0.0397(3) Uani d 1 . .
    C C3 0.81594(12) 0.12779(17) 0.46001(11) 0.0423(3) Uani d 1 . .
    H H3 0.8789 0.1657 0.4944 0.051 Uiso calc 1 . .
    C C4 0.71342(12) 0.17011(15) 0.49145(11) 0.0382(3) Uani d 1 . .
    C C5 0.61827(11) 0.11716(15) 0.44186(11) 0.0370(3) Uani d 1 . .
    H H1 0.5506 0.1491 0.4655 0.044 Uiso calc 1 . .
    C C6 0.62602(11) 0.01493(14) 0.35580(11) 0.0352(3) Uani d 1 . .
    C C7 0.44606(11) 0.03875(15) 0.26836(12) 0.0383(3) Uani d 1 . .
    C C8 0.29939(12) 0.03219(17) 0.13844(14) 0.0475(4) Uani d 1 . .
    C C9 0.19265(13) 0.0095(2) 0.16418(15) 0.0569(4) Uani d 1 . .
    H H13 0.1747 -0.0481 0.2250 0.068 Uiso calc 1 . .
    C C10 0.11244(14) 0.0740(2) 0.09776(16) 0.0644(5) Uani d 1 . .
    H H12 0.0394 0.0593 0.1137 0.077 Uiso calc 1 . .
    C C11 0.13885(15) 0.1595(2) 0.00871(15) 0.0610(5) Uani d 1 . .
    H H11 0.0839 0.2024 -0.0354 0.073 Uiso calc 1 . .
    C C12 0.24650(15) 0.1821(2) -0.01578(14) 0.0590(4) Uani d 1 . .
    H H10 0.2643 0.2407 -0.0761 0.071 Uiso calc 1 . .
    C C13 0.32810(14) 0.1174(2) 0.04939(15) 0.0548(4) Uani d 1 . .
    H H9 0.4011 0.1314 0.0333 0.066 Uiso calc 1 . .
loop_
    _atom_site_aniso_label
    _atom_site_aniso_U_11
    _atom_site_aniso_U_22
    _atom_site_aniso_U_33
    _atom_site_aniso_U_12
    _atom_site_aniso_U_13
    _atom_site_aniso_U_23
    O1 0.0677(8) 0.0644(8) 0.0598(7) 0.0019(6) 0.0147(6) -0.0192(6)
    O2 0.0757(9) 0.0913(11) 0.0673(8) -0.0013(8) -0.0177(7) -0.0362(8)
    O3 0.0406(6) 0.1277(14) 0.0791(9) -0.0059(7) 0.0041(6) -0.0198(9)
    O4 0.0600(8) 0.0823(10) 0.0753(8) 0.0092(7) 0.0192(6) -0.0170(8)
    O5 0.0452(6) 0.0320(5) 0.0525(6) 0.0027(4) -0.0015(4) -0.0037(4)
    O6 0.0591(7) 0.0358(6) 0.1029(10) 0.0050(5) -0.0356(7) -0.0157(6)
    N1 0.0620(8) 0.0448(7) 0.0395(6) -0.0031(6) -0.0005(6) -0.0039(6)
    N2 0.0439(7) 0.0672(9) 0.0459(7) 0.0044(7) 0.0064(6) 0.0044(7)
    N3 0.0427(6) 0.0257(6) 0.0559(7) -0.0010(5) -0.0061(5) -0.0023(5)
    C1 0.0466(7) 0.0346(7) 0.0334(6) 0.0033(6) 0.0020(6) 0.0020(5)
    C2 0.0394(7) 0.0435(8) 0.0363(7) 0.0038(6) 0.0033(5) 0.0081(6)
    C3 0.0428(7) 0.0469(8) 0.0369(7) -0.0040(6) -0.0053(6) 0.0043(6)
    C4 0.0484(7) 0.0344(7) 0.0319(6) -0.0004(6) 0.0000(5) 0.0018(5)
    C5 0.0418(7) 0.0318(7) 0.0376(7) 0.0009(6) 0.0027(5) 0.0044(5)
    C6 0.0411(7) 0.0272(6) 0.0371(7) -0.0011(5) -0.0019(5) 0.0055(5)
    C7 0.0381(7) 0.0293(7) 0.0475(7) -0.0052(5) -0.0012(6) 0.0007(6)
    C8 0.0434(8) 0.0373(8) 0.0610(9) 0.0015(6) -0.0114(7) -0.0130(7)
    C9 0.0516(9) 0.0643(11) 0.0546(9) -0.0033(8) -0.0007(7) 0.0016(8)
    C10 0.0403(8) 0.0860(14) 0.0667(11) 0.0024(8) -0.0011(8) -0.0057(10)
    C11 0.0602(10) 0.0674(12) 0.0545(10) 0.0101(9) -0.0143(8) -0.0082(9)
    C12 0.0751(12) 0.0563(10) 0.0457(9) -0.0051(9) 0.0018(8) -0.0071(8)
    C13 0.0453(8) 0.0522(9) 0.0670(10) -0.0069(7) 0.0061(7) -0.0168(8)
_geom_special_details
;
 All esds (except the esd in the dihedral angle between two l.s. planes)
 are estimated using the full covariance matrix.  The cell esds are taken
 into account individually in the estimation of esds in distances, angles
 and torsion angles; correlations between esds in cell parameters are only
 used when they are defined by crystal symmetry.  An approximate (isotropic)
 treatment of cell esds is used for estimating esds involving l.s. planes.
;
loop_
    _geom_bond_atom_site_label_1
    _geom_bond_atom_site_label_2
    _geom_bond_site_symmetry_2
    _geom_bond_distance
    _geom_bond_publ_flag
    O1 N1 . 1.2232(17) ?
    O2 N1 . 1.2188(17) ?
    O3 N2 . 1.2165(19) ?
    O4 N2 . 1.2167(19) ?
    O5 C7 . 1.2039(16) ?
    O6 C7 . 1.3480(17) ?
    O6 C8 . 1.4119(18) ?
    N1 C4 . 1.4748(18) ?
    N2 C2 . 1.4745(18) ?
    N3 C7 . 1.3465(18) ?
    N3 C6 . 1.4054(17) ?
    N3 H3A . 0.8600 ?
    C1 C2 . 1.374(2) ?
    C1 C6 . 1.3885(19) ?
    C1 H5 . 0.9300 ?
    C2 C3 . 1.378(2) ?
    C3 C4 . 1.376(2) ?
    C3 H3 . 0.9300 ?
    C4 C5 . 1.3791(19) ?
    C5 C6 . 1.3894(19) ?
    C5 H1 . 0.9300 ?
    C8 C9 . 1.369(2) ?
    C8 C13 . 1.374(3) ?
    C9 C10 . 1.378(2) ?
    C9 H13 . 0.9300 ?
    C10 C11 . 1.368(3) ?
    C10 H12 . 0.9300 ?
    C11 C12 . 1.376(3) ?
    C11 H11 . 0.9300 ?
    C12 C13 . 1.382(2) ?
    C12 H10 . 0.9300 ?
    C13 H9 . 0.9300 ?
loop_
    _geom_angle_atom_site_label_1
    _geom_angle_atom_site_label_2
    _geom_angle_atom_site_label_3
    _geom_angle_site_symmetry_1
    _geom_angle_site_symmetry_3
    _geom_angle
    _geom_angle_publ_flag
    C7 O6 C8 . . 117.34(11) ?
    O2 N1 O1 . . 124.29(14) ?
    O2 N1 C4 . . 117.71(13) ?
    O1 N1 C4 . . 118.00(13) ?
    O3 N2 O4 . . 123.94(14) ?
    O3 N2 C2 . . 118.12(14) ?
    O4 N2 C2 . . 117.94(14) ?
    C7 N3 C6 . . 123.92(11) ?
    C7 N3 H3A . . 118.0 ?
    C6 N3 H3A . . 118.0 ?
    C2 C1 C6 . . 118.98(13) ?
    C2 C1 H5 . . 120.5 ?
    C6 C1 H5 . . 120.5 ?
    C1 C2 C3 . . 123.17(13) ?
    C1 C2 N2 . . 118.37(13) ?
    C3 C2 N2 . . 118.44(13) ?
    C4 C3 C2 . . 116.06(13) ?
    C4 C3 H3 . . 122.0 ?
    C2 C3 H3 . . 122.0 ?
    C3 C4 C5 . . 123.57(13) ?
    C3 C4 N1 . . 117.80(13) ?
    C5 C4 N1 . . 118.63(12) ?
    C4 C5 C6 . . 118.39(13) ?
    C4 C5 H1 . . 120.8 ?
    C6 C5 H1 . . 120.8 ?
    C1 C6 C5 . . 119.81(12) ?
    C1 C6 N3 . . 117.89(12) ?
    C5 C6 N3 . . 122.30(12) ?
    O5 C7 N3 . . 126.67(13) ?
    O5 C7 O6 . . 124.37(13) ?
    N3 C7 O6 . . 108.94(12) ?
    C9 C8 C13 . . 121.95(15) ?
    C9 C8 O6 . . 118.54(16) ?
    C13 C8 O6 . . 119.31(15) ?
    C8 C9 C10 . . 118.38(17) ?
    C8 C9 H13 . . 120.8 ?
    C10 C9 H13 . . 120.8 ?
    C11 C10 C9 . . 120.82(16) ?
    C11 C10 H12 . . 119.6 ?
    C9 C10 H12 . . 119.6 ?
    C10 C11 C12 . . 120.16(17) ?
    C10 C11 H11 . . 119.9 ?
    C12 C11 H11 . . 119.9 ?
    C11 C12 C13 . . 119.89(17) ?
    C11 C12 H10 . . 120.1 ?
    C13 C12 H10 . . 120.1 ?
    C8 C13 C12 . . 118.81(16) ?
    C8 C13 H9 . . 120.6 ?
    C12 C13 H9 . . 120.6 ?
loop_
    _geom_torsion_atom_site_label_1
    _geom_torsion_atom_site_label_2
    _geom_torsion_atom_site_label_3
    _geom_torsion_atom_site_label_4
    _geom_torsion_site_symmetry_1
    _geom_torsion_site_symmetry_2
    _geom_torsion_site_symmetry_3
    _geom_torsion_site_symmetry_4
    _geom_torsion
    _geom_torsion_publ_flag
    C6 C1 C2 C3 . . . . 1.4(2) ?
    C6 C1 C2 N2 . . . . -177.01(12) ?
    O3 N2 C2 C1 . . . . 174.49(15) ?
    O4 N2 C2 C1 . . . . -5.0(2) ?
    O3 N2 C2 C3 . . . . -4.0(2) ?
    O4 N2 C2 C3 . . . . 176.50(14) ?
    C1 C2 C3 C4 . . . . -0.4(2) ?
    N2 C2 C3 C4 . . . . 178.04(12) ?
    C2 C3 C4 C5 . . . . -0.5(2) ?
    C2 C3 C4 N1 . . . . 179.34(12) ?
    O2 N1 C4 C3 . . . . -4.8(2) ?
    O1 N1 C4 C3 . . . . 174.88(14) ?
    O2 N1 C4 C5 . . . . 175.11(14) ?
    O1 N1 C4 C5 . . . . -5.3(2) ?
    C3 C4 C5 C6 . . . . 0.3(2) ?
    N1 C4 C5 C6 . . . . -179.52(12) ?
    C2 C1 C6 C5 . . . . -1.57(19) ?
    C2 C1 C6 N3 . . . . 178.72(12) ?
    C4 C5 C6 C1 . . . . 0.73(19) ?
    C4 C5 C6 N3 . . . . -179.58(12) ?
    C7 N3 C6 C1 . . . . -137.09(14) ?
    C7 N3 C6 C5 . . . . 43.2(2) ?
    C6 N3 C7 O5 . . . . -12.7(2) ?
    C6 N3 C7 O6 . . . . 168.91(13) ?
    C8 O6 C7 O5 . . . . 15.9(2) ?
    C8 O6 C7 N3 . . . . -165.73(14) ?
    C7 O6 C8 C9 . . . . -110.20(18) ?
    C7 O6 C8 C13 . . . . 74.81(19) ?
    C13 C8 C9 C10 . . . . 0.4(3) ?
    O6 C8 C9 C10 . . . . -174.48(15) ?
    C8 C9 C10 C11 . . . . -0.4(3) ?
    C9 C10 C11 C12 . . . . 0.0(3) ?
    C10 C11 C12 C13 . . . . 0.4(3) ?
    C9 C8 C13 C12 . . . . 0.1(2) ?
    O6 C8 C13 C12 . . . . 174.88(14) ?
    C11 C12 C13 C8 . . . . -0.5(2) ?
loop_
    _geom_hbond_atom_site_label_D
    _geom_hbond_atom_site_label_H
    _geom_hbond_atom_site_label_A
    _geom_hbond_site_symmetry_A
    _geom_hbond_distance_DH
    _geom_hbond_distance_HA
    _geom_hbond_distance_DA
    _geom_hbond_angle_DHA
    N3 H3A O5 2_645 0.86 2.07 2.8836(15) 157
_shelx_hkl_file
;
   0   0  -1   -0.02    0.01
   0   0   1   -0.01    0.01
   0   0   1   -0.02    0.00
   0   0  -1   -0.03    0.00
   0   0   2   16.38    0.34
   0   0  -2   16.38    0.34
   0   0  -2   15.68    0.34
   0   0   2   16.24    0.34
   0   0   2   16.60    0.34
   0   0  -3   -0.02    0.02
   0   0   3   -0.02    0.02
   0   0   3   -0.07    0.01
   0   0   3   -0.04    0.02
   0   0  -3   -0.04    0.02
   0   0  -4   35.29    0.75
   0   0  -4   36.39    0.76
   0   0   4   37.48    0.75
   0   0   4   37.10    0.75
   0   0   4   36.92    0.76
   0   0  -5    0.00    0.03
   0   0  -5    0.01    0.03
   0   0   5   -0.03    0.02
   0   0   5   -0.01    0.03
   0   0   5    0.00    0.02
   0   0   6   35.49    0.75
   0   0   6   33.27    0.72
   0   0   6   33.27    0.73
   0   0  -6   31.24    0.72
   0   0   7    0.00    0.05
   0   0  -7   -0.01    0.05
   0   0   8   17.11    0.45
   0   0  -8   16.72    0.44
   0   0   9    0.12    0.07
   0   0  -9   -0.01    0.06
   0   0 -10    0.77    0.12
   0   0 -10    0.68    0.10
   0   0  10    0.77    0.11
   0   0 -11   -0.16    0.05
   0   0  11   -0.04    0.07
   0   0 -11    0.02    0.08
   0   0  12    0.12    0.10
   0   0 -12    0.23    0.10
   0   0 -12    0.18    0.09
   0   0 -13    0.02    0.10
   0   0 -13   -0.07    0.07
   0   0  13   -0.02    0.10
   0   0 -14    0.41    0.12
   0   0 -14    0.19    0.10
   0   0  14    0.16    0.12
   0   0 -15   -0.08    0.08
   0   0 -15   -0.05    0.10
   0   0  15    0.03    0.11
   0   1   0   -0.35    0.02
   0   1   0   -0.36    0.02
   0  -1   0   -0.31    0.02
   0  -1   0   -0.33    0.02
   0   1  -1   14.14    0.31
   0   1  -1   15.36    0.31
   0   1  -1   13.31    0.31
   0   1   1   14.26    0.31
   0   1   1   14.60    0.31
   0  -1   1   13.86    0.31
   0  -1  -1   14.73    0.31
   0  -1   1   15.15    0.31
   0  -1  -1   14.23    0.31
   0  -1   1   13.99    0.31
   0   1  -2  116.62    2.31
   0   1  -2  122.07    2.31
   0   1  -2  116.97    2.35
   0   1   2  119.83    2.32
   0   1   2  123.69    2.32
   0  -1  -2  121.66    2.32
   0  -1   2  117.45    2.31
   0  -1   2  118.06    2.32
   0  -1  -2  127.42    2.32
   0  -1   2  121.51    2.31
   0   1   3  128.24    2.38
   0   1  -3  120.00    2.38
   0   1  -3  125.12    2.38
   0   1   3  124.07    2.38
   0   1  -3  127.79    2.37
   0  -1   3  119.65    2.37
   0  -1  -3  118.28    2.38
   0  -1   3  119.97    2.37
   0  -1   3  119.05    2.37
   0  -1  -3  128.82    2.38
   0   1   4    8.66    0.22
   0   1   4    8.07    0.22
   0   1  -4    8.06    0.22
   0   1  -4    8.06    0.21
   0  -1  -4    8.18    0.22
   0  -1   4    8.27    0.21
   0  -1  -4    8.56    0.22
   0  -1   4    8.21    0.21
   0   1   5   56.51    1.18
   0   1   5   60.08    1.19
   0   1  -5   57.97    1.18
   0   1  -5   57.72    1.17
   0  -1  -5   56.77    1.18
   0  -1   5   56.37    1.17
   0  -1   5   57.74    1.17
   0  -1   5   58.88    1.18
   0  -1  -5   60.82    1.19
   0   1   6   92.70    1.86
   0   1  -6   95.36    1.88
   0   1   6   88.71    1.87
   0   1   6   95.09    1.88
   0   1  -6   96.01    1.87
   0  -1   6   98.63    1.89
   0  -1   6   93.66    1.87
   0  -1  -6   91.54    1.88
   0  -1  -6   94.21    1.88
   0   1   7    0.77    0.09
   0   1  -7    0.66    0.08
   0   1  -7    0.61    0.08
   0  -1   7    0.55    0.07
   0  -1  -7    0.57    0.08
   0   1  -8   13.71    0.38
   0   1  -8   13.23    0.37
   0   1   8   13.69    0.39
   0  -1  -8   13.64    0.39
   0  -1   8   14.33    0.39
   0   1   9    0.45    0.09
   0   1  -9    0.46    0.07
   0   1  -9    0.40    0.08
   0  -1   9    0.28    0.07
   0  -1  -9    0.47    0.09
   0   1  10    1.92    0.16
   0   1 -10    1.76    0.14
   0   1 -10    1.81    0.16
   0  -1 -10    1.80    0.16
   0  -1  10    2.08    0.16
   0   1  11    6.00    0.28
   0   1 -11    6.15    0.26
   0   1 -11    5.94    0.27
   0  -1 -11    6.32    0.28
   0  -1  11    5.91    0.27
   0   1 -12    0.03    0.07
   0   1 -12    0.04    0.08
   0   1  12   -0.01    0.09
   0  -1  12    0.00    0.09
   0  -1 -12    0.10    0.09
   0   1 -13    0.07    0.09
   0   1 -13    0.10    0.10
   0   1  13    0.11    0.10
   0  -1  13    0.01    0.10
   0  -1 -13    0.17    0.10
   0   1 -14    0.11    0.10
   0   1 -14    0.35    0.12
   0   1  14    0.15    0.12
   0  -1 -14    0.26    0.11
   0  -1 -14    0.35    0.12
   0  -1  14    0.33    0.12
   0   1 -15    0.11    0.12
   0   1 -15    0.24    0.11
   0   1  15   -0.22    0.10
   0  -1 -15    0.14    0.12
   0  -1  15    0.24    0.14
   0  -1 -15    0.09    0.10
   0   2   0  456.62    8.73
   0   2   0  457.31    8.79
   0  -2   0  453.01    8.71
   0  -2   0  441.62    8.69
   0   2  -1   82.65    1.61
   0   2  -1   84.08    1.61
   0   2   1   82.65    1.62
   0   2   1   82.67    1.61
   0  -2   1   82.78    1.60
   0  -2  -1   82.86    1.61
   0   2  -2  501.14    9.97
   0   2   2  506.72   10.08
   0   2   2  521.97   10.04
   0   2  -2  480.38    9.98
   0   2  -2  509.77   10.05
   0  -2  -2  523.90   10.08
   0  -2   2  516.99   10.06
   0  -2   2  524.93   10.07
   0  -2   2  547.65   10.04
   0  -2  -2  546.49   10.12
   0   2  -3  605.06   11.52
   0   2   3  575.72   11.56
   0   2   3  607.10   11.54
   0   2  -3  589.28   11.58
   0   2  -3  580.53   11.48
   0  -2   3  590.13   11.45
   0  -2   3  574.50   11.44
   0  -2  -3  629.16   11.66
   0  -2   3  600.37   11.51
   0  -2  -3  599.30   11.56
   0   2  -4  106.07    2.06
   0   2  -4  104.13    2.06
   0   2  -4  107.75    2.07
   0   2   4  106.61    2.07
   0   2   4  105.52    2.07
   0  -2  -4  104.97    2.07
   0  -2   4  107.53    2.06
   0  -2   4   99.54    2.06
   0  -2   4  105.85    2.06
   0  -2  -4  104.43    2.07
   0   2  -5    1.86    0.11
   0   2   5    1.88    0.11
   0   2   5    1.83    0.10
   0   2  -5    1.91    0.11
   0   2  -5    2.15    0.10
   0  -2  -5    2.02    0.10
   0  -2   5    1.98    0.10
   0  -2  -5    1.78    0.11
   0  -2   5    1.97    0.10
   0  -2   5    1.91    0.10
   0   2  -6   33.78    0.75
   0   2   6   34.82    0.76
   0   2  -6   33.89    0.74
   0   2  -6   34.32    0.75
   0   2   6   34.40    0.75
   0  -2  -6   33.68    0.75
   0  -2   6   33.50    0.74
   0  -2  -6   35.40    0.75
   0   2  -7    0.24    0.06
   0   2  -7    0.19    0.06
   0   2   7    0.10    0.06
   0  -2   7    0.19    0.06
   0  -2  -7    0.08    0.06
   0   2   8    1.07    0.11
   0   2  -8    1.08    0.11
   0   2  -8    0.95    0.09
   0  -2   8    1.15    0.12
   0  -2  -8    1.07    0.11
   0   2  -9    2.78    0.16
   0   2  -9    2.63    0.17
   0   2   9    2.80    0.17
   0  -2   9    2.64    0.17
   0  -2  -9    2.74    0.17
   0   2 -10   12.49    0.40
   0   2 -10   12.77    0.39
   0   2  10   13.00    0.40
   0  -2  10   13.03    0.41
   0  -2 -10   12.54    0.40
   0   2 -11    3.28    0.22
   0   2  11    3.65    0.22
   0   2 -11    3.52    0.20
   0  -2  11    3.36    0.22
   0  -2 -11    3.01    0.21
   0   2 -12    0.15    0.09
   0   2 -12    0.37    0.09
   0   2  12    0.32    0.11
   0  -2 -12    0.33    0.11
   0  -2  12    0.28    0.11
   0   2  13    2.07    0.20
   0   2 -13    2.15    0.19
   0   2 -13    2.28    0.21
   0  -2  13    1.78    0.18
   0  -2 -13    1.96    0.20
   0   2 -14    0.24    0.11
   0   2 -14    0.43    0.12
   0   2  14    0.58    0.14
   0  -2 -14    0.39    0.13
   0  -2  14    0.26    0.13
   0   2  15    0.26    0.14
   0   2 -15   -0.02    0.12
   0   2 -15   -0.06    0.09
   0  -2 -15   -0.07    0.12
   0  -2  15    0.04    0.12
   0   3   0   -0.12    0.02
   0   3   0   -0.11    0.03
   0  -3   0   -0.17    0.03
   0   3  -1  132.98    2.51
   0   3  -1  128.09    2.52
   0   3   1  128.54    2.52
   0  -3   1  129.87    2.51
   0  -3   1  130.89    2.52
   0  -3  -1  130.96    2.52
   0   3  -2    8.79    0.22
   0   3   2    9.01    0.24
   0   3  -2    9.00    0.23
   0   3   2    8.94    0.24
   0  -3  -2    9.05    0.24
   0  -3   2    9.19    0.23
   0  -3   2    9.05    0.23
   0  -3   2    9.09    0.22
   0   3  -3   33.77    0.72
   0   3  -3   34.31    0.71
   0   3   3   32.64    0.72
   0   3  -3   34.76    0.71
   0   3   3   34.70    0.72
   0  -3   3   33.87    0.72
   0  -3  -3   35.14    0.72
   0  -3   3   33.29    0.71
   0  -3  -3   33.78    0.72
   0  -3   3   33.35    0.71
   0   3  -4   10.78    0.28
   0   3  -4   10.71    0.28
   0   3   4   10.58    0.29
   0   3  -4   10.97    0.29
   0  -3  -4   10.98    0.29
   0  -3   4   10.68    0.27
   0  -3   4   10.73    0.28
   0  -3  -4   10.85    0.29
   0  -3   4   10.73    0.28
   0   3  -5   70.53    1.44
   0   3   5   70.91    1.45
   0   3   5   71.84    1.45
   0   3  -5   71.05    1.45
   0   3  -5   70.06    1.44
   0  -3   5   73.49    1.45
   0  -3  -5   71.71    1.45
   0  -3   5   69.90    1.43
   0  -3  -5   72.44    1.46
   0   3  -6    3.38    0.15
   0   3  -6    3.27    0.15
   0   3  -6    3.12    0.16
   0  -3   6    3.47    0.15
   0  -3  -6    3.39    0.16
   0   3  -7   32.68    0.74
   0   3  -7   31.72    0.73
   0   3   7   31.94    0.74
   0   3  -7   32.79    0.73
   0  -3  -7   32.11    0.74
   0   3   8    0.53    0.09
   0   3  -8    0.38    0.08
   0   3  -8    0.38    0.07
   0  -3  -8    0.44    0.09
   0   3   9    3.99    0.21
   0   3  -9    3.81    0.20
   0   3  -9    3.85    0.19
   0  -3  -9    4.26    0.21
   0  -3   9    4.01    0.21
   0   3 -10    1.15    0.12
   0   3  10    1.05    0.13
   0   3 -10    1.19    0.13
   0  -3 -10    0.98    0.12
   0  -3  10    1.04    0.13
   0   3 -11    0.01    0.06
   0   3  11    0.16    0.09
   0   3 -11    0.02    0.08
   0  -3 -11    0.10    0.09
   0  -3  11    0.12    0.09
   0   3 -12    2.10    0.19
   0   3  12    2.27    0.21
   0   3 -12    2.44    0.19
   0  -3  12    2.51    0.22
   0  -3 -12    2.22    0.21
   0   3 -13    0.10    0.08
   0   3  13   -0.02    0.10
   0   3 -13   -0.01    0.10
   0  -3 -13   -0.12    0.10
   0  -3  13   -0.09    0.09
   0   3 -14    0.19    0.10
   0   3 -14    0.12    0.11
   0   3  14    0.16    0.13
   0  -3  14    0.18    0.11
   0  -3 -14    0.19    0.12
   0   3  15    0.06    0.12
   0   3 -15    0.07    0.12
   0   3 -15    0.05    0.10
   0  -3 -15    0.09    0.13
   0  -3  15    0.04    0.11
   0   4   0    7.94    0.23
   0   4   0    8.28    0.21
   0  -4   0    8.36    0.23
   0   4   1   97.57    1.92
   0   4   1   96.95    1.89
   0   4  -1   98.31    1.90
   0   4  -1   95.72    1.92
   0  -4  -1   97.90    1.93
   0  -4   1   98.16    1.90
   0  -4   1   97.18    1.92
   0   4  -2  115.12    2.23
   0   4   2  115.25    2.25
   0   4  -2  116.40    2.25
   0   4   2  112.78    2.25
   0  -4   2  113.90    2.24
   0  -4   2  115.68    2.24
   0  -4  -2  111.37    2.25
   0  -4   2  113.71    2.23
   0   4  -3   23.66    0.53
   0   4   3   23.80    0.54
   0   4   3   23.94    0.54
   0   4  -3   24.14    0.54
   0  -4   3   23.66    0.53
   0  -4   3   23.63    0.53
   0  -4  -3   23.18    0.54
   0  -4   3   23.92    0.54
   0   4  -4  186.44    3.59
   0   4   4  179.53    3.59
   0   4  -4  183.57    3.58
   0  -4   4  183.71    3.57
   0  -4  -4  187.67    3.59
   0  -4   4  181.91    3.58
   0  -4  -4  187.50    3.60
   0   4  -5   -0.15    0.06
   0   4  -5    0.03    0.05
   0   4  -5   -0.07    0.05
   0  -4  -5    0.19    0.06
   0  -4   5    0.06    0.05
   0   4  -6   28.08    0.64
   0   4  -6   28.69    0.65
   0   4  -6   27.49    0.65
   0   4   6   28.33    0.66
   0  -4  -6   27.94    0.66
   0  -4   6   27.34    0.63
   0   4  -7   10.47    0.31
   0   4  -7   10.22    0.33
   0   4  -7   10.63    0.32
   0   4   7   11.09    0.34
   0  -4  -7   10.95    0.34
   0   4  -8    0.27    0.07
   0   4  -8    0.21    0.08
   0   4   8    0.28    0.08
   0   4  -8    0.27    0.08
   0  -4  -8    0.21    0.08
   0   4   9   16.07    0.47
   0   4  -9   15.40    0.44
   0   4  -9   15.53    0.46
   0  -4  -9   15.45    0.47
   0   4  10    0.71    0.12
   0   4 -10    0.40    0.09
   0   4 -10    0.50    0.11
   0  -4 -10    0.74    0.13
   0  -4  10    0.55    0.10
   0   4  11    2.03    0.19
   0   4 -11    1.79    0.18
   0   4 -11    1.90    0.17
   0  -4  11    2.28    0.20
   0  -4 -11    2.06    0.20
   0   4  12    1.64    0.17
   0   4 -12    1.51    0.17
   0   4 -12    1.51    0.15
   0  -4  12    2.06    0.20
   0  -4 -12    1.41    0.18
   0   4  13    0.38    0.12
   0   4 -13    0.46    0.13
   0   4 -13    0.64    0.12
   0  -4 -13    0.62    0.14
   0  -4  13    0.70    0.14
   0   4  14    0.35    0.14
   0   4 -14    0.32    0.14
   0   4 -14    0.21    0.10
   0  -4  14    0.30    0.13
   0  -4 -14    0.39    0.15
   0   5   0   -0.02    0.03
   0   5   0   -0.09    0.04
   0  -5   0   -0.11    0.03
   0   5   1    8.46    0.26
   0   5  -1    8.67    0.23
   0   5  -1    8.69    0.26
   0   5   1    8.82    0.23
   0  -5   1    8.49    0.25
   0  -5   1    8.66    0.23
   0  -5  -1    8.59    0.26
   0   5   2    2.43    0.14
   0   5  -2    2.58    0.12
   0   5  -2    2.48    0.13
   0   5   2    2.75    0.11
   0  -5   2    2.67    0.12
   0  -5   2    2.40    0.13
   0  -5   2    2.64    0.13
   0  -5  -2    2.56    0.15
   0   5  -3    5.88    0.20
   0   5  -3    5.65    0.21
   0   5   3    6.79    0.22
   0  -5   3    5.91    0.20
   0   5  -4    1.69    0.11
   0   5  -4    1.70    0.13
   0   5   4    1.71    0.13
   0  -5   4    1.75    0.11
   0   5  -5    4.61    0.20
   0   5  -5    4.64    0.19
   0   5   5    4.70    0.21
   0  -5   5    4.87    0.19
   0   5   6   17.09    0.46
   0   5  -6   17.09    0.45
   0   5  -6   16.45    0.45
   0  -5  -6   16.57    0.46
   0   5  -7    0.24    0.08
   0   5  -7    0.49    0.08
   0   5  -7    0.37    0.09
   0   5   7    0.29    0.08
   0  -5  -7    0.26    0.08
   0   5  -8    4.79    0.23
   0   5  -8    4.55    0.21
   0   5  -8    4.29    0.23
   0   5   8    5.11    0.24
   0  -5  -8    4.62    0.24
   0   5  -9   -0.04    0.08
   0   5   9    0.12    0.09
   0   5  -9    0.13    0.08
   0  -5  -9    0.02    0.09
   0   5  10    8.28    0.34
   0   5 -10    7.77    0.33
   0   5 -10    8.12    0.31
   0  -5 -10    7.90    0.34
   0   5 -11    0.10    0.09
   0   5 -11   -0.08    0.09
   0   5  11    0.14    0.10
   0  -5 -11   -0.01    0.10
   0  -5  11   -0.01    0.09
   0   5 -12    1.78    0.20
   0   5  12    1.42    0.17
   0   5 -12    1.62    0.16
   0  -5  12    1.55    0.18
   0  -5 -12    1.56    0.19
   0   5 -13    0.08    0.09
   0   5  13    0.02    0.11
   0   5 -13    0.15    0.11
   0  -5  13   -0.04    0.09
   0  -5 -13    0.24    0.12
   0   5  14    0.01    0.12
   0   6   0  121.87    2.41
   0   6   0  124.16    2.45
   0   6   1    0.86    0.08
   0   6   1    1.15    0.11
   0   6  -1    1.28    0.09
   0   6  -2    0.11    0.06
   0   6   2    0.08    0.04
   0   6  -2    0.12    0.05
   0   6   2    0.12    0.06
   0   6   3    1.65    0.10
   0   6  -3    1.53    0.13
   0   6   3    1.48    0.13
   0   6  -4    0.73    0.09
   0   6   4    1.20    0.12
   0   6  -4    0.91    0.10
   0   6   5   11.72    0.36
   0   6  -5   11.82    0.34
   0   6  -5   11.57    0.36
   0   6  -6   39.20    0.88
   0   6   6   38.75    0.90
   0   6  -6   38.53    0.89
   0   6  -7   65.28    1.40
   0   6  -7   62.28    1.38
   0   6   7   65.86    1.40
   0   6  -8    7.22    0.31
   0   6  -8    6.56    0.28
   0   6   8    7.86    0.31
   0   6  -9    7.42    0.30
   0   6  -9    7.44    0.32
   0   6  -9    6.98    0.31
   0   6   9    7.01    0.32
   0  -6  -9    7.16    0.32
   0   6 -10    1.12    0.15
   0   6  10    0.79    0.14
   0   6 -10    0.71    0.12
   0  -6 -10    0.94    0.15
   0   6 -11    0.25    0.12
   0   6 -11    0.26    0.09
   0   6  11    0.23    0.12
   0  -6 -11    0.31    0.12
   0   6 -12   -0.12    0.09
   0   6 -12   -0.13    0.07
   0   6  12   -0.09    0.11
   0  -6  12    0.08    0.11
   0  -6 -12   -0.06    0.10
   0   6 -13    0.26    0.13
   0   6  13    0.23    0.13
   0   6 -13    0.11    0.09
   0  -6  13    0.26    0.13
   0  -6 -13    0.08    0.13
   0   7   0   -0.03    0.04
   0   7   0    0.08    0.07
   0   7   1   12.73    0.37
   0   7  -1   12.45    0.37
   0   7   1   12.16    0.32
   0   7  -1   12.03    0.33
   0   7   2    1.05    0.11
   0   7  -2    1.36    0.13
   0   7  -2    1.24    0.11
   0   7   2    1.15    0.09
   0   7  -3    2.73    0.17
   0   7   3    2.68    0.17
   0   7  -3    2.87    0.15
   0   7   3    2.75    0.13
   0   7   4    0.24    0.06
   0   7   4    0.11    0.08
   0   7  -5    0.07    0.08
   0   7  -5    0.08    0.08
   0   7   5   -0.04    0.09
   0   7  -6    3.28    0.19
   0   7   6    3.74    0.23
   0   7  -6    3.42    0.21
   0   7   7    0.54    0.12
   0   7  -7    0.40    0.11
   0   7   8    2.76    0.22
   0   7  -8    3.00    0.22
   0   7  -8    2.70    0.20
   0   7  -9    0.01    0.10
   0   7  -9   -0.03    0.10
   0   7   9    0.12    0.10
   0   7  10    4.52    0.28
   0   7 -10    4.35    0.28
   0   7 -11    0.50    0.14
   0   7  11    0.58    0.14
   0   7 -12   -0.15    0.11
   0   7  12    0.13    0.12
   0   8   0    0.45    0.09
   0   8   0    0.36    0.07
   0   8  -1    1.01    0.12
   0   8  -1    0.89    0.09
   0   8   1    0.75    0.11
   0   8   1    0.86    0.09
   0   8  -2    1.59    0.13
   0   8  -2    1.48    0.14
   0   8  -3    0.04    0.08
   0   8  -3    0.12    0.06
   0   8   3    0.24    0.09
   0   8  -4    0.84    0.11
   0   8   4    0.69    0.12
   0   8  -4    1.01    0.13
   0   8   4    0.73    0.08
   0   8  -5    0.27    0.08
   0   8  -5    0.14    0.08
   0   8   5    0.19    0.06
   0   8   5    0.06    0.09
   0   8  -6    0.16    0.09
   0   8  -6   -0.05    0.08
   0   8   6    0.04    0.10
   0   8  -7    5.45    0.27
   0   8   7    6.20    0.30
   0   8  -7    5.96    0.29
   0   8  -8    1.67    0.17
   0   8   8    2.35    0.22
   0   8  -8    1.84    0.18
   0   8   9    7.89    0.36
   0   8  -9    8.09    0.36
   0   8  -9    7.93    0.35
   0   8  10    9.91    0.42
   0   8 -10   10.09    0.42
   0   8  11    1.39    0.19
   0   8 -11    1.49    0.19
   0   9   0    0.00    0.05
   0   9   0    0.04    0.08
   0   9   1    0.10    0.09
   0   9  -1    0.07    0.06
   0   9  -1    0.21    0.09
   0   9   1    0.20    0.06
   0   9  -2    0.48    0.09
   0   9  -2    0.46    0.11
   0   9   2    0.62    0.08
   0   9   2    0.48    0.11
   0   9  -3    0.32    0.09
   0   9   3    0.19    0.10
   0   9   3    0.43    0.07
   0   9  -3    0.40    0.11
   0   9   4    1.43    0.12
   0   9  -4    1.40    0.14
   0   9  -4    1.25    0.15
   0   9   4    1.24    0.16
   0   9   5    3.21    0.16
   0   9  -5    3.07    0.23
   0   9  -5    3.02    0.19
   0   9   5    2.91    0.23
   0   9   6    0.97    0.10
   0   9  -6    0.94    0.15
   0   9  -6    0.97    0.14
   0   9   6    0.81    0.14
   0   9   7    1.28    0.17
   0   9  -7    1.31    0.16
   0   9  -7    1.38    0.18
   0   9  -8    0.35    0.12
   0   9   8    0.46    0.14
   0   9  -8    0.18    0.12
   0   9   9    0.16    0.13
   0   9  -9    0.13    0.12
   0   9  -9    0.06    0.10
   0  10   0    2.89    0.23
   0  10   0    3.23    0.17
   0  10  -1   -0.13    0.06
   0  10  -1   -0.13    0.09
   0  10   1   -0.02    0.06
   0  10   1    0.00    0.10
   0  10   2    2.97    0.16
   0  10   2    2.58    0.24
   0  10  -2    2.94    0.24
   0  10  -2    2.95    0.18
   0  10  -3    4.62    0.23
   0  10   3    4.76    0.28
   0  10  -3    4.32    0.28
   0  10   4    2.12    0.20
   0  10  -4    1.85    0.17
   0  10  -4    1.63    0.18
   0  10  -5    0.53    0.13
   0  10  -5    0.88    0.13
   0  10   5    0.71    0.15
   0  10  -6   -0.05    0.10
   0  10  -6   -0.03    0.09
   0  10   6   -0.20    0.09
   0  10  -7    0.14    0.12
   0  10   7    0.12    0.12
   0  10  -7    0.08    0.10
   0  11   0   -0.03    0.11
   0  11   1   -0.05    0.11
   0  11  -1   -0.06    0.11
   0  11  -2   -0.05    0.09
   0  11   2   -0.06    0.11
   0  11  -2   -0.15    0.10
   0  11   3   -0.16    0.11
   0  11  -3   -0.13    0.08
   0  11  -3    0.10    0.12
   0  11   4    1.63    0.20
   0  11  -4    1.89    0.21
   1   0 -15    0.02    0.12
   1   0 -15   -0.10    0.10
  -1   0  15   -0.09    0.10
   1   0 -14    3.54    0.24
   1   0 -14    3.50    0.27
  -1   0  14    3.72    0.27
  -1   0  13   -0.01    0.10
   1   0 -13    0.03    0.09
   1   0 -13    0.14    0.09
   1   0 -12    0.56    0.11
   1   0 -12    0.39    0.11
  -1   0  12    0.49    0.12
  -1   0  11    0.03    0.08
   1   0 -11    0.01    0.08
   1   0 -11   -0.10    0.05
   1   0 -10    6.63    0.27
  -1   0  10    6.47    0.27
  -1   0   9    0.10    0.07
   1   0  -9   -0.02    0.06
   1   0  -8  201.21    3.96
  -1   0   8  203.03    3.96
  -1   0   7   -0.08    0.05
   1   0  -7   -0.02    0.05
   1   0  -6   61.98    1.30
   1   0  -6   63.53    1.30
  -1   0   6   65.48    1.29
  -1   0   6   63.09    1.30
  -1   0   6   63.82    1.29
  -1   0   5   -0.08    0.03
  -1   0   5   -0.02    0.02
   1   0  -5   -0.05    0.03
  -1   0   5    0.01    0.02
   1   0  -5   -0.02    0.03
  -1   0   4  166.77    3.45
  -1   0   4  180.92    3.44
   1   0  -4  180.69    3.46
  -1   0   4  180.83    3.46
   1   0  -4  183.35    3.45
   1   0  -4  183.62    3.46
   1   0  -3   -0.11    0.02
  -1   0   3   -0.09    0.02
   1   0  -3   -0.07    0.02
  -1   0   3   -0.10    0.02
  -1   0   3   -0.06    0.02
   1   0  -3   -0.07    0.02
   1   0  -2  509.77    9.33
  -1   0   2  433.85    9.29
  -1   0   2  510.62    9.34
  -1   0   2  497.66    9.32
   1   0  -2  463.56    9.32
   1   0  -1   -0.15    0.02
  -1   0   1   -0.14    0.01
   1   0  -1   -0.22    0.01
  -1   0   1   -0.21    0.02
   1   0  -1   -0.20    0.01
   1   0   0   62.51    1.21
   1   0   1   -0.51    0.02
  -1   0  -1   -0.52    0.02
   1   0   2   60.34    1.17
   1   0   2   59.03    1.17
  -1   0  -2   61.26    1.17
   1   0   3   -0.02    0.01
  -1   0  -3   -0.01    0.02
   1   0   3   -0.01    0.02
  -1   0  -3   -0.02    0.02
  -1   0  -4    0.21    0.03
   1   0   4    0.16    0.03
   1   0   4    0.28    0.04
  -1   0  -5   -0.03    0.03
   1   0   5   -0.01    0.03
   1   0   5   -0.01    0.02
   1   0   6   15.67    0.40
  -1   0  -6   15.98    0.39
   1   0   6   16.19    0.39
  -1   0  -7    0.00    0.04
   1   0   7   -0.04    0.05
   1   0   7   -0.05    0.03
   1   0   8    0.81    0.10
  -1   0  -8    0.75    0.09
  -1   0  -9   -0.06    0.05
  -1   0  -9    0.05    0.06
   1   0   9    0.02    0.06
   1   0  10    4.29    0.22
  -1   0 -10    4.60    0.22
  -1   0 -10    4.35    0.21
  -1   0 -11   -0.04    0.07
  -1   0 -11   -0.09    0.06
   1   0  11    0.03    0.08
  -1   0 -12    6.52    0.29
  -1   0 -12    6.90    0.31
   1   0  12    6.72    0.32
   1   0  13    0.05    0.10
  -1   0 -13    0.02    0.09
  -1   0 -13   -0.02    0.09
   1   0  14    0.36    0.13
  -1   0 -14    0.28    0.13
  -1   0 -14    0.19    0.10
  -1   0 -15    0.03    0.12
  -1   0 -15    0.14    0.10
   1   0  15    0.07    0.12
   1   1 -15    1.74    0.19
  -1   1  15    1.25    0.18
   1   1 -15    1.65    0.20
   1  -1 -15    1.42    0.17
  -1  -1  15    1.70    0.22
   1  -1 -15    1.60    0.21
  -1   1  14    0.08    0.11
   1   1 -14    0.18    0.10
   1   1 -14    0.13    0.12
  -1  -1  14    0.09    0.11
   1  -1 -14    0.06    0.10
   1  -1 -14    0.07    0.11
  -1   1  13    0.04    0.10
   1   1 -13    0.04    0.10
   1   1 -13    0.25    0.09
  -1  -1  13    0.06    0.10
   1  -1 -13    0.17    0.11
  -1   1  12    0.98    0.14
   1   1 -12    0.74    0.14
   1   1 -12    0.75    0.11
  -1  -1  12    0.88    0.14
   1  -1 -12    0.88    0.15
   1   1 -11    0.05    0.08
  -1   1  11    0.04    0.07
   1   1 -11   -0.03    0.06
  -1  -1  11    0.00    0.07
   1  -1 -11   -0.07    0.08
  -1   1  10    0.06    0.07
   1   1 -10    0.10    0.06
   1   1 -10    0.10    0.07
   1  -1 -10    0.09    0.08
  -1  -1  10    0.20    0.08
   1   1  -9    1.86    0.13
   1   1  -9    1.98    0.15
  -1   1   9    1.96    0.15
   1  -1  -9    1.96    0.15
  -1  -1   9    1.83    0.15
  -1   1   8   -0.10    0.06
   1   1  -8    0.07    0.05
   1   1  -8    0.07    0.06
   1  -1  -8   -0.15    0.06
  -1  -1   8   -0.01    0.06
  -1   1   7   15.50    0.41
   1   1  -7   16.14    0.42
   1   1  -7   15.64    0.40
  -1  -1   7   15.23    0.41
   1  -1  -7   17.46    0.45
  -1   1   6    2.24    0.11
  -1   1   6    2.29    0.12
   1   1  -6    2.40    0.11
   1   1  -6    2.37    0.13
   1   1  -6    2.32    0.12
  -1   1   6    2.13    0.10
   1  -1  -6    2.29    0.12
  -1  -1   6    2.19    0.12
  -1  -1   6    2.34    0.12
   1  -1  -6    2.19    0.12
   1   1  -5   36.75    0.78
   1   1  -5   38.40    0.79
   1   1  -5   37.02    0.79
  -1   1   5   37.18    0.79
  -1   1   5   35.44    0.78
  -1   1   5   37.45    0.77
   1  -1  -5   37.75    0.79
   1  -1  -5   37.67    0.79
  -1  -1   5   38.91    0.79
  -1  -1   5   39.06    0.79
  -1  -1   5   36.57    0.79
  -1   1   4  271.77    5.05
  -1   1   4  255.63    5.04
   1   1  -4  250.16    5.05
   1   1  -4  260.17    5.12
  -1   1   4  268.10    5.10
   1   1  -4  269.90    5.05
  -1  -1   4  258.46    5.05
   1  -1  -4  255.51    5.04
  -1  -1   4  274.47    5.04
  -1  -1   4  270.38    5.06
  -1   1   3    8.40    0.21
  -1   1   3    8.98    0.20
   1   1  -3    8.95    0.22
  -1   1   3    8.89    0.22
   1   1  -3    8.78    0.21
  -1  -1   3    8.72    0.21
   1  -1  -3    8.61    0.22
  -1  -1   3    9.15    0.21
   1  -1  -3    8.48    0.22
   1   1  -2   30.45    0.60
  -1   1   2   28.93    0.59
  -1   1   2   29.73    0.60
  -1   1   2   29.25    0.58
   1   1  -2   29.30    0.60
   1   1  -2   29.39    0.58
   1  -1  -2   28.79    0.59
  -1  -1   2   29.57    0.58
  -1  -1   2   31.37    0.60
  -1  -1   2   29.76    0.60
   1  -1  -2   28.18    0.59
   1   1  -1   23.30    0.46
  -1   1   1   21.35    0.47
   1   1  -1   25.02    0.47
   1   1  -1   23.07    0.47
  -1   1   1   24.08    0.47
  -1  -1   1   23.62    0.46
  -1  -1   1   24.79    0.47
   1  -1  -1   23.19    0.47
  -1  -1   1   23.40    0.47
   1  -1  -1   23.73    0.47
   1   1   0   36.33    0.71
  -1   1   0   36.60    0.71
   1  -1   0   37.06    0.70
  -1  -1   0   36.43    0.71
   1  -1   0   35.81    0.71
  -1   1  -1    2.58    0.08
  -1   1  -1    2.58    0.07
   1   1   1    2.64    0.08
   1   1   1    2.69    0.08
  -1  -1  -1    2.66    0.08
   1  -1   1    2.66    0.07
   1  -1   1    2.67    0.08
   1  -1   1    2.55    0.07
  -1   1  -2   29.51    0.60
  -1   1  -2   28.97    0.59
   1   1   2   29.00    0.59
   1   1   2   28.81    0.59
  -1  -1  -2   30.86    0.60
   1  -1   2   29.84    0.59
  -1  -1  -2   29.09    0.59
   1  -1   2   29.33    0.59
   1  -1   2   28.91    0.59
   1   1   3   76.98    1.43
  -1   1  -3   72.89    1.43
  -1   1  -3   71.73    1.42
   1   1   3   71.38    1.43
   1  -1   3   71.70    1.42
  -1  -1  -3   76.24    1.43
   1  -1   3   70.61    1.42
   1  -1   3   71.17    1.43
  -1  -1  -3   72.43    1.43
   1   1   4   16.75    0.37
  -1   1  -4   16.07    0.37
  -1   1  -4   16.05    0.37
   1   1   4   15.76    0.37
   1  -1   4   15.95    0.37
   1  -1   4   15.88    0.37
  -1  -1  -4   16.09    0.37
  -1  -1  -4   17.07    0.37
   1   1   5   20.07    0.44
  -1   1  -5   18.89    0.44
  -1   1  -5   19.71    0.44
   1   1   5   18.74    0.44
  -1  -1  -5   19.26    0.44
  -1  -1  -5   18.73    0.44
   1  -1   5   18.83    0.43
   1  -1   5   17.87    0.44
   1  -1   5   18.90    0.43
   1   1   6   61.21    1.26
  -1   1  -6   59.85    1.25
   1   1   6   61.48    1.26
  -1   1  -6   60.17    1.25
   1  -1   6   61.02    1.25
  -1  -1  -6   64.60    1.26
   1  -1   6   62.94    1.26
  -1  -1  -6   58.49    1.25
   1   1   7   10.95    0.32
   1   1   7   11.21    0.32
  -1   1  -7   11.41    0.32
  -1  -1  -7   12.07    0.33
   1  -1   7   10.93    0.32
   1  -1   7   11.51    0.31
  -1   1  -8    2.49    0.15
   1   1   8    2.58    0.15
  -1   1  -8    2.69    0.15
  -1  -1  -8    2.65    0.15
   1  -1   8    2.60    0.15
  -1   1  -9    7.27    0.26
  -1   1  -9    7.02    0.26
   1   1   9    7.13    0.27
   1  -1   9    6.91    0.27
  -1  -1  -9    7.34    0.27
  -1   1 -10    0.29    0.07
  -1   1 -10    0.33    0.09
   1   1  10    0.23    0.09
  -1  -1 -10    0.30    0.08
   1  -1  10    0.31    0.09
  -1   1 -11    0.38    0.09
   1   1  11    0.50    0.11
  -1   1 -11    0.46    0.10
  -1  -1 -11    0.51    0.11
   1  -1  11    0.38    0.10
  -1   1 -12    0.22    0.09
  -1   1 -12    0.18    0.10
   1   1  12    0.13    0.10
   1  -1  12    0.10    0.10
  -1  -1 -12    0.16    0.10
  -1   1 -13    1.14    0.15
  -1   1 -13    0.88    0.14
   1   1  13    1.11    0.16
   1  -1  13    1.06    0.15
  -1  -1 -13    0.70    0.14
  -1  -1 -13    0.97    0.15
  -1   1 -14    0.07    0.10
   1   1  14    0.04    0.11
  -1   1 -14    0.07    0.10
  -1  -1 -14    0.06    0.11
   1  -1  14    0.03    0.11
  -1  -1 -14    0.11    0.10
  -1   1 -15   -0.15    0.09
  -1   1 -15   -0.01    0.11
   1   1  15    0.01    0.12
  -1  -1 -15   -0.08    0.12
  -1  -1 -15    0.07    0.10
   1  -1  15   -0.16    0.10
  -1   2  15    0.07    0.13
   1   2 -15   -0.02    0.09
   1   2 -15   -0.07    0.11
   1  -2 -15    0.05    0.12
  -1  -2  15    0.05    0.12
   1   2 -14    0.66    0.12
  -1   2  14    0.68    0.14
   1   2 -14    0.55    0.14
  -1  -2  14    0.86    0.16
   1  -2 -14    0.89    0.16
  -1   2  13   -0.08    0.09
   1   2 -13   -0.07    0.10
   1   2 -13    0.07    0.08
   1  -2 -13    0.04    0.10
  -1  -2  13   -0.01    0.08
   1   2 -12    0.10    0.11
  -1   2  12    0.18    0.10
   1   2 -12    0.26    0.09
   1  -2 -12    0.28    0.11
  -1  -2  12   -0.04    0.09
   1   2 -11    3.24    0.21
   1   2 -11    3.46    0.20
  -1   2  11    3.26    0.21
   1  -2 -11    3.32    0.22
  -1  -2  11    3.39    0.21
   1   2 -10   -0.02    0.05
  -1   2  10    0.00    0.07
   1   2 -10   -0.06    0.07
   1  -2 -10    0.04    0.07
  -1  -2  10    0.04    0.08
  -1   2   9    1.97    0.16
   1   2  -9    2.04    0.16
   1   2  -9    1.84    0.13
  -1  -2   9    1.95    0.16
   1  -2  -9    2.00    0.16
   1   2  -8    8.81    0.29
  -1   2   8    8.42    0.29
   1   2  -8    8.59    0.27
  -1  -2   8    8.54    0.29
   1  -2  -8    8.22    0.29
   1   2  -7   11.58    0.31
  -1   2   7   11.74    0.33
   1   2  -7   11.41    0.33
   1   2  -7   11.34    0.33
   1  -2  -7   11.46    0.34
  -1  -2   7   11.56    0.33
   1   2  -6   29.56    0.67
  -1   2   6   29.65    0.67
   1   2  -6   30.36    0.67
   1   2  -6   30.18    0.66
  -1   2   6   29.93    0.64
  -1  -2   6   31.55    0.71
   1  -2  -6   29.89    0.68
   1  -2  -6   29.53    0.67
   1   2  -5   89.22    1.78
  -1   2   5   88.27    1.78
  -1   2   5   90.77    1.78
   1   2  -5   87.29    1.76
   1   2  -5   89.83    1.78
   1  -2  -5   88.25    1.78
  -1  -2   5   90.11    1.77
  -1  -2   5   92.29    1.77
   1  -2  -5   87.01    1.78
   1   2  -4  249.15    4.77
  -1   2   4  254.43    4.79
   1   2  -4  247.48    4.82
  -1   2   4  249.52    4.79
   1   2  -4  242.46    4.78
   1  -2  -4  255.57    4.79
  -1  -2   4  249.54    4.77
  -1  -2   4  244.64    4.78
  -1  -2   4  250.13    4.78
   1  -2  -4  250.29    4.79
  -1   2   3  253.03    4.72
   1   2  -3  247.39    4.83
   1   2  -3  246.65    4.72
  -1   2   3  239.60    4.71
   1   2  -3  239.94    4.73
   1  -2  -3  251.85    4.75
  -1  -2   3  246.91    4.75
   1  -2  -3  243.37    4.72
  -1  -2   3  254.00    4.72
  -1  -2   3  240.80    4.71
   1   2  -2  986.81   18.45
  -1   2   2  938.02   18.54
   1   2  -2  970.58   18.57
  -1   2   2 1000.00   18.56
   1   2  -2  950.32   18.56
   1  -2  -2  982.79   18.56
  -1  -2   2  977.11   18.54
  -1  -2   2  931.07   18.53
  -1  -2   2  980.00   18.46
   1  -2  -2  922.26   18.49
   1   2  -1  370.77    7.19
  -1   2   1  377.82    7.19
   1   2  -1  367.12    7.12
  -1   2   1  363.80    7.12
  -1  -2   1  376.89    7.20
  -1  -2   1  376.30    7.20
   1  -2  -1  352.01    7.10
  -1   2   0   10.01    0.23
   1   2   0   10.15    0.23
   1   2   0   10.21    0.23
  -1   2   0   10.19    0.21
  -1  -2   0   10.05    0.23
   1  -2   0   10.07    0.21
   1  -2   0    9.95    0.23
  -1   2  -1   56.70    1.11
   1   2   1   56.75    1.12
  -1   2  -1   56.55    1.10
  -1  -2  -1   57.48    1.12
   1  -2   1   55.01    1.11
   1  -2   1   57.69    1.12
   1  -2   1   56.62    1.10
  -1   2  -2  535.49   10.39
  -1   2  -2  534.23   10.40
   1   2   2  551.74   10.33
   1   2   2  531.82   10.37
  -1   2  -2  551.39   10.41
   1  -2   2  533.14   10.36
  -1  -2  -2  529.59   10.40
   1  -2   2  533.17   10.37
   1  -2   2  518.62   10.36
  -1   2  -3  441.40    8.76
   1   2   3  436.75    8.56
  -1   2  -3  450.59    8.72
   1   2   3  439.76    8.73
  -1   2  -3  453.49    8.72
   1  -2   3  457.10    8.69
  -1  -2  -3  430.96    8.58
   1  -2   3  440.82    8.70
  -1  -2  -3  461.72    8.75
   1  -2   3  459.56    8.69
   1   2   4    7.03    0.20
  -1   2  -4    6.75    0.20
   1   2   4    6.82    0.20
  -1   2  -4    7.06    0.20
   1  -2   4    7.09    0.19
  -1  -2  -4    6.93    0.20
  -1  -2  -4    6.49    0.20
   1  -2   4    6.62    0.19
   1  -2   4    6.97    0.20
  -1   2  -5   10.82    0.28
  -1   2  -5   10.51    0.28
   1   2   5   10.50    0.29
   1  -2   5   11.05    0.28
   1  -2   5   10.73    0.28
  -1  -2  -5   10.39    0.29
   1  -2   5   10.80    0.28
  -1  -2  -5   10.26    0.28
  -1   2  -6    6.16    0.21
   1   2   6    6.27    0.21
  -1   2  -6    6.61    0.21
  -1  -2  -6    5.93    0.21
   1  -2   6    6.51    0.20
   1   2   7   24.30    0.58
  -1   2  -7   24.57    0.57
  -1   2  -7   24.16    0.57
   1  -2   7   24.08    0.58
  -1  -2  -7   23.57    0.57
  -1   2  -8   -0.03    0.05
   1   2   8    0.02    0.05
  -1   2  -8   -0.02    0.05
   1  -2   8    0.01    0.05
  -1  -2  -8    0.06    0.06
  -1   2  -9    1.46    0.13
   1   2   9    1.60    0.15
  -1   2  -9    1.57    0.14
  -1  -2  -9    1.61    0.14
   1  -2   9    1.49    0.14
   1   2  10    1.78    0.17
  -1   2 -10    1.63    0.15
  -1   2 -10    1.86    0.15
  -1  -2 -10    1.63    0.16
   1  -2  10    1.77    0.17
  -1   2 -11    0.25    0.10
   1   2  11    0.40    0.10
  -1   2 -11    0.27    0.09
  -1  -2 -11    0.38    0.11
   1  -2  11    0.54    0.12
  -1   2 -12    0.40    0.11
   1   2  12    0.53    0.13
  -1   2 -12    0.29    0.10
   1  -2  12    0.51    0.11
  -1  -2 -12    0.48    0.12
  -1   2 -13    0.30    0.11
  -1   2 -13    0.19    0.09
   1   2  13    0.22    0.13
   1  -2  13    0.21    0.12
  -1  -2 -13    0.19    0.11
  -1   2 -14    0.58    0.13
   1   2  14    0.80    0.16
  -1   2 -14    0.95    0.17
   1  -2  14    0.56    0.13
  -1  -2 -14    0.63    0.15
  -1   2 -15    0.25    0.13
  -1   2 -15    0.36    0.12
   1   2  15    0.36    0.14
  -1  -2 -15    0.21    0.11
  -1  -2 -15    0.12    0.13
   1  -2  15    0.41    0.15
   1   3 -15    0.16    0.10
  -1   3  15   -0.02    0.11
   1   3 -15    0.14    0.14
   1  -3 -15    0.00    0.12
  -1   3  14    1.08    0.17
   1   3 -14    0.75    0.16
   1   3 -14    0.85    0.14
  -1  -3  14    0.79    0.15
   1  -3 -14    1.01    0.17
   1   3 -13    1.30    0.16
   1   3 -13    1.22    0.15
  -1   3  13    1.34    0.17
  -1  -3  13    1.34    0.17
   1  -3 -13    0.92    0.15
  -1   3  12    5.13    0.28
   1   3 -12    5.10    0.28
   1   3 -12    5.40    0.26
  -1  -3  12    5.01    0.28
   1  -3 -12    5.86    0.30
   1   3 -11   -0.04    0.06
   1   3 -11   -0.04    0.09
  -1   3  11    0.12    0.09
  -1  -3  11    0.07    0.08
   1  -3 -11   -0.10    0.08
   1   3 -10    0.50    0.09
  -1   3  10    0.51    0.10
   1   3 -10    0.45    0.10
  -1  -3  10    0.78    0.12
   1  -3 -10    0.64    0.11
   1   3  -9    5.08    0.23
   1   3  -9    4.62    0.20
  -1   3   9    4.94    0.23
  -1  -3   9    4.95    0.23
   1  -3  -9    4.49    0.22
   1   3  -8    5.13    0.22
  -1   3   8    5.36    0.22
   1   3  -8    5.14    0.20
   1   3  -8    5.20    0.22
   1  -3  -8    5.07    0.23
  -1  -3   8    5.40    0.23
  -1   3   7   18.17    0.46
   1   3  -7   17.89    0.46
   1   3  -7   17.69    0.44
   1   3  -7   18.23    0.46
   1  -3  -7   17.39    0.47
   1   3  -6    7.66    0.25
   1   3  -6    7.92    0.24
   1   3  -6    8.24    0.25
  -1   3   6    8.47    0.26
   1  -3  -6    8.51    0.29
   1  -3  -6    7.88    0.26
  -1   3   5    0.36    0.06
   1   3  -5    0.14    0.04
   1   3  -5    0.13    0.05
   1   3  -5    0.04    0.05
   1  -3  -5    0.21    0.05
  -1  -3   5    0.04    0.04
  -1  -3   5    0.12    0.04
   1  -3  -5    0.15    0.05
   1   3  -4   16.89    0.39
  -1   3   4   16.75    0.40
   1   3  -4   16.42    0.40
  -1   3   4   16.19    0.40
   1   3  -4   17.10    0.41
  -1  -3   4   17.36    0.40
  -1  -3   4   17.03    0.40
   1  -3  -4   17.56    0.41
  -1  -3   4   16.65    0.39
  -1   3   3   66.92    1.33
   1   3  -3   64.59    1.32
   1   3  -3   66.77    1.31
   1   3  -3   66.75    1.33
  -1   3   3   66.15    1.33
   1  -3  -3   66.55    1.33
  -1  -3   3   64.94    1.32
   1  -3  -3   66.52    1.33
  -1  -3   3   66.23    1.31
  -1  -3   3   66.13    1.32
  -1   3   2   18.70    0.42
   1   3  -2   18.64    0.42
   1   3  -2   18.85    0.43
  -1   3   2   19.05    0.42
  -1  -3   2   19.55    0.42
  -1  -3   2   19.17    0.42
  -1  -3   2   19.29    0.41
   1  -3  -2   18.29    0.42
   1   3  -1    5.35    0.16
  -1   3   1    5.50    0.16
  -1   3   1    5.68    0.13
   1   3  -1    5.58    0.16
  -1   3   1    5.65    0.16
   1  -3  -1    5.79    0.16
  -1  -3   1    5.77    0.16
  -1  -3   1    5.92    0.16
   1   3   0   66.47    1.34
   1   3   0   68.48    1.35
  -1   3   0   69.70    1.32
  -1   3   0   68.17    1.35
   1  -3   0   67.85    1.35
   1  -3   0   67.70    1.32
  -1  -3   0   68.82    1.35
  -1   3  -1   76.63    1.49
  -1   3  -1   76.58    1.51
   1   3   1   76.72    1.51
  -1  -3  -1   77.71    1.51
   1  -3   1   77.31    1.49
   1  -3   1   74.56    1.51
   1   3   2    0.51    0.05
  -1   3  -2    0.59    0.05
  -1   3  -2    0.60    0.06
   1   3   2    0.67    0.06
   1  -3   2    0.72    0.05
   1  -3   2    0.62    0.06
   1  -3   2    0.70    0.06
   1   3   3   22.03    0.49
  -1   3  -3   22.34    0.49
   1   3   3   21.75    0.49
  -1   3  -3   21.54    0.49
  -1   3  -3   21.68    0.48
   1  -3   3   22.22    0.49
   1  -3   3   21.95    0.49
   1  -3   3   21.67    0.48
  -1  -3  -3   22.38    0.49
   1   3   4   11.67    0.30
  -1   3  -4   10.78    0.29
  -1   3  -4   10.82    0.28
  -1   3  -4   10.98    0.29
   1  -3   4   11.04    0.28
  -1  -3  -4   10.73    0.30
   1  -3   4   11.26    0.29
  -1  -3  -4   11.28    0.29
   1   3   5   37.39    0.82
  -1   3  -5   38.47    0.81
  -1   3  -5   38.24    0.81
   1   3   5   38.35    0.82
  -1   3  -5   37.82    0.81
  -1  -3  -5   38.19    0.82
   1  -3   5   37.86    0.81
   1  -3   5   38.48    0.81
  -1  -3  -5   36.34    0.84
  -1   3  -6    0.12    0.06
   1   3   6    0.21    0.06
  -1   3  -6    0.31    0.06
   1  -3   6    0.06    0.05
   1  -3   6    0.21    0.06
  -1  -3  -6    0.21    0.06
  -1   3  -7   -0.01    0.04
   1   3   7    0.06    0.05
  -1   3  -7   -0.12    0.05
  -1  -3  -7    0.04    0.05
  -1   3  -8    1.79    0.14
   1   3   8    1.89    0.15
  -1   3  -8    1.92    0.14
  -1  -3  -8    2.00    0.15
   1   3   9    1.83    0.16
  -1   3  -9    1.88    0.15
  -1   3  -9    1.75    0.16
  -1  -3  -9    2.04    0.16
   1  -3   9    1.87    0.16
  -1   3 -10    0.07    0.08
  -1   3 -10   -0.03    0.06
   1   3  10   -0.05    0.07
   1  -3  10    0.02    0.07
  -1  -3 -10    0.02    0.08
  -1   3 -11    1.83    0.17
   1   3  11    1.46    0.15
  -1   3 -11    1.73    0.16
  -1  -3 -11    1.53    0.16
   1  -3  11    1.15    0.14
   1   3  12    1.09    0.16
  -1   3 -12    0.81    0.13
  -1   3 -12    0.92    0.14
   1  -3  12    0.86    0.14
  -1  -3 -12    1.21    0.16
  -1   3 -13    0.18    0.09
   1   3  13    0.01    0.11
  -1   3 -13    0.18    0.10
   1  -3  13    0.14    0.10
  -1  -3 -13    0.21    0.11
   1   3  14    0.88    0.17
  -1   3 -14    0.92    0.16
  -1   3 -14    0.82    0.14
  -1  -3 -14    0.81    0.16
   1  -3  14    0.98    0.17
   1   4 -14    0.05    0.12
   1   4 -14    0.08    0.09
  -1   4  14    0.21    0.12
  -1  -4  14    0.10    0.11
   1  -4 -14    0.02    0.11
  -1   4  13    0.07    0.10
   1   4 -13    0.30    0.12
   1   4 -13    0.07    0.09
  -1  -4  13    0.26    0.12
   1  -4 -13    0.18    0.11
  -1   4  12   -0.01    0.09
   1   4 -12   -0.03    0.09
   1   4 -12    0.02    0.07
   1  -4 -12   -0.02    0.10
  -1  -4  12    0.01    0.10
   1   4 -11   21.90    0.62
  -1   4  11   22.11    0.61
   1   4 -11   21.10    0.58
  -1  -4  11   21.09    0.61
   1  -4 -11   22.00    0.62
  -1   4  10    0.28    0.10
   1   4 -10    0.27    0.10
   1   4 -10    0.39    0.09
  -1  -4  10    0.38    0.10
   1  -4 -10    0.26    0.09
  -1   4   9   11.35    0.37
   1   4  -9   11.08    0.34
   1   4  -9   11.46    0.37
   1   4  -9   11.05    0.37
   1  -4  -9   11.54    0.38
   1   4  -8    0.51    0.10
  -1   4   8    0.56    0.09
   1   4  -8    0.53    0.09
   1   4  -8    0.57    0.08
   1  -4  -8    0.39    0.08
  -1   4   7    0.85    0.10
   1   4  -7    0.90    0.09
   1   4  -7    0.79    0.10
   1   4  -7    1.02    0.11
   1  -4  -7    0.98    0.11
  -1  -4   7    0.84    0.09
   1   4  -6   21.53    0.52
  -1   4   6   20.29    0.51
   1   4  -6   21.46    0.52
   1   4  -6   20.56    0.49
  -1  -4   6   20.36    0.49
   1  -4  -6   20.30    0.52
   1   4  -5  100.99    2.00
   1   4  -5   99.92    2.00
   1   4  -5   96.91    1.98
  -1   4   5   99.50    2.00
   1  -4  -5   99.74    2.01
   1  -4  -5  101.87    2.05
  -1  -4   5   99.26    1.98
  -1   4   4  221.63    4.36
   1   4  -4  230.92    4.36
   1   4  -4  230.03    4.37
   1  -4  -4  225.15    4.37
  -1  -4   4  223.96    4.34
   1  -4  -4  220.85    4.37
  -1   4   3   92.74    1.88
  -1   4   3   96.09    1.89
   1   4  -3   95.18    1.88
   1   4  -3   93.74    1.87
  -1  -4   3   94.66    1.87
   1  -4  -3   94.46    1.88
  -1  -4   3   93.56    1.86
  -1  -4   3   95.61    1.88
   1   4  -2   75.47    1.52
  -1   4   2   76.85    1.52
  -1   4   2   74.25    1.52
   1   4  -2   76.00    1.51
  -1  -4   2   75.97    1.51
  -1  -4   2   76.00    1.52
  -1  -4   2   75.99    1.50
   1  -4  -2   75.92    1.52
  -1   4   1   38.51    0.82
  -1   4   1   38.75    0.82
  -1   4   1   39.73    0.78
   1   4  -1   38.38    0.82
   1   4  -1   39.53    0.81
   1  -4  -1   39.49    0.82
  -1  -4   1   38.97    0.82
  -1  -4   1   39.21    0.81
  -1   4   0    0.41    0.06
   1   4   0    0.19    0.04
   1   4   0    0.24    0.04
  -1   4   0    0.44    0.04
   1  -4   0    0.33    0.05
  -1  -4   0    0.37    0.06
  -1   4  -1   95.32    1.83
   1   4   1   93.68    1.84
  -1   4  -1   93.04    1.85
   1   4   1   93.25    1.86
   1  -4   1   93.90    1.83
   1  -4   1   93.66    1.86
  -1  -4  -1   94.99    1.86
   1   4   2    0.01    0.04
   1   4   2   -0.03    0.03
  -1   4  -2    0.05    0.03
  -1   4  -2   -0.04    0.03
   1  -4   2    0.04    0.03
   1  -4   2    0.01    0.04
   1  -4   2   -0.03    0.03
  -1  -4  -2   -0.02    0.03
   1   4   3   32.91    0.72
  -1   4  -3   32.40    0.71
  -1   4  -3   32.74    0.70
   1   4   3   33.30    0.72
   1  -4   3   32.64    0.71
   1  -4   3   32.32    0.71
  -1  -4  -3   33.85    0.72
   1  -4   3   32.07    0.69
   1   4   4   50.43    1.05
  -1   4  -4   49.25    1.03
   1   4   4   49.76    1.05
  -1   4  -4   50.21    1.04
   1  -4   4   49.32    1.03
   1  -4   4   48.64    1.03
  -1   4  -5  171.28    3.30
  -1   4  -5  170.91    3.30
   1   4   5  170.80    3.31
  -1   4  -5  165.98    3.29
   1  -4   5  163.07    3.29
  -1  -4  -5  172.95    3.32
   1  -4   5  165.17    3.29
   1   4   6   42.88    0.97
  -1   4  -6   43.63    0.96
  -1   4  -6   42.15    0.95
  -1   4  -6   42.93    0.95
  -1  -4  -6   44.06    0.97
   1  -4   6   49.88    1.10
   1   4   7    0.21    0.07
  -1   4  -7    0.11    0.07
  -1   4  -7    0.13    0.06
  -1  -4  -7    0.20    0.07
  -1   4  -8    8.63    0.30
   1   4   8    8.57    0.31
  -1   4  -8    8.67    0.29
  -1  -4  -8    8.98    0.31
   1   4   9   10.13    0.36
  -1   4  -9   10.73    0.35
  -1   4  -9   10.64    0.36
  -1  -4  -9   10.70    0.36
  -1   4 -10    0.21    0.09
   1   4  10    0.35    0.10
  -1   4 -10    0.24    0.08
  -1  -4 -10    0.22    0.09
   1  -4  10    0.41    0.11
  -1   4 -11    0.42    0.11
  -1   4 -11    0.55    0.11
   1   4  11    0.67    0.13
   1  -4  11    0.57    0.12
  -1  -4 -11    0.47    0.11
  -1   4 -12    0.26    0.10
  -1   4 -12    0.31    0.10
   1   4  12    0.35    0.11
  -1  -4 -12    0.34    0.11
   1  -4  12    0.21    0.10
   1   4  13    0.65    0.14
  -1   4 -13    0.92    0.16
  -1   4 -13    0.58    0.12
   1  -4  13    0.72    0.14
  -1  -4 -13    0.77    0.14
   1   4  14    0.11    0.11
  -1   4 -14   -0.05    0.09
  -1   4 -14   -0.01    0.11
  -1  -4 -14   -0.08    0.11
   1  -4  14   -0.05    0.09
  -1   5  13    0.04    0.11
   1   5 -13   -0.08    0.10
   1   5 -13    0.04    0.08
   1  -5 -13    0.00    0.10
  -1  -5  13   -0.05    0.10
  -1   5  12    0.53    0.13
   1   5 -12    0.29    0.09
   1   5 -12    0.33    0.12
  -1  -5  12    0.37    0.12
   1  -5 -12    0.52    0.13
  -1   5  11    3.14    0.23
   1   5 -11    3.00    0.20
   1   5 -11    3.31    0.24
   1  -5 -11    3.17    0.24
  -1  -5  11    3.35    0.24
   1   5 -10    0.01    0.08
  -1   5  10    0.13    0.10
   1   5 -10    0.06    0.10
   1   5 -10    0.02    0.07
   1  -5 -10    0.17    0.10
  -1   5   9    0.02    0.07
   1   5  -9    0.04    0.06
   1   5  -9    0.05    0.08
   1   5  -9   -0.01    0.08
   1  -5  -9    0.04    0.08
   1   5  -8    0.23    0.08
   1   5  -8    0.10    0.08
   1   5  -8    0.15    0.07
  -1   5   8    0.18    0.08
   1  -5  -8    0.21    0.09
   1   5  -7    0.27    0.08
   1   5  -7    0.36    0.08
   1   5  -7    0.32    0.07
  -1   5   7    0.42    0.09
   1  -5  -7    0.52    0.10
  -1   5   6    3.51    0.18
   1   5  -6    3.67    0.19
   1   5  -6    3.50    0.18
  -1  -5   6    3.55    0.16
   1  -5  -6    3.74    0.19
   1   5  -5   40.25    0.91
   1   5  -5   42.10    0.90
  -1   5   5   41.51    0.91
  -1  -5   5   40.24    0.88
   1  -5  -5   41.61    0.92
  -1   5   4   16.58    0.43
   1   5  -4   17.01    0.43
  -1  -5   4   16.87    0.41
  -1   5   3   30.21    0.69
   1   5  -3   30.39    0.69
   1   5  -3   31.25    0.68
  -1  -5   3   30.50    0.67
   1  -5  -3   30.29    0.70
   1   5  -2    7.40    0.23
   1   5  -2    7.94    0.24
  -1   5   2    7.40    0.24
  -1   5   2    7.46    0.19
  -1  -5   2    7.62    0.23
   1  -5  -2    7.49    0.24
  -1   5   1   13.26    0.30
  -1   5   1   13.22    0.34
   1   5  -1   13.19    0.35
   1   5  -1   13.39    0.33
   1  -5  -1   12.99    0.34
   1   5   0    2.95    0.12
   1   5   0    2.97    0.14
  -1   5   0    3.07    0.11
  -1   5   0    3.10    0.14
   1  -5   0    2.84    0.13
  -1   5  -1    1.74    0.11
   1   5   1    1.72    0.09
  -1   5  -1    1.82    0.09
   1   5   1    1.84    0.12
   1  -5   1    1.68    0.10
   1  -5   1    1.81    0.08
  -1   5  -2    0.01    0.03
  -1   5  -2    0.02    0.04
   1   5   2    0.06    0.05
   1  -5   2    0.01    0.03
   1  -5   2   -0.01    0.04
   1  -5   2   -0.05    0.04
  -1   5  -3   38.08    0.80
  -1   5  -3   37.83    0.82
   1   5   3   37.64    0.83
   1  -5   3   37.46    0.82
   1  -5   3   37.61    0.82
   1  -5   3   38.64    0.80
  -1   5  -4    0.77    0.08
  -1   5  -4    0.81    0.09
   1   5   4    0.91    0.10
   1  -5   4    0.66    0.08
  -1   5  -5    2.90    0.16
  -1   5  -5    3.10    0.15
   1   5   5    3.08    0.17
  -1   5  -6    0.14    0.07
   1   5   6    0.23    0.08
  -1   5  -6    0.36    0.08
  -1   5  -7    1.89    0.15
   1   5   7    1.80    0.16
  -1   5  -7    1.99    0.16
  -1   5  -7    2.13    0.16
  -1  -5  -7    1.89    0.16
  -1   5  -8    0.30    0.09
  -1   5  -8    0.25    0.09
  -1  -5  -8    0.28    0.09
  -1   5  -9    1.27    0.14
   1   5   9    1.25    0.14
  -1   5  -9    1.18    0.14
  -1  -5  -9    1.17    0.14
   1   5  10    1.24    0.15
  -1   5 -10    1.19    0.15
  -1   5 -10    1.22    0.14
  -1  -5 -10    1.31    0.16
  -1   5 -11   -0.04    0.07
   1   5  11   -0.07    0.09
  -1   5 -11    0.00    0.09
   1  -5  11    0.00    0.08
  -1  -5 -11    0.00    0.09
  -1   5 -12    0.02    0.08
  -1   5 -12    0.15    0.10
   1   5  12   -0.01    0.10
  -1  -5 -12    0.03    0.10
   1  -5  12    0.03    0.08
  -1   5 -13    0.45    0.11
  -1   5 -13    0.56    0.14
   1   5  13    0.76    0.16
  -1  -5 -13    0.50    0.14
   1  -5  13    0.55    0.14
   1   6 -13    0.71    0.15
   1   6 -13    0.89    0.14
  -1   6  13    0.79    0.17
   1  -6 -13    0.98    0.18
  -1  -6  13    0.82    0.15
   1   6 -12    0.08    0.08
  -1   6  12   -0.03    0.10
   1   6 -12   -0.13    0.10
  -1  -6  12    0.07    0.11
   1  -6 -12    0.14    0.11
   1   6 -11    0.83    0.12
   1   6 -11    1.03    0.16
  -1   6  11    1.04    0.16
   1  -6 -11    0.96    0.15
   1   6 -10    1.55    0.17
   1   6 -10    1.31    0.14
  -1   6  10    2.00    0.19
   1   6 -10    1.64    0.18
   1  -6 -10    1.43    0.17
  -1   6   9   13.32    0.43
   1   6  -9   12.31    0.42
   1   6  -9   11.76    0.38
   1   6  -9   12.02    0.41
   1  -6  -9   12.24    0.43
   1   6  -8    6.01    0.27
  -1   6   8    6.72    0.29
   1   6  -8    5.98    0.28
   1  -6  -8    6.54    0.30
   1   6  -7    4.73    0.24
   1   6  -7    4.24    0.23
   1   6  -6    0.05    0.07
   1   6  -6    0.20    0.08
   1   6  -5    5.56    0.22
   1   6  -5    5.83    0.24
  -1   6   5    6.10    0.24
  -1   6   4    2.40    0.15
   1   6  -4    2.32    0.13
   1   6  -4    2.33    0.15
  -1  -6   4    2.56    0.14
  -1   6   3    0.26    0.07
   1   6  -3    0.35    0.07
  -1   6   3    0.38    0.05
   1   6  -3    0.34    0.08
  -1  -6   3    0.47    0.07
   1   6  -2   10.05    0.29
  -1   6   2   10.22    0.31
   1   6  -2   10.38    0.31
  -1   6   2    9.94    0.25
  -1  -6   2   10.11    0.29
  -1   6   1   47.53    1.03
  -1   6   1   47.03    0.97
   1   6  -1   48.08    1.01
   1   6  -1   49.08    1.04
   1   6   0    7.04    0.25
  -1   6   0    7.76    0.21
   1   6   0    7.73    0.23
  -1   6  -1    0.13    0.04
  -1   6  -1    0.03    0.05
  -1   6  -2    1.50    0.10
  -1   6  -2    1.43    0.12
   1  -6   2    1.50    0.10
  -1   6  -3    0.11    0.05
  -1   6  -3    0.16    0.06
   1   6   4    3.06    0.18
  -1   6  -4    3.12    0.17
  -1   6  -4    3.16    0.15
  -1   6  -5    2.11    0.15
  -1   6  -5    1.40    0.12
  -1   6  -6    2.63    0.17
  -1   6  -7   18.63    0.53
   1   6   7   19.14    0.55
  -1   6  -7   22.60    0.56
  -1   6  -8    9.75    0.35
   1   6   8    9.89    0.36
   1   6   9    0.43    0.11
  -1   6  -9    0.59    0.11
  -1   6 -10    0.03    0.08
   1   6  10   -0.18    0.09
  -1   6 -10   -0.03    0.08
  -1  -6 -10    0.12    0.10
  -1   6 -11    0.19    0.10
  -1   6 -11    0.10    0.08
   1   6  11    0.13    0.11
  -1  -6 -11    0.54    0.13
   1   6  12    0.60    0.15
  -1   6 -12    0.45    0.13
  -1   6 -12    0.63    0.12
  -1  -6 -12    0.66    0.14
   1  -6  12    0.50    0.13
   1   6  13    0.31    0.14
  -1   6 -13    0.24    0.12
  -1   6 -13    0.04    0.09
  -1  -6 -13    0.00    0.12
   1  -6  13    0.18    0.11
  -1   7  12    1.19    0.18
   1   7 -12    0.82    0.16
   1  -7 -12    0.74    0.16
  -1   7  11    0.35    0.13
   1   7 -11    0.39    0.13
  -1   7  10    0.49    0.12
   1   7 -10    0.27    0.12
   1   7 -10    0.32    0.11
  -1   7   9    0.80    0.14
   1   7  -9    0.50    0.13
   1   7  -9    0.60    0.13
   1   7  -8    7.17    0.31
   1   7  -8    6.99    0.31
  -1   7   8    6.65    0.31
   1   7  -7    0.22    0.10
  -1   7   7    0.18    0.09
   1   7  -7    0.33    0.10
   1   7  -6    0.25    0.09
   1   7  -6    0.14    0.08
  -1   7   6    0.42    0.11
   1   7  -5    0.18    0.08
  -1   7   5    0.13    0.08
   1   7  -5    0.01    0.07
   1   7  -4    9.81    0.33
  -1   7   4    8.91    0.25
   1   7  -4    9.40    0.30
  -1   7   4    8.83    0.31
   1   7  -3   -0.01    0.05
  -1   7   3    0.28    0.05
  -1   7   3    0.29    0.08
   1   7  -3    0.10    0.07
  -1   7   2    0.14    0.06
  -1   7   2    0.08    0.04
   1   7  -1    0.04    0.06
   1   7  -1   -0.01    0.05
   1   7   0    0.48    0.09
  -1   7   0    0.38    0.06
  -1   7   0    0.45    0.08
   1   7   0    0.43    0.07
  -1   7  -1    1.20    0.09
  -1   7  -1    1.33    0.13
   1   7   2    0.21    0.06
  -1   7  -2    0.29    0.06
  -1   7  -2    0.34    0.08
   1   7   2    0.30    0.08
   1   7   3    0.01    0.07
  -1   7  -3    0.22    0.06
   1   7   3    0.11    0.05
  -1   7  -3    0.25    0.07
   1   7   4    0.62    0.10
  -1   7  -4    0.67    0.09
  -1   7  -4    0.49    0.09
  -1   7  -5    0.92    0.12
  -1   7  -5    0.41    0.09
   1   7   5    0.54    0.12
   1   7   6    8.87    0.34
  -1   7  -6    9.16    0.33
  -1   7  -6    8.72    0.31
  -1   7  -7    0.02    0.09
   1   7   7    0.12    0.09
  -1   7  -7    0.08    0.09
  -1   7  -8    3.07    0.22
   1   7   8    2.70    0.22
  -1   7  -9    0.45    0.12
   1   7   9    0.61    0.13
  -1   7 -10    0.53    0.13
   1   7  10    0.07    0.11
  -1   7 -11    0.00    0.10
   1   7  11    0.22    0.13
  -1   7 -12    0.27    0.13
   1   7  12    0.24    0.14
  -1   8  11    0.47    0.14
   1   8 -11    0.67    0.15
  -1   8  10    3.94    0.28
   1   8 -10    3.72    0.28
   1   8 -10    3.12    0.24
  -1   8   9    2.84    0.23
   1   8  -9    1.63    0.19
   1   8  -9    1.88    0.20
   1   8  -8    3.23    0.24
  -1   8   8    3.08    0.23
   1   8  -8    2.93    0.22
  -1   8   7    5.52    0.28
   1   8  -7    5.19    0.26
   1   8  -7    5.41    0.29
  -1   8   6    0.26    0.06
   1   8  -6    0.18    0.10
  -1   8   6    0.26    0.10
   1   8  -6    0.17    0.09
   1   8  -5    2.15    0.17
   1   8  -5    2.58    0.20
  -1   8   5    2.19    0.19
  -1   8   5    2.27    0.12
  -1   8   4    3.88    0.15
  -1   8   4    4.08    0.23
   1   8  -4    4.18    0.23
   1   8  -4    4.10    0.20
  -1   8   3    1.32    0.09
   1   8  -3    1.20    0.14
  -1   8   3    1.16    0.13
   1   8  -3    1.47    0.13
   1   8  -2   -0.04    0.07
   1   8  -2    0.00    0.06
  -1   8   2    0.05    0.04
  -1   8   2    0.06    0.07
   1   8  -1    3.85    0.18
  -1   8   1    4.17    0.16
  -1   8   1    4.25    0.22
   1   8  -1    4.18    0.23
   1   8   0    3.64    0.22
   1   8   0    3.48    0.17
  -1   8   0    3.50    0.20
  -1   8   0    3.61    0.15
   1   8   1    1.30    0.12
  -1   8  -1    1.38    0.14
   1   8   1    1.19    0.13
  -1   8  -1    1.24    0.11
   1   8   2   28.72    0.72
  -1   8  -2   28.93    0.72
  -1   8  -2   29.17    0.66
   1   8   2   29.38    0.67
   1   8   3    4.33    0.19
   1   8   3    4.97    0.25
  -1   8  -3    4.70    0.20
  -1   8  -3    4.90    0.24
   1   8   4    0.15    0.07
   1   8   4    0.22    0.10
  -1   8  -4    0.15    0.08
  -1   8  -4    0.16    0.08
  -1   8  -5    0.75    0.11
  -1   8  -5    0.82    0.12
  -1   8  -6    0.01    0.08
   1   8   6   -0.13    0.09
  -1   8  -6    0.17    0.09
   1   8   7   10.23    0.39
  -1   8  -7   10.61    0.37
  -1   8  -7   10.60    0.38
   1   8   8    4.53    0.28
  -1   8  -8    3.99    0.26
   1   8   9    0.11    0.11
  -1   8  -9    0.65    0.14
   1   8  10    0.33    0.14
   1   8  11    0.16    0.13
  -1   9   9    0.25    0.13
   1   9  -9    0.21    0.12
   1   9  -9    0.21    0.13
  -1   9   8    0.19    0.12
   1   9  -8    0.15    0.11
   1   9  -8    0.01    0.11
   1   9  -7    1.42    0.17
  -1   9   7    1.46    0.17
   1   9  -7    1.22    0.16
   1   9  -6    0.13    0.11
  -1   9   6    0.25    0.11
   1   9  -6    0.19    0.10
   1   9  -5    6.54    0.31
   1   9  -5    6.06    0.27
  -1   9   5    6.08    0.30
  -1   9   4    0.11    0.09
   1   9  -4    0.28    0.11
   1   9  -4    0.13    0.09
  -1   9   4    0.22    0.06
   1   9  -3    0.25    0.09
  -1   9   3    0.18    0.09
   1   9  -3    0.29    0.10
  -1   9   3    0.37    0.06
  -1   9   2    2.31    0.19
  -1   9   2    2.56    0.13
   1   9  -2    2.81    0.17
   1   9  -2    2.37    0.21
   1   9  -1    3.28    0.22
   1   9  -1    2.86    0.16
  -1   9   1    3.07    0.14
  -1   9   1    3.05    0.21
   1   9   0   -0.03    0.09
  -1   9   0    0.13    0.06
  -1   9   0    0.24    0.10
   1   9   0    0.19    0.07
  -1   9  -1    1.03    0.10
   1   9   1    0.97    0.15
  -1   9  -1    0.60    0.11
   1   9   1    1.11    0.11
   1   9   2    0.70    0.13
  -1   9  -2    0.60    0.11
   1   9   2    0.82    0.10
  -1   9  -2    0.74    0.10
  -1   9  -3    0.06    0.07
   1   9   3    0.10    0.07
  -1   9  -3    0.09    0.09
   1   9   3   -0.01    0.10
  -1   9  -4    0.96    0.12
   1   9   4    0.88    0.14
   1   9   4    0.94    0.11
  -1   9  -4    0.81    0.13
   1   9   5    1.62    0.18
   1   9   5    1.51    0.13
  -1   9  -5    1.78    0.18
  -1   9  -5    1.71    0.16
   1   9   6    1.10    0.12
  -1   9  -6    1.23    0.15
   1   9   6    1.42    0.18
  -1   9  -6    1.21    0.16
  -1   9  -7    0.30    0.11
   1   9   7    0.34    0.12
   1   9   7    0.32    0.09
  -1   9  -7    0.20    0.10
  -1   9  -8    0.05    0.11
   1   9   8    0.08    0.12
   1   9   9    1.21    0.18
  -1   9  -9    1.27    0.17
   1  10  -7    0.05    0.11
  -1  10   7   -0.06    0.10
   1  10  -7    0.07    0.10
   1  10  -6    0.05    0.11
  -1  10   6    0.00    0.10
   1  10  -6   -0.01    0.09
  -1  10   5    0.76    0.13
   1  10  -5    1.05    0.14
   1  10  -5    1.06    0.17
   1  10  -4    1.68    0.19
  -1  10   4    1.37    0.17
   1  10  -4    1.70    0.17
  -1  10   3    0.13    0.10
   1  10  -3    0.15    0.09
   1  10  -3    0.07    0.11
  -1  10   2    5.11    0.28
   1  10  -2    5.64    0.30
   1  10  -2    5.11    0.24
   1  10  -1    0.16    0.11
   1  10  -1    0.25    0.09
  -1  10   1    0.21    0.11
  -1  10   0    2.89    0.22
   1  10   0    2.87    0.17
  -1  10   0    2.71    0.15
   1  10   0    2.77    0.23
   1  10   1    0.21    0.08
   1  10   1    0.15    0.11
  -1  10  -1   -0.01    0.10
  -1  10  -1    0.20    0.08
  -1  10  -2    4.27    0.20
   1  10   2    4.51    0.29
  -1  10  -2    4.27    0.27
   1  10   2    4.33    0.21
  -1  10  -3    1.81    0.15
   1  10   3    1.99    0.20
  -1  10  -3    1.78    0.18
   1  10   3    1.69    0.15
   1  10   4    0.55    0.10
   1  10   4    0.64    0.15
  -1  10  -4    0.58    0.11
  -1  10  -4    0.49    0.13
  -1  10  -5    2.91    0.20
   1  10   5    2.90    0.25
  -1  10  -5    2.63    0.23
  -1  10  -6    0.07    0.09
  -1  10  -6    0.06    0.11
   1  10   6    0.06    0.11
  -1  10  -7    0.20    0.12
   1  10   7    0.09    0.12
  -1  10  -7    0.27    0.11
   1  11  -3    0.21    0.10
  -1  11   3    0.01    0.12
   1  11  -3   -0.02    0.11
  -1  11   2   -0.03    0.11
   1  11  -2    0.20    0.12
   1  11  -2    0.10    0.09
  -1  11   1   -0.03    0.10
   1  11  -1   -0.03    0.07
   1  11  -1   -0.11    0.10
  -1  11   0    0.05    0.11
   1  11   0   -0.05    0.07
   1  11   0    0.12    0.12
  -1  11  -1    0.36    0.13
   1  11   1    0.13    0.12
   1  11   2   -0.13    0.11
  -1  11  -2    0.00    0.10
  -1  11  -3    0.16    0.11
   1  11   3    0.01    0.12
  -2   0  15    0.01    0.12
   2   0 -15    0.05    0.09
   2   0 -15    0.09    0.12
   2   0 -14    1.84    0.20
   2   0 -14    2.17    0.19
  -2   0  14    2.11    0.21
   2   0 -13    0.02    0.10
   2   0 -13   -0.09    0.07
  -2   0  13   -0.11    0.09
   2   0 -12    0.47    0.10
   2   0 -12    0.57    0.12
  -2   0  12    0.61    0.12
   2   0 -11   -0.01    0.08
  -2   0  11    0.05    0.08
   2   0 -10    2.13    0.17
  -2   0  10    2.21    0.17
   2   0  -9   -0.04    0.06
  -2   0   9   -0.05    0.06
   2   0  -8   45.28    0.98
  -2   0   8   44.06    0.98
   2   0  -7    0.04    0.04
   2   0  -7    0.01    0.05
  -2   0   7   -0.04    0.05
  -2   0   6   75.10    1.48
  -2   0   6   74.52    1.49
   2   0  -6   74.03    1.50
  -2   0   6   74.13    1.50
   2   0  -6   73.36    1.49
   2   0  -6   72.59    1.50
  -2   0   5    0.01    0.03
   2   0  -5   -0.03    0.03
  -2   0   5    0.07    0.03
   2   0  -5   -0.02    0.03
  -2   0   5   -0.02    0.03
   2   0  -5   -0.06    0.03
   2   0  -4   20.05    0.45
  -2   0   4   20.61    0.44
  -2   0   4   20.93    0.45
   2   0  -4   20.41    0.45
  -2   0   4   20.76    0.45
   2   0  -4   21.00    0.45
   2   0  -3   -0.04    0.02
  -2   0   3   -0.05    0.01
  -2   0   3   -0.04    0.02
  -2   0   3   -0.03    0.02
   2   0  -3   -0.01    0.02
   2   0  -3    0.00    0.02
   2   0  -2  249.97    4.89
   2   0  -2  261.40    4.96
   2   0  -2  257.08    4.94
  -2   0   2  251.14    4.90
  -2   0   2  247.29    4.90
  -2   0   2  255.01    4.89
  -2   0   1    0.00    0.01
  -2   0   1   -0.01    0.01
   2   0  -1    0.00    0.01
  -2   0   1   -0.01    0.00
   2   0  -1   -0.01    0.01
   2   0  -1    0.04    0.01
  -2   0   0  101.64    1.96
   2   0   0  101.15    1.95
   2   0   1   -0.05    0.01
  -2   0  -1   -0.04    0.01
   2   0   1   -0.04    0.01
   2   0   2  660.78   12.95
  -2   0  -2  684.84   12.94
   2   0   2  666.26   12.96
  -2   0  -2  688.51   13.03
  -2   0  -3    0.02    0.02
   2   0   3    0.00    0.02
  -2   0  -3    0.01    0.02
   2   0   3    0.00    0.02
   2   0   4   12.99    0.31
   2   0   4   12.50    0.30
  -2   0  -4   13.01    0.31
  -2   0  -4   12.67    0.30
  -2   0  -5    0.03    0.03
   2   0   5    0.00    0.02
  -2   0  -5   -0.03    0.03
   2   0   5    0.00    0.03
  -2   0  -6   17.85    0.44
   2   0   6   18.44    0.44
  -2   0  -6   17.91    0.43
   2   0   6   18.13    0.43
   2   0   7    0.01    0.04
  -2   0  -7   -0.01    0.04
  -2   0  -7    0.02    0.04
   2   0   7    0.01    0.03
  -2   0  -8    7.66    0.26
  -2   0  -8    7.70    0.26
   2   0   8    7.62    0.27
   2   0   9    0.01    0.06
  -2   0  -9   -0.07    0.05
  -2   0  -9    0.00    0.05
  -2   0 -10   -0.09    0.06
   2   0  10   -0.03    0.07
  -2   0 -10    0.06    0.07
   2   0  11    0.00    0.09
  -2   0 -11   -0.02    0.08
  -2   0 -11   -0.01    0.09
  -2   0 -12   11.93    0.41
  -2   0 -12   11.32    0.41
   2   0  12   11.42    0.42
  -2   0 -13    0.10    0.10
   2   0  13    0.08    0.10
  -2   0 -13    0.18    0.10
   2   0  14    3.32    0.27
  -2   0 -14    3.94    0.27
  -2   0 -14    3.93    0.26
  -2   0 -15   -0.11    0.10
   2   0  15   -0.07    0.11
  -2   0 -15   -0.05    0.09
   2   1 -15    0.35    0.11
  -2   1  15    0.41    0.14
   2   1 -15    0.33    0.14
   2  -1 -15    0.33    0.12
   2  -1 -15    0.19    0.14
  -2  -1  15    0.25    0.13
   2   1 -14    0.22    0.10
   2   1 -14    0.10    0.11
  -2   1  14    0.17    0.12
  -2  -1  14    0.29    0.13
   2  -1 -14    0.13    0.12
   2   1 -13    0.08    0.08
   2   1 -13    0.05    0.10
  -2   1  13   -0.06    0.09
   2  -1 -13    0.07    0.10
  -2  -1  13    0.07    0.09
   2   1 -12    1.20    0.13
  -2   1  12    1.37    0.16
   2   1 -12    1.20    0.15
  -2  -1  12    1.04    0.15
   2  -1 -12    1.18    0.15
  -2   1  11    1.13    0.14
   2   1 -11    1.43    0.15
   2   1 -11    1.41    0.13
  -2  -1  11    1.38    0.14
   2  -1 -11    1.49    0.16
   2   1 -10   -0.10    0.05
  -2   1  10    0.04    0.07
   2   1 -10   -0.16    0.07
  -2  -1  10   -0.14    0.06
   2  -1 -10    0.15    0.08
  -2   1   9    8.88    0.30
   2   1  -9    7.97    0.27
   2   1  -9    8.99    0.31
   2  -1  -9    8.90    0.31
  -2  -1   9    9.07    0.30
   2   1  -8    0.21    0.06
   2   1  -8    0.20    0.06
  -2   1   8    0.14    0.06
   2   1  -8    0.25    0.08
  -2  -1   8    0.16    0.07
   2  -1  -8    0.19    0.08
  -2   1   7    0.21    0.06
   2   1  -7    0.20    0.06
   2   1  -7    0.22    0.06
   2   1  -7    0.21    0.05
  -2  -1   7    0.33    0.07
   2  -1  -7    0.25    0.05
   2  -1  -7    0.28    0.06
   2   1  -6   44.91    0.96
   2   1  -6   45.58    0.95
  -2   1   6   44.87    0.95
  -2   1   6   46.91    0.99
  -2   1   6   46.24    0.94
   2  -1  -6   44.56    0.96
  -2  -1   6   45.78    0.99
  -2  -1   6   44.37    0.96
   2   1  -5   27.16    0.59
   2   1  -5   26.35    0.58
  -2   1   5   26.12    0.58
  -2   1   5   26.52    0.57
  -2   1   5   26.79    0.58
  -2  -1   5   26.30    0.59
  -2  -1   5   26.95    0.58
  -2  -1   5   27.81    0.58
   2  -1  -5   26.63    0.59
   2  -1  -5   26.44    0.59
   2   1  -4    5.80    0.17
  -2   1   4    5.80    0.15
  -2   1   4    5.54    0.17
  -2   1   4    5.57    0.16
   2   1  -4    5.60    0.17
  -2  -1   4    5.78    0.17
   2  -1  -4    5.70    0.17
  -2  -1   4    5.61    0.17
  -2  -1   4    5.85    0.16
   2  -1  -4    5.72    0.17
   2   1  -3  448.95    8.66
   2   1  -3  454.73    8.77
  -2   1   3  441.54    8.72
   2   1  -3  456.21    8.78
  -2   1   3  472.27    8.75
  -2   1   3  428.85    8.66
  -2  -1   3  449.67    8.74
  -2  -1   3  447.29    8.74
  -2  -1   3  451.28    8.77
   2  -1  -3  447.76    8.75
   2  -1  -3  437.48    8.73
   2  -1  -3  457.16    8.68
  -2   1   2  202.85    3.96
   2   1  -2  205.70    3.93
  -2   1   2  205.83    3.97
   2   1  -2  206.65    3.98
   2   1  -2  198.31    3.93
  -2   1   2  203.34    3.96
   2  -1  -2  202.10    3.95
  -2  -1   2  203.41    3.97
  -2  -1   2  207.20    3.95
   2  -1  -2  207.94    4.00
   2  -1  -2  204.53    3.95
  -2   1   1  276.92    5.33
  -2   1   1  283.04    5.37
   2   1  -1  274.55    5.38
   2   1  -1  277.82    5.45
  -2  -1   1  272.81    5.40
   2  -1  -1  280.00    5.38
  -2  -1   1  283.39    5.28
   2  -1  -1  268.44    5.35
   2  -1  -1  272.72    5.31
  -2  -1   1  286.61    5.35
   2   1   0   86.36    1.62
  -2   1   0   84.20    1.63
   2  -1   0   82.46    1.62
   2  -1   0   84.41    1.63
  -2  -1   0   85.64    1.62
  -2   1  -1    1.20    0.04
  -2   1  -1    1.23    0.05
   2   1   1    1.29    0.05
  -2  -1  -1    1.36    0.05
   2  -1   1    1.43    0.06
   2  -1   1    1.41    0.04
  -2   1  -2    3.53    0.10
   2   1   2    3.44    0.10
   2   1   2    3.67    0.10
  -2   1  -2    3.45    0.11
  -2  -1  -2    3.38    0.10
  -2  -1  -2    3.54    0.10
   2  -1   2    3.48    0.11
   2  -1   2    3.47    0.10
  -2   1  -3    4.01    0.11
   2   1   3    3.81    0.12
  -2   1  -3    3.90    0.12
   2   1   3    3.78    0.12
   2  -1   3    3.75    0.11
   2  -1   3    3.85    0.12
  -2  -1  -3    3.64    0.12
  -2  -1  -3    3.77    0.12
   2   1   4    0.99    0.06
  -2   1  -4    0.94    0.06
  -2   1  -4    1.06    0.07
   2   1   4    1.01    0.07
  -2  -1  -4    1.00    0.07
  -2  -1  -4    0.98    0.06
   2  -1   4    0.91    0.06
   2  -1   4    1.02    0.07
  -2   1  -5    0.00    0.03
   2   1   5    0.06    0.04
  -2   1  -5    0.01    0.03
   2   1   5    0.01    0.03
  -2  -1  -5    0.11    0.03
  -2  -1  -5    0.01    0.03
   2  -1   5    0.20    0.05
   2  -1   5    0.03    0.03
   2   1   6    0.08    0.04
  -2   1  -6    0.06    0.04
  -2   1  -6    0.04    0.03
   2   1   6    0.03    0.04
   2  -1   6    0.03    0.03
   2  -1   6    0.08    0.04
  -2  -1  -6    0.05    0.04
   2   1   7    2.30    0.14
  -2   1  -7    2.23    0.12
   2   1   7    2.23    0.12
  -2   1  -7    2.15    0.12
   2  -1   7    2.24    0.12
   2  -1   7    2.24    0.13
  -2  -1  -7    2.27    0.13
  -2   1  -8   15.50    0.42
   2   1   8   16.59    0.44
  -2   1  -8   15.50    0.42
  -2  -1  -8   15.94    0.42
   2  -1   8   15.46    0.43
  -2   1  -9   -0.07    0.05
   2   1   9    0.00    0.06
  -2   1  -9    0.07    0.05
  -2  -1  -9    0.01    0.06
   2  -1   9   -0.08    0.06
   2   1  10    8.52    0.32
  -2   1 -10    8.17    0.30
  -2   1 -10    8.26    0.31
   2  -1  10    8.35    0.31
  -2  -1 -10    9.36    0.32
  -2   1 -11    4.92    0.25
  -2   1 -11    5.10    0.25
   2   1  11    5.00    0.27
   2  -1  11    4.56    0.25
  -2  -1 -11    5.31    0.26
  -2   1 -12   12.66    0.43
  -2   1 -12   13.00    0.44
   2   1  12   12.29    0.44
  -2  -1 -12   12.35    0.43
   2  -1  12   12.18    0.43
  -2  -1 -12   13.42    0.44
   2   1  13    2.57    0.23
  -2   1 -13    2.34    0.21
  -2   1 -13    2.44    0.22
  -2  -1 -13    2.34    0.21
  -2  -1 -13    2.36    0.23
   2  -1  13    2.44    0.23
  -2   1 -14    0.86    0.15
   2   1  14    0.78    0.16
  -2   1 -14    0.88    0.16
  -2  -1 -14    0.97    0.16
  -2  -1 -14    1.17    0.18
   2  -1  14    0.70    0.15
  -2   1 -15    0.64    0.13
  -2   1 -15    0.79    0.16
   2   1  15    0.70    0.16
  -2  -1 -15    0.76    0.15
  -2  -1 -15    0.31    0.14
   2  -1  15    0.76    0.18
  -2   2  15    0.40    0.14
   2   2 -15    0.37    0.15
   2   2 -15    0.40    0.11
  -2  -2  15    0.33    0.13
   2  -2 -15    0.48    0.15
   2   2 -14    1.53    0.20
  -2   2  14    1.56    0.19
   2   2 -14    1.73    0.17
   2  -2 -14    1.59    0.19
  -2  -2  14    1.65    0.19
   2   2 -13    1.29    0.17
   2   2 -13    1.18    0.14
  -2   2  13    1.55    0.17
   2  -2 -13    1.34    0.17
  -2  -2  13    1.53    0.18
  -2   2  12    0.28    0.10
   2   2 -12    0.19    0.08
   2   2 -12    0.15    0.10
   2  -2 -12    0.17    0.10
  -2  -2  12    0.20    0.10
   2   2 -11    3.81    0.20
   2   2 -11    4.00    0.23
  -2   2  11    3.94    0.23
  -2  -2  11    3.49    0.22
   2  -2 -11    3.55    0.23
   2   2 -10    2.54    0.19
  -2   2  10    2.70    0.18
   2   2 -10    2.44    0.15
  -2  -2  10    2.20    0.17
   2  -2 -10    2.57    0.19
  -2   2   9   26.24    0.64
   2   2  -9   25.96    0.64
   2   2  -9   25.64    0.62
   2   2  -9   25.60    0.65
  -2  -2   9   26.63    0.65
   2  -2  -9   25.82    0.65
   2   2  -8   17.13    0.46
   2   2  -8   16.75    0.43
  -2   2   8   17.15    0.45
   2   2  -8   17.28    0.45
   2  -2  -8   16.71    0.46
  -2  -2   8   17.05    0.46
  -2   2   7    2.26    0.13
   2   2  -7    2.00    0.11
   2   2  -7    2.13    0.13
   2   2  -7    2.16    0.14
  -2  -2   7    1.92    0.13
   2  -2  -7    2.07    0.14
   2  -2  -7    1.96    0.14
   2   2  -6   22.76    0.51
   2   2  -6   23.28    0.54
   2   2  -6   22.71    0.53
  -2   2   6   23.11    0.53
  -2   2   6   22.96    0.50
  -2  -2   6   23.06    0.54
   2  -2  -6   22.38    0.53
   2  -2  -6   22.38    0.54
  -2   2   5   16.30    0.39
   2   2  -5   16.05    0.40
  -2   2   5   16.54    0.39
   2   2  -5   16.16    0.39
  -2   2   5   16.41    0.36
   2   2  -5   15.77    0.37
   2  -2  -5   15.95    0.39
  -2  -2   5   16.85    0.39
   2  -2  -5   16.80    0.40
  -2   2   4   14.30    0.34
  -2   2   4   14.31    0.34
  -2   2   4   14.33    0.31
   2   2  -4   14.61    0.35
   2   2  -4   13.97    0.34
   2   2  -4   14.34    0.32
  -2  -2   4   15.10    0.34
  -2  -2   4   14.46    0.35
   2  -2  -4   14.16    0.34
   2  -2  -4   14.09    0.35
  -2   2   3    2.86    0.08
  -2   2   3    2.94    0.11
   2   2  -3    2.85    0.11
   2   2  -3    3.27    0.09
   2   2  -3    2.67    0.11
  -2   2   3    2.90    0.11
   2  -2  -3    3.28    0.11
  -2  -2   3    2.84    0.10
   2  -2  -3    2.88    0.11
  -2  -2   3    2.75    0.11
  -2  -2   3    2.81    0.09
   2   2  -2    0.60    0.06
  -2   2   2    0.78    0.05
  -2   2   2    0.64    0.05
   2   2  -2    0.68    0.05
  -2   2   2    0.64    0.03
  -2  -2   2    0.73    0.06
   2  -2  -2    0.57    0.05
   2  -2  -2    0.59    0.05
  -2  -2   2    0.57    0.04
  -2  -2   2    0.70    0.05
   2   2  -1   66.00    1.32
   2   2  -1   66.78    1.31
  -2   2   1   67.16    1.30
  -2   2   1   67.93    1.31
   2  -2  -1   67.11    1.31
  -2  -2   1   67.54    1.32
   2  -2  -1   67.86    1.31
  -2  -2   1   66.24    1.31
   2   2   0  143.80    2.79
  -2   2   0  146.82    2.78
  -2   2   0  144.19    2.78
   2  -2   0  146.57    2.79
   2  -2   0  143.54    2.78
  -2  -2   0  146.90    2.79
  -2   2  -1    1.31    0.06
   2   2   1    1.26    0.06
  -2  -2  -1    1.31    0.06
   2  -2   1    1.29    0.06
   2  -2   1    1.35    0.05
   2  -2   1    1.40    0.06
   2   2   2   70.29    1.39
  -2   2  -2   69.25    1.37
  -2   2  -2   69.56    1.39
   2   2   2   70.53    1.39
   2  -2   2   70.38    1.38
  -2  -2  -2   71.80    1.38
   2  -2   2   71.49    1.37
   2  -2   2   69.61    1.39
  -2   2  -3   52.47    1.06
   2   2   3   52.63    1.06
   2   2   3   50.86    1.06
  -2   2  -3   52.90    1.05
   2  -2   3   53.61    1.06
  -2  -2  -3   52.69    1.06
  -2  -2  -3   53.25    1.06
   2  -2   3   53.40    1.05
   2  -2   3   51.55    1.05
  -2   2  -4    0.00    0.03
  -2   2  -4    0.14    0.04
   2   2   4    0.04    0.03
   2   2   4    0.02    0.03
   2  -2   4   -0.05    0.02
   2  -2   4   -0.03    0.03
  -2  -2  -4    0.17    0.04
  -2  -2  -4    0.04    0.03
   2  -2   4   -0.02    0.03
  -2   2  -5    0.86    0.08
   2   2   5    0.77    0.07
  -2   2  -5    0.78    0.07
   2   2   5    0.79    0.08
   2  -2   5    0.77    0.07
   2  -2   5    0.86    0.07
   2  -2   5    0.78    0.07
  -2  -2  -5    0.78    0.07
   2   2   6    0.03    0.03
  -2   2  -6    0.02    0.04
   2   2   6    0.02    0.04
  -2   2  -6    0.03    0.04
   2  -2   6    0.01    0.03
  -2  -2  -6    0.07    0.04
  -2   2  -7    3.06    0.15
   2   2   7    2.94    0.16
  -2   2  -7    3.08    0.15
   2  -2   7    3.04    0.14
  -2  -2  -7    3.01    0.15
   2   2   8    0.02    0.06
  -2   2  -8    0.01    0.05
  -2   2  -8   -0.02    0.05
   2  -2   8    0.05    0.06
  -2  -2  -8    0.02    0.05
   2   2   9    3.17    0.19
  -2   2  -9    3.23    0.18
  -2   2  -9    3.38    0.18
  -2  -2  -9    3.15    0.18
   2  -2   9    3.25    0.19
   2   2  10    1.34    0.14
  -2   2 -10    1.40    0.14
  -2   2 -10    1.17    0.12
  -2  -2 -10    1.13    0.13
   2  -2  10    1.05    0.12
  -2   2 -11    4.63    0.25
  -2   2 -11    4.83    0.24
   2   2  11    4.64    0.26
  -2  -2 -11    4.36    0.25
   2  -2  11    4.66    0.25
   2   2  12    0.69    0.14
  -2   2 -12    0.36    0.10
  -2   2 -12    0.47    0.12
  -2  -2 -12    0.28    0.11
   2  -2  12    0.61    0.12
  -2   2 -13    0.29    0.11
   2   2  13    0.53    0.14
  -2   2 -13    0.30    0.10
  -2  -2 -13    0.27    0.12
   2  -2  13    0.55    0.14
   2   2  14    0.16    0.13
  -2   2 -14   -0.17    0.08
  -2   2 -14    0.26    0.11
  -2  -2 -14   -0.03    0.11
  -2  -2 -14    0.02    0.10
   2  -2  14    0.14    0.11
   2   2  15    0.35    0.14
  -2   2 -15    0.02    0.12
  -2   2 -15    0.21    0.11
   2  -2  15    0.09    0.13
  -2  -2 -15    0.11    0.13
  -2  -2 -15    0.14    0.11
   2   3 -14    0.02    0.10
   2   3 -14    0.06    0.08
  -2   3  14    0.01    0.10
  -2  -3  14   -0.05    0.10
   2  -3 -14   -0.10    0.11
   2   3 -13    2.10    0.22
  -2   3  13    2.29    0.22
   2   3 -13    2.32    0.19
  -2  -3  13    2.71    0.23
   2  -3 -13    2.49    0.23
  -2   3  12    0.51    0.12
   2   3 -12    0.52    0.13
   2   3 -12    0.61    0.10
  -2  -3  12    0.55    0.12
   2  -3 -12    0.40    0.12
   2   3 -11    0.08    0.09
   2   3 -11   -0.01    0.06
  -2   3  11    0.28    0.10
  -2  -3  11    0.01    0.08
   2  -3 -11    0.02    0.09
  -2   3  10    0.05    0.07
   2   3 -10    0.06    0.08
   2   3 -10    0.04    0.08
   2   3 -10    0.13    0.06
  -2  -3  10    0.06    0.07
   2  -3 -10    0.08    0.08
   2   3  -9    0.84    0.11
   2   3  -9    0.81    0.09
   2   3  -9    0.62    0.10
  -2   3   9    0.76    0.10
  -2  -3   9    0.73    0.11
   2  -3  -9    0.75    0.12
   2   3  -8    2.13    0.13
  -2   3   8    2.36    0.15
   2   3  -8    2.29    0.16
   2   3  -8    2.36    0.15
  -2  -3   8    2.20    0.16
   2  -3  -8    2.31    0.16
   2   3  -7    0.90    0.10
  -2   3   7    1.23    0.11
   2   3  -7    0.79    0.09
  -2   3   7    1.06    0.07
   2   3  -7    1.05    0.09
   2  -3  -7    1.02    0.11
   2   3  -6    1.89    0.11
   2   3  -6    2.01    0.13
  -2   3   6    2.14    0.10
  -2   3   6    2.09    0.13
   2   3  -6    2.03    0.12
   2  -3  -6    2.19    0.12
   2  -3  -6    2.14    0.13
  -2   3   5    0.36    0.06
   2   3  -5    0.57    0.06
   2   3  -5    0.26    0.07
   2   3  -5    0.45    0.07
  -2   3   5    0.37    0.04
  -2  -3   5    0.34    0.05
   2  -3  -5    0.35    0.07
   2  -3  -5    0.43    0.07
   2   3  -4    0.05    0.04
  -2   3   4    0.07    0.04
  -2   3   4    0.06    0.03
   2   3  -4    0.05    0.04
   2   3  -4    0.07    0.03
   2  -3  -4    0.07    0.04
  -2  -3   4    0.05    0.03
  -2  -3   4    0.05    0.03
   2  -3  -4    0.11    0.05
  -2   3   3   16.58    0.39
  -2   3   3   15.42    0.39
   2   3  -3   17.16    0.40
   2   3  -3   17.02    0.40
  -2  -3   3   17.35    0.40
  -2  -3   3   16.98    0.37
   2  -3  -3   17.05    0.40
   2  -3  -3   16.72    0.39
  -2  -3   3   17.41    0.39
   2   3  -2   21.21    0.48
  -2   3   2   21.78    0.47
   2   3  -2   21.58    0.48
  -2   3   2   21.42    0.47
   2  -3  -2   21.24    0.47
  -2  -3   2   21.73    0.48
  -2  -3   2   21.76    0.45
   2   3  -1    3.01    0.11
   2   3  -1    3.09    0.11
  -2   3   1    3.01    0.11
  -2   3   1    3.26    0.07
  -2   3   1    3.06    0.11
   2  -3  -1    3.25    0.11
  -2  -3   1    3.16    0.12
  -2  -3   1    3.15    0.11
  -2   3   0    8.25    0.20
   2   3   0    7.96    0.21
   2   3   0    8.16    0.22
  -2   3   0    8.29    0.18
   2  -3   0    8.11    0.21
   2  -3   0    8.10    0.18
  -2  -3   0    8.56    0.21
   2   3   1    0.00    0.03
  -2   3  -1    0.02    0.02
   2  -3   1    0.01    0.02
   2  -3   1    0.02    0.02
  -2  -3  -1    0.15    0.03
   2   3   2   11.11    0.28
  -2   3  -2   11.13    0.27
   2   3   2   11.01    0.28
  -2   3  -2   11.28    0.26
   2  -3   2   11.01    0.27
   2  -3   2   10.95    0.28
   2  -3   2   11.19    0.26
  -2  -3  -2   11.05    0.28
   2   3   3   28.01    0.61
   2   3   3   27.75    0.61
  -2   3  -3   27.87    0.61
  -2   3  -3   28.39    0.60
   2  -3   3   28.65    0.60
  -2  -3  -3   27.35    0.61
   2  -3   3   28.62    0.59
   2  -3   3   28.22    0.61
   2   3   4    0.33    0.05
  -2   3  -4    0.39    0.05
  -2   3  -4    0.40    0.06
   2   3   4    0.25    0.05
  -2  -3  -4    0.58    0.06
   2  -3   4    0.42    0.05
   2  -3   4    0.40    0.06
   2  -3   4    0.44    0.05
  -2  -3  -4    0.31    0.05
  -2   3  -5    0.52    0.07
   2   3   5    0.51    0.07
   2   3   5    0.49    0.07
  -2   3  -5    0.49    0.06
   2  -3   5    0.50    0.06
  -2  -3  -5    0.36    0.06
   2  -3   5    0.43    0.06
  -2   3  -6    1.27    0.10
   2   3   6    1.50    0.12
  -2   3  -6    1.39    0.11
   2   3   6    1.38    0.11
  -2  -3  -6    1.43    0.11
   2  -3   6    1.28    0.10
   2  -3   6    1.39    0.11
  -2   3  -7   14.32    0.40
  -2   3  -7   14.75    0.39
   2   3   7   14.41    0.40
  -2  -3  -7   14.69    0.40
  -2   3  -8    2.49    0.16
  -2   3  -8    3.01    0.17
   2   3   8    2.79    0.17
  -2  -3  -8    2.56    0.16
  -2   3  -9   -0.03    0.06
  -2   3  -9   -0.05    0.06
   2   3   9    0.09    0.08
   2  -3   9   -0.04    0.06
  -2  -3  -9    0.00    0.06
  -2   3 -10    0.35    0.09
  -2   3 -10    0.36    0.09
   2   3  10    0.40    0.10
   2  -3  10    0.34    0.09
  -2  -3 -10    0.45    0.10
   2   3  11    0.12    0.10
  -2   3 -11    0.15    0.09
  -2   3 -11    0.26    0.10
   2  -3  11    0.15    0.09
  -2  -3 -11    0.14    0.09
   2   3  12    0.82    0.15
  -2   3 -12    0.79    0.13
  -2   3 -12    0.76    0.13
   2  -3  12    0.65    0.12
  -2  -3 -12    0.56    0.12
  -2   3 -13   -0.01    0.09
   2   3  13    0.06    0.11
  -2   3 -13    0.00    0.09
  -2  -3 -13   -0.01    0.10
   2  -3  13    0.03    0.09
  -2   3 -14    0.28    0.11
  -2   3 -14    0.06    0.11
   2   3  14    0.02    0.12
   2  -3  14    0.10    0.11
  -2  -3 -14    0.02    0.11
   2   4 -14    0.35    0.14
   2   4 -14    0.17    0.10
  -2   4  14    0.09    0.11
   2  -4 -14    0.25    0.12
  -2  -4  14    0.09    0.11
   2   4 -13    0.36    0.13
   2   4 -13    0.27    0.10
  -2   4  13    0.41    0.12
   2  -4 -13    0.40    0.13
  -2  -4  13    0.30    0.11
   2   4 -12    2.45    0.19
   2   4 -12    2.62    0.23
  -2   4  12    2.38    0.21
  -2  -4  12    2.26    0.21
   2  -4 -12    1.84    0.19
   2   4 -11    0.57    0.13
  -2   4  11    0.53    0.11
   2   4 -11    0.56    0.10
   2  -4 -11    0.58    0.12
  -2  -4  11    0.47    0.12
  -2   4  10    0.91    0.12
   2   4 -10    1.30    0.15
   2   4 -10    1.05    0.14
   2   4 -10    0.90    0.11
   2  -4 -10    0.94    0.13
  -2  -4  10    1.06    0.13
   2   4  -9    0.22    0.07
   2   4  -9    0.12    0.08
   2   4  -9    0.13    0.09
  -2   4   9    0.22    0.08
   2  -4  -9    0.11    0.08
  -2  -4   9    0.09    0.08
  -2   4   8    1.86    0.15
   2   4  -8    1.89    0.13
   2   4  -8    1.88    0.15
   2   4  -8    2.16    0.15
   2  -4  -8    1.65    0.15
  -2   4   7    2.52    0.11
   2   4  -7    2.65    0.16
   2   4  -7    2.60    0.13
  -2   4   7    2.44    0.15
   2   4  -7    2.53    0.15
   2  -4  -7    2.22    0.16
  -2   4   6    0.05    0.03
   2   4  -6    0.00    0.04
  -2   4   6   -0.02    0.04
   2   4  -6    0.03    0.06
   2   4  -6    0.00    0.06
   2  -4  -6    0.06    0.06
  -2  -4   6    0.02    0.04
   2   4  -5    4.91    0.17
   2   4  -5    5.12    0.20
  -2   4   5    5.13    0.19
   2   4  -5    4.81    0.19
   2  -4  -5    5.00    0.19
  -2  -4   5    4.91    0.17
   2  -4  -5    5.55    0.21
   2   4  -4   60.97    1.27
  -2   4   4   60.97    1.26
   2   4  -4   61.04    1.27
   2  -4  -4   62.98    1.28
   2  -4  -4   62.29    1.27
  -2  -4   4   61.23    1.24
   2   4  -3   28.50    0.64
  -2   4   3   28.94    0.64
   2   4  -3   27.73    0.64
   2  -4  -3   29.35    0.65
   2  -4  -3   28.77    0.64
  -2  -4   3   32.05    0.69
  -2  -4   3   29.01    0.62
  -2   4   2   15.41    0.37
  -2   4   2   14.90    0.36
   2   4  -2   14.79    0.37
   2   4  -2   15.15    0.37
  -2   4   2   15.21    0.31
  -2  -4   2   14.95    0.37
  -2  -4   2   15.37    0.35
  -2  -4   2   15.37    0.37
   2  -4  -2   14.73    0.37
  -2   4   1    5.25    0.17
   2   4  -1    5.27    0.17
  -2   4   1    5.15    0.16
   2   4  -1    4.82    0.17
  -2   4   1    5.31    0.12
   2  -4  -1    5.19    0.17
  -2  -4   1    5.25    0.17
   2   4   0    4.08    0.15
  -2   4   0    4.12    0.11
  -2   4   0    4.16    0.14
   2   4   0    4.04    0.14
  -2  -4   0    4.29    0.15
   2  -4   0    4.18    0.14
   2  -4   0    4.14    0.11
  -2   4  -1    7.44    0.21
   2   4   1    7.27    0.22
  -2   4  -1    7.62    0.19
  -2  -4  -1    7.62    0.22
   2  -4   1    7.51    0.19
   2  -4   1    7.72    0.21
   2   4   2   23.19    0.53
   2   4   2   22.81    0.53
  -2   4  -2   22.89    0.49
  -2   4  -2   23.08    0.51
  -2  -4  -2   23.28    0.52
   2  -4   2   22.80    0.51
   2  -4   2   22.75    0.49
   2  -4   2   23.29    0.52
   2   4   3    2.65    0.12
  -2   4  -3    2.39    0.11
   2   4   3    2.56    0.13
  -2   4  -3    2.22    0.11
   2  -4   3    2.26    0.12
   2  -4   3    2.33    0.11
   2  -4   3    2.40    0.10
   2   4   4    1.88    0.11
  -2   4  -4    1.15    0.09
  -2   4  -4    1.31    0.10
   2   4   4    1.28    0.11
   2  -4   4    1.48    0.10
   2  -4   4    1.42    0.08
   2  -4   4    1.30    0.09
   2   4   5    2.41    0.14
  -2   4  -5    2.19    0.13
   2  -4   5    2.38    0.13
   2  -4   5    2.30    0.13
  -2   4  -6    0.83    0.10
  -2   4  -6    0.76    0.09
   2   4   6    0.84    0.10
  -2  -4  -6    0.77    0.09
   2   4   7    9.81    0.33
  -2   4  -7   10.16    0.31
  -2   4  -7   10.15    0.32
  -2  -4  -7   10.20    0.33
  -2   4  -8   -0.07    0.06
   2   4   8    0.02    0.07
  -2   4  -8    0.11    0.07
  -2  -4  -8   -0.02    0.06
   2   4   9    2.13    0.18
  -2   4  -9    1.81    0.17
  -2   4  -9    2.13    0.17
  -2  -4  -9    2.14    0.17
  -2   4 -10    2.42    0.19
  -2   4 -10    2.69    0.18
   2   4  10    2.33    0.20
   2  -4  10    2.24    0.19
  -2  -4 -10    2.32    0.19
   2   4  11    1.34    0.16
  -2   4 -11    1.53    0.16
  -2   4 -11    1.49    0.16
   2  -4  11    1.51    0.17
  -2  -4 -11    1.81    0.18
   2   4  12    0.02    0.09
  -2   4 -12    0.08    0.08
  -2   4 -12    0.04    0.09
  -2  -4 -12    0.01    0.09
   2  -4  12    0.01    0.09
  -2   4 -13    0.08    0.09
   2   4  13    0.08    0.11
  -2   4 -13    0.15    0.11
  -2  -4 -13    0.10    0.10
   2  -4  13    0.05    0.11
  -2   4 -14    0.04    0.11
  -2   4 -14    0.00    0.10
   2   4  14   -0.05    0.11
   2  -4  14   -0.09    0.10
  -2  -4 -14   -0.11    0.11
   2   5 -13    0.03    0.11
   2   5 -13    0.13    0.08
  -2   5  13    0.13    0.11
  -2  -5  13    0.06    0.10
   2  -5 -13    0.14    0.12
  -2   5  12    0.69    0.14
   2   5 -12    0.58    0.13
   2   5 -12    0.44    0.10
  -2  -5  12    0.35    0.11
   2  -5 -12    0.50    0.14
   2   5 -11    0.03    0.09
  -2   5  11    0.11    0.09
   2   5 -11   -0.01    0.10
   2   5 -11   -0.02    0.07
  -2  -5  11   -0.05    0.09
   2  -5 -11    0.05    0.10
   2   5 -10   -0.13    0.08
  -2   5  10    0.00    0.08
   2   5 -10    0.00    0.07
   2   5 -10   -0.07    0.09
   2  -5 -10    0.00    0.09
   2   5  -9    0.83    0.10
  -2   5   9    0.88    0.12
   2   5  -9    0.78    0.12
   2   5  -9    1.12    0.14
   2  -5  -9    1.08    0.14
   2   5  -8    2.08    0.17
   2   5  -8    2.08    0.14
   2   5  -8    1.81    0.17
  -2   5   8    1.95    0.16
   2  -5  -8    1.84    0.17
   2   5  -7    0.97    0.11
   2   5  -7    0.83    0.10
  -2   5   7    0.84    0.10
  -2   5   7    1.01    0.08
   2   5  -7    0.86    0.09
   2  -5  -7    1.08    0.13
   2   5  -6    0.17    0.07
   2   5  -6    0.18    0.07
  -2   5   6    0.17    0.07
   2  -5  -6    0.16    0.06
  -2  -5   6    0.15    0.05
  -2   5   5    1.44    0.12
   2   5  -5    1.62    0.13
   2   5  -5    1.40    0.12
  -2  -5   5    1.48    0.10
   2   5  -4    0.23    0.07
  -2   5   4    0.23    0.06
   2   5  -4    0.31    0.07
  -2  -5   4    0.34    0.06
   2  -5  -4    0.18    0.06
   2   5  -3   10.59    0.30
  -2   5   3   10.30    0.29
  -2   5   3   10.03    0.23
   2   5  -3   10.64    0.31
  -2  -5   3   10.35    0.27
   2  -5  -3   10.48    0.30
   2   5  -2    0.70    0.08
  -2   5   2    0.75    0.05
   2   5  -2    0.81    0.09
  -2   5   2    0.64    0.07
  -2  -5   2    0.73    0.07
   2  -5  -2    0.94    0.09
  -2   5   1   11.17    0.30
   2   5  -1   10.78    0.31
  -2   5   1   11.08    0.25
   2   5  -1   11.44    0.30
   2  -5  -1   11.04    0.30
   2   5   0    1.87    0.12
  -2   5   0    1.75    0.07
   2   5   0    1.58    0.10
  -2   5   0    1.76    0.11
   2  -5   0    1.68    0.11
  -2   5  -1   14.47    0.37
   2   5   1   14.68    0.37
   2   5   1   15.44    0.38
  -2   5  -1   14.37    0.33
   2  -5   1   14.47    0.33
   2  -5   1   14.53    0.37
  -2   5  -2   16.84    0.38
  -2   5  -2   16.50    0.41
   2   5   2   16.01    0.42
   2  -5   2   15.91    0.40
   2  -5   2   17.13    0.42
   2  -5   2   16.43    0.38
   2   5   3    3.61    0.17
  -2   5  -3    3.52    0.15
  -2   5  -3    3.45    0.14
   2  -5   3    3.36    0.16
   2  -5   3    3.60    0.13
   2  -5   3    3.70    0.15
  -2   5  -4    7.67    0.23
   2   5   4    7.08    0.25
  -2   5  -4    7.34    0.24
   2  -5   4    7.61    0.24
  -2   5  -5    0.60    0.08
   2   5   5    0.79    0.10
  -2   5  -5    0.85    0.09
  -2   5  -6    1.98    0.15
  -2   5  -6    2.07    0.15
   2   5   6    2.10    0.16
  -2   5  -7    0.01    0.07
   2   5   7   -0.01    0.08
  -2   5  -7    0.02    0.07
  -2   5  -8   15.89    0.45
  -2   5  -8   15.61    0.45
   2   5   8   15.52    0.47
  -2  -5  -8   15.55    0.46
  -2   5  -9    0.14    0.09
   2   5   9    0.36    0.11
  -2   5  -9    0.35    0.09
  -2  -5  -9    0.39    0.10
   2   5  10    0.07    0.09
  -2   5 -10    0.14    0.08
  -2   5 -10    0.00    0.08
  -2  -5 -10    0.22    0.09
   2   5  11    0.28    0.11
  -2   5 -11    0.25    0.10
  -2   5 -11    0.22    0.10
  -2  -5 -11    0.10    0.09
  -2   5 -12    0.16    0.09
  -2   5 -12    0.25    0.11
   2   5  12    0.11    0.10
  -2  -5 -12    0.18    0.11
   2  -5  12    0.12    0.09
  -2   5 -13    1.14    0.17
   2   5  13    1.21    0.19
  -2   5 -13    1.17    0.16
  -2  -5 -13    1.06    0.16
   2  -5  13    1.11    0.18
   2   6 -13    1.12    0.18
  -2   6  13    1.21    0.18
   2   6 -13    1.16    0.15
   2  -6 -13    1.19    0.19
  -2  -6  13    0.95    0.17
  -2   6  12   -0.09    0.10
   2   6 -12   -0.07    0.07
   2   6 -12    0.05    0.11
   2  -6 -12    0.14    0.12
  -2  -6  12    0.00    0.09
   2   6 -11    0.10    0.10
   2   6 -11   -0.01    0.07
  -2   6  11    0.04    0.10
   2   6 -11    0.07    0.11
   2  -6 -11   -0.03    0.09
   2   6 -10    0.00    0.07
   2   6 -10   -0.05    0.10
   2   6 -10   -0.07    0.09
  -2   6  10   -0.04    0.09
   2  -6 -10   -0.04    0.09
   2   6  -9    0.03    0.10
   2   6  -9    0.21    0.11
  -2   6   9    0.20    0.09
   2   6  -8   10.60    0.38
  -2   6   8   10.65    0.36
   2   6  -8   10.51    0.36
   2  -6  -8   10.62    0.38
  -2   6   7   16.92    0.47
   2   6  -7   16.36    0.48
   2   6  -7   16.20    0.47
   2  -6  -7   16.58    0.49
   2   6  -6    0.58    0.10
   2   6  -6    0.58    0.10
  -2   6   6    0.68    0.10
   2   6  -5    4.81    0.21
  -2   6   5    4.95    0.21
   2   6  -5    5.12    0.23
  -2  -6   5    4.82    0.19
  -2   6   4    2.41    0.09
  -2   6   4    2.76    0.15
   2   6  -4    2.76    0.16
   2   6  -4    2.61    0.15
  -2  -6   4    2.55    0.13
  -2   6   3    0.01    0.05
   2   6  -3   -0.07    0.05
   2   6  -3    0.01    0.05
  -2   6   3    0.06    0.03
  -2  -6   3    0.09    0.05
   2   6  -2    0.53    0.09
  -2   6   2    0.54    0.08
   2   6  -2    0.60    0.08
  -2   6   2    0.49    0.05
  -2  -6   2    0.48    0.07
   2   6  -1   10.74    0.32
   2   6  -1   10.58    0.30
  -2   6   1   10.55    0.31
  -2   6   1   10.52    0.25
   2   6   0    7.19    0.24
   2   6   0    7.65    0.26
  -2   6   0    7.65    0.24
  -2   6   0    7.29    0.19
  -2   6  -1    4.52    0.18
   2   6   1    4.66    0.18
   2   6   1    4.64    0.20
  -2   6  -1    4.67    0.15
   2  -6   1    4.59    0.15
  -2   6  -2   13.94    0.34
  -2   6  -2   14.41    0.38
   2   6   2   13.95    0.37
   2   6   2   14.52    0.40
   2  -6   2   13.94    0.34
  -2   6  -3    7.91    0.24
  -2   6  -3    7.86    0.26
  -2   6  -4    0.84    0.10
   2   6   4    0.70    0.10
  -2   6  -4    0.75    0.09
   2   6   5   17.36    0.49
  -2   6  -5   17.55    0.47
  -2   6  -5   17.83    0.46
   2   6   6   22.76    0.60
  -2   6  -6   23.20    0.59
   2   6   7   13.63    0.44
  -2   6  -7   14.57    0.43
   2   6   8    2.10    0.20
  -2   6  -8    2.60    0.19
  -2   6  -9    3.47    0.22
  -2   6  -9    3.30    0.21
   2   6   9    3.41    0.23
  -2   6 -10   -0.01    0.09
  -2   6 -10    0.00    0.08
   2   6  10   -0.06    0.09
  -2   6 -11   -0.06    0.09
   2   6  11    0.09    0.11
  -2   6 -11   -0.01    0.08
   2   6  12    0.68    0.15
  -2   6 -12    0.25    0.11
  -2   6 -12    0.49    0.13
   2  -6  12    0.53    0.14
  -2  -6 -12    0.73    0.15
   2   6  13    0.27    0.14
  -2   6 -13    0.33    0.13
  -2   6 -13    0.47    0.13
   2  -6  13    0.36    0.13
  -2  -6 -13    0.16    0.13
  -2   7  12    0.03    0.11
   2   7 -12    0.04    0.12
  -2  -7  12   -0.01    0.11
   2  -7 -12    0.00    0.12
   2   7 -11    0.35    0.13
   2   7 -11    0.33    0.14
  -2   7  11    0.37    0.13
   2  -7 -11    0.21    0.11
   2   7 -10    0.07    0.11
  -2   7  10    0.20    0.11
   2   7 -10    0.14    0.10
   2  -7 -10    0.11    0.11
   2   7  -9    0.62    0.12
   2   7  -9    0.65    0.13
  -2   7   9    0.94    0.14
   2   7  -8    0.06    0.10
  -2   7   8    0.11    0.09
   2   7  -8    0.08    0.09
   2   7  -7   -0.05    0.07
   2   7  -7    0.05    0.09
  -2   7   7   -0.01    0.08
  -2   7   6    1.53    0.15
   2   7  -6    1.73    0.16
   2   7  -6    1.80    0.17
   2   7  -5    1.42    0.14
   2   7  -5    1.45    0.14
  -2   7   5    1.51    0.08
  -2   7   5    1.36    0.13
   2   7  -4    5.82    0.26
   2   7  -4    6.34    0.25
  -2   7   4    6.41    0.17
  -2   7   4    6.43    0.25
   2   7  -3    0.18    0.07
  -2   7   3    0.09    0.06
  -2   7   3    0.23    0.04
   2   7  -3    0.16    0.07
   2   7  -2   15.13    0.41
   2   7  -2   15.64    0.44
  -2   7   2   15.05    0.34
  -2   7   2   15.17    0.42
   2   7  -1    0.36    0.07
  -2   7   1    0.30    0.04
   2   7  -1    0.38    0.09
  -2   7   1    0.34    0.07
  -2   7   0    0.02    0.03
  -2   7   0    0.02    0.05
   2   7   0   -0.05    0.05
   2   7   0   -0.05    0.06
   2   7   1    3.24    0.18
   2   7   1    3.00    0.15
  -2   7  -1    2.99    0.13
  -2   7  -1    3.17    0.17
   2   7   2    0.88    0.09
  -2   7  -2    0.96    0.09
  -2   7  -2    0.74    0.09
   2   7   2    0.85    0.11
  -2   7  -3    2.02    0.12
  -2   7  -3    1.97    0.15
   2   7   3    1.87    0.16
   2   7   3    2.11    0.14
   2   7   4    2.54    0.19
  -2   7  -4    2.95    0.18
  -2   7  -4    2.81    0.15
  -2   7  -5    0.09    0.07
   2   7   5   -0.14    0.09
  -2   7  -5    0.09    0.08
  -2   7  -6    7.44    0.29
   2   7   6    6.62    0.30
  -2   7  -7    0.15    0.09
   2   7   7    0.15    0.09
   2   7   8    0.25    0.10
  -2   7  -8    0.25    0.10
  -2   7  -9    0.32    0.11
   2   7   9    0.22    0.11
  -2   7 -10   -0.05    0.08
   2   7  10    0.05    0.10
   2   7  11    0.42    0.15
  -2   7 -11    0.37    0.12
  -2   7 -12    2.31    0.26
   2   7  12    2.27    0.24
  -2   8  10    0.33    0.12
   2   8 -10    0.16    0.13
   2   8 -10    0.22    0.13
  -2   8   9    2.82    0.23
   2   8  -9    2.68    0.24
   2   8  -9    2.40    0.22
   2   8  -8    2.35    0.21
   2   8  -8    2.46    0.23
  -2   8   8    2.82    0.22
   2   8  -7    2.48    0.20
  -2   8   7    2.51    0.20
   2   8  -7    2.39    0.21
  -2   8   6    0.74    0.12
  -2   8   6    0.94    0.08
   2   8  -6    0.90    0.14
   2   8  -6    0.99    0.14
   2   8  -5    0.57    0.11
  -2   8   5    0.75    0.07
  -2   8   5    0.63    0.11
   2   8  -5    0.43    0.10
  -2   8   4    1.22    0.08
   2   8  -4    0.92    0.12
  -2   8   4    1.14    0.13
   2   8  -4    1.14    0.13
  -2   8   3   -0.05    0.06
   2   8  -3   -0.06    0.07
   2   8  -3   -0.01    0.06
  -2   8   3    0.04    0.03
  -2   8   2    0.10    0.04
   2   8  -2    0.12    0.07
   2   8  -2   -0.01    0.08
  -2   8   2   -0.02    0.06
   2   8  -1    0.06    0.08
   2   8  -1    0.18    0.07
  -2   8   1    0.14    0.04
  -2   8   1    0.15    0.07
   2   8   0    0.46    0.11
  -2   8   0    0.73    0.07
  -2   8   0    0.59    0.09
   2   8   0    0.48    0.09
  -2   8  -1    2.28    0.12
  -2   8  -1    2.40    0.17
   2   8   1    2.34    0.15
   2   8   1    2.75    0.20
   2   8   2    3.45    0.22
   2   8   2    3.47    0.18
  -2   8  -2    4.47    0.17
   2   8   3    2.55    0.16
  -2   8  -3    3.09    0.19
  -2   8  -3    3.09    0.16
   2   8   3    2.64    0.20
  -2   8  -4    4.16    0.20
   2   8   4    4.05    0.25
  -2   8  -4    4.11    0.22
   2   8   4    4.22    0.20
   2   8   5   13.37    0.44
  -2   8  -5   13.23    0.42
  -2   8  -5   12.44    0.39
  -2   8  -6    0.11    0.09
   2   8   6    0.15    0.10
  -2   8  -7    6.22    0.29
   2   8   7    5.60    0.30
  -2   8  -8    1.54    0.16
   2   8   8    1.71    0.19
   2   8   9    0.03    0.11
  -2   8  -9    0.36    0.12
   2   8  10   -0.02    0.11
  -2   8 -10    0.07    0.10
   2   9  -9    0.11    0.12
  -2   9   9   -0.03    0.11
   2   9  -9   -0.17    0.10
   2   9  -8    0.29    0.12
  -2   9   8    0.14    0.10
   2   9  -8    0.08    0.11
   2   9  -7   -0.04    0.10
  -2   9   7   -0.02    0.09
   2   9  -7    0.06    0.10
   2   9  -6    0.68    0.14
   2   9  -6    0.86    0.14
  -2   9   6    0.57    0.12
  -2   9   5    0.39    0.10
   2   9  -5    0.45    0.11
   2   9  -5    0.28    0.11
   2   9  -4    0.18    0.11
  -2   9   4    0.28    0.10
   2   9  -4    0.19    0.09
  -2   9   3    2.65    0.19
   2   9  -3    2.60    0.18
   2   9  -3    2.56    0.22
  -2   9   2   -0.09    0.07
   2   9  -2   -0.09    0.09
  -2   9   2   -0.02    0.04
   2   9  -2    0.09    0.07
   2   9  -1    1.18    0.16
   2   9  -1    1.28    0.13
  -2   9   1    1.33    0.14
  -2   9   1    0.98    0.09
  -2   9   0    0.33    0.06
   2   9   0    0.28    0.09
  -2   9   0    0.21    0.09
   2   9   0    0.19    0.11
  -2   9  -1    4.25    0.17
  -2   9  -1    4.38    0.23
   2   9   1    4.20    0.20
   2   9   1    4.13    0.26
   2   9   2    0.64    0.10
   2   9   2    0.32    0.12
  -2   9  -2    0.63    0.09
  -2   9  -2    0.55    0.11
   2   9   3    0.16    0.07
  -2   9  -3    0.05    0.08
   2   9   3    0.11    0.10
  -2   9  -3    0.11    0.07
  -2   9  -4   -0.02    0.08
  -2   9  -4    0.00    0.07
   2   9   4    0.09    0.07
   2   9   4    0.13    0.10
   2   9   5    0.81    0.14
   2   9   5    0.99    0.12
  -2   9  -5    1.25    0.15
  -2   9  -5    1.04    0.13
  -2   9  -6    0.35    0.11
   2   9   6    0.64    0.14
   2   9   6    0.34    0.09
   2   9   7    0.46    0.13
  -2   9  -7    0.18    0.10
   2   9   8    0.91    0.17
  -2   9  -8    0.84    0.15
  -2   9  -9    1.81    0.26
   2   9   9    1.77    0.21
  -2  10   7    0.11    0.11
   2  10  -7   -0.16    0.11
   2  10  -7    0.01    0.09
   2  10  -6   -0.09    0.09
   2  10  -6   -0.18    0.09
  -2  10   6   -0.02    0.09
  -2  10   5    0.00    0.10
   2  10  -5   -0.15    0.10
   2  10  -5    0.08    0.10
  -2  10   4    1.72    0.18
   2  10  -4    1.39    0.18
   2  10  -4    1.35    0.15
  -2  10   3    1.87    0.18
   2  10  -3    1.59    0.16
   2  10  -3    1.49    0.18
   2  10  -2    0.87    0.12
  -2  10   2    0.59    0.12
   2  10  -2    0.41    0.13
   2  10  -1    0.02    0.11
   2  10  -1    0.00    0.07
  -2  10   1   -0.07    0.09
   2  10   0    1.10    0.13
  -2  10   0    1.14    0.15
   2  10   0    1.08    0.16
   2  10   1    3.34    0.26
  -2  10  -1    3.11    0.23
   2  10   1    3.19    0.19
  -2  10  -2    1.19    0.12
  -2  10  -2    1.29    0.15
   2  10   2    1.11    0.13
   2  10   2    1.16    0.16
  -2  10  -3    0.01    0.07
   2  10   3    0.25    0.12
  -2  10  -3    0.05    0.09
   2  10   3    0.12    0.08
  -2  10  -4   -0.02    0.09
  -2  10  -4    0.14    0.08
   2  10   4    0.18    0.12
   2  10   4    0.10    0.08
  -2  10  -5    0.05    0.10
   2  10   5    0.02    0.08
   2  10   5    0.01    0.11
   2  10   6   -0.08    0.11
   2  10   6    0.00    0.07
  -2  10  -6    0.01    0.10
   2  10   7   -0.05    0.11
  -2  11   3   -0.08    0.10
   2  11  -3    0.04    0.09
   2  11  -3    0.00    0.12
   2  11  -2    0.21    0.14
  -2  11   2    0.09    0.11
   2  11  -2    0.17    0.10
  -2  11   1    1.21    0.17
   2  11  -1    1.06    0.14
   2  11  -1    1.33    0.19
   2  11   0    0.23    0.09
  -2  11   0    0.02    0.10
   2  11   0    0.27    0.13
   2  11   1    0.40    0.14
  -2  11  -1    0.19    0.12
   2  11   1    0.19    0.09
   2  11   2    0.94    0.14
  -2  11  -2    0.77    0.17
   2  11   2    1.06    0.18
   2  11   3    0.06    0.12
   3   0 -15    0.04    0.08
   3   0 -15    0.17    0.13
  -3   0  15   -0.04    0.11
   3   0 -14    1.83    0.18
   3   0 -14    1.62    0.19
  -3   0  14    1.75    0.19
  -3   0  13    0.16    0.10
   3   0 -13   -0.22    0.09
   3   0 -13   -0.03    0.07
   3   0 -12    0.06    0.10
  -3   0  12   -0.08    0.08
   3   0 -11   -0.05    0.07
  -3   0  11    0.06    0.08
   3   0 -10    3.28    0.20
  -3   0  10    2.86    0.18
   3   0  -9   -0.03    0.06
  -3   0   9    0.04    0.06
  -3   0   8    0.25    0.07
   3   0  -8    0.14    0.06
   3   0  -7    0.02    0.05
  -3   0   7   -0.06    0.04
   3   0  -7    0.00    0.04
   3   0  -7    0.00    0.03
  -3   0   6    5.48    0.19
   3   0  -6    5.11    0.17
   3   0  -6    5.10    0.19
   3   0  -6    4.87    0.18
  -3   0   6    5.77    0.19
   3   0  -5   -0.01    0.03
  -3   0   5   -0.03    0.02
   3   0  -5   -0.03    0.03
  -3   0   5    0.05    0.03
  -3   0   5   -0.03    0.03
   3   0  -5    0.00    0.04
   3   0  -4   11.05    0.26
  -3   0   4   10.62    0.26
  -3   0   4   10.62    0.26
   3   0  -4   11.90    0.27
   3   0  -4   10.58    0.27
  -3   0   4   10.50    0.26
   3   0  -3   -0.02    0.02
   3   0  -3   -0.02    0.02
  -3   0   3   -0.02    0.02
  -3   0   3   -0.01    0.02
  -3   0   3   -0.03    0.02
   3   0  -3    0.08    0.03
   3   0  -2  107.56    2.09
  -3   0   2  108.89    2.08
  -3   0   2  110.89    2.08
   3   0  -2  108.17    2.10
  -3   0   2  109.92    2.10
   3   0  -2  108.11    2.09
   3   0  -1   -0.04    0.01
   3   0  -1   -0.04    0.01
   3   0  -1   -0.07    0.01
  -3   0   0   42.40    0.81
   3   0   0   41.15    0.81
   3   0   1   -0.06    0.01
   3   0   1    0.03    0.02
  -3   0  -1   -0.09    0.01
  -3   0  -2   14.88    0.33
   3   0   2   14.85    0.31
   3   0   2   14.80    0.31
   3   0   2   14.89    0.33
   3   0   3   -0.05    0.02
  -3   0  -3   -0.03    0.02
   3   0   3   -0.03    0.02
  -3   0  -3   -0.01    0.03
   3   0   4   96.57    1.88
[truncated: 250,670 more chars]
