# Supplementary material for: Crystal structures of 4-chloro­phenyl N-(3,5-di­nitro­phen­yl)carbamate and phenyl N-(3,5-di­nitro­phen­yl)carbamate
Source: Acta Crystallogr E Crystallogr Commun. 2015 Jun 3;71(Pt 7):744–7. doi: 10.1107/S2056989015010245 (PMC4518992; doi:10.1107/S2056989015010245)
Supplement: Supplementary file 2 [file e-71-00744-Isup2.hkl]

data_I                                                                          
_shelx_title ' I         P21/N        R   0.03'                                 
_shelx_refln_list_code          4                                               
_shelx_F_calc_maximum      380.23                                               
_exptl_crystal_F_000       688.00                                               
_reflns_d_resolution_high  0.8203                                               
                                                                                
loop_                                                                           
 _space_group_symop_operation_xyz                                               
 'x, y, z'                                                                      
 '-x+1/2, y+1/2, -z+1/2'                                                        
 '-x, -y, -z'                                                                   
 'x-1/2, -y-1/2, z-1/2'                                                         
                                                                                
_cell_length_a     9.9103                                                       
_cell_length_b    12.5791                                                       
_cell_length_c    10.9772                                                       
_cell_angle_alpha  90.000                                                       
_cell_angle_beta   94.183                                                       
_cell_angle_gamma  90.000                                                       
                                                                                
_shelx_F_squared_multiplier     1.000                                           
                                                                                
loop_                                                                           
 _refln_index_h                                                                 
 _refln_index_k                                                                 
 _refln_index_l                                                                 
 _refln_F_squared_calc                                                          
 _refln_F_squared_meas                                                          
 _refln_F_squared_sigma                                                         
 _refln_observed_status                                                         
   2   0   0          0.75          0.37         0.73 o                         
   4   0   0       2622.33       2539.72        18.96 o                         
   6   0   0          0.68          0.00         0.90 o                         
   8   0   0        101.38        108.99         7.65 o                         
  10   0   0         57.89         62.49         4.51 o                         
  12   0   0         12.97          8.92         4.46 o                         
   1   1   0        257.46        244.86         4.00 o                         
   2   1   0       1322.59       1266.73         6.76 o                         
   3   1   0        247.15        235.62         2.11 o                         
   4   1   0        154.29        138.23         1.80 o                         
   5   1   0        262.46        239.19         2.72 o                         
   6   1   0        124.95        124.35         3.19 o                         
   7   1   0         31.27         27.48         1.91 o                         
   8   1   0         95.67        102.18         3.46 o                         
   9   1   0         63.60         63.70         4.40 o                         
  10   1   0         27.15         22.50         2.33 o                         
  11   1   0         32.45         34.72         4.05 o                         
  12   1   0          8.44         13.39         2.55 o                         
   0   2   0       1166.37       1153.73        20.40 o                         
   1   2   0       3456.67       3343.17        17.07 o                         
   2   2   0        138.58        143.00         1.35 o                         
   3   2   0        275.82        270.30         2.25 o                         
   4   2   0       2501.34       2559.94        14.46 o                         
   5   2   0       1114.61       1084.21         7.83 o                         
   6   2   0          1.14          0.70         0.56 o                         
   7   2   0         17.54         18.86         2.39 o                         
   8   2   0        138.58        148.95         3.82 o                         
   9   2   0        145.84        148.09         4.46 o                         
  10   2   0         53.34         42.01         2.98 o                         
  11   2   0         27.98         33.57         2.98 o                         
   1   3   0        133.57        131.32         1.27 o                         
   2   3   0       4147.62       4135.06        19.83 o                         
   3   3   0        997.85        980.37         5.74 o                         
   4   3   0         41.61         45.15         1.62 o                         
   5   3   0        119.15        121.60         2.08 o                         
   6   3   0          0.57         -0.56         0.56 o                         
   7   3   0          3.95          3.19         1.27 o                         
   8   3   0          6.07          6.37         1.27 o                         
   9   3   0         84.51         98.29         3.82 o                         
  10   3   0         11.80         11.70         1.91 o                         
  11   3   0         16.81         14.91         2.55 o                         
   0   4   0       1530.18       1627.98        30.60 o                         
   1   4   0         38.01         36.56         0.74 o                         
   2   4   0        402.50        388.76         3.28 o                         
   3   4   0         18.93         17.15         0.71 o                         
   4   4   0        419.37        424.72         3.20 o                         
   5   4   0        364.86        367.67         3.72 o                         
   6   4   0        209.82        189.01         3.01 o                         
   7   4   0         11.11         12.96         1.37 o                         
   8   4   0        652.47        649.95         8.43 o                         
   9   4   0         10.79         11.51         1.91 o                         
  10   4   0          5.92          5.10         1.91 o                         
  11   4   0         18.64         17.11         2.43 o                         
   1   5   0       1940.33       2097.45        14.35 o                         
   2   5   0       1294.23       1350.49        10.20 o                         
   3   5   0         43.77         54.58         1.51 o                         
   4   5   0        374.12        353.42         2.90 o                         
   5   5   0        271.00        277.21         3.19 o                         
   6   5   0        198.57        205.78         3.12 o                         
   7   5   0        210.73        211.83         4.27 o                         
   8   5   0          1.27          3.13         1.37 o                         
   9   5   0          8.67          8.92         1.67 o                         
  10   5   0         80.42         90.16         4.42 o                         
  11   5   0          0.08         -0.52         1.74 o                         
   0   6   0       2987.60       3336.27        58.64 o                         
   1   6   0        137.34        163.55         1.37 o                         
   2   6   0         56.28         43.67         1.27 o                         
   3   6   0         26.26         37.12         0.74 o                         
   4   6   0        874.12        861.35        19.90 o                         
   5   6   0        108.70        109.01         2.08 o                         
   6   6   0        560.79        578.56         5.57 o                         
   7   6   0        447.86        438.15         5.45 o                         
   8   6   0        251.38        266.23         5.24 o                         
   9   6   0          4.23          3.94         1.37 o                         
  10   6   0         50.90         52.97         3.88 o                         
  11   6   0         31.56         32.62         4.51 o                         
   1   7   0        579.39        583.00         4.46 o                         
   2   7   0         67.96         69.85         1.27 o                         
   3   7   0        319.23        373.66         3.82 o                         
   4   7   0         90.98        106.45         1.51 o                         
   5   7   0          0.18         -0.57         0.57 o                         
   6   7   0          1.98          2.12         0.76 o                         
   7   7   0         73.27         78.13         2.30 o                         
   8   7   0          2.90          1.91         1.27 o                         
   9   7   0          0.48         -1.80         1.80 o                         
  10   7   0         17.54         15.35         3.61 o                         
   0   8   0        706.91        716.46        22.95 o                         
   1   8   0         55.23         50.62         0.99 o                         
   2   8   0        485.83        524.31         4.46 o                         
   3   8   0        409.38        389.86         3.96 o                         
   4   8   0         11.63          9.73         0.74 o                         
   5   8   0         82.78         84.36         2.12 o                         
   6   8   0         10.77          9.36         1.06 o                         
   7   8   0          1.41          0.00         1.47 o                         
   8   8   0         65.28         61.22         4.51 o                         
   9   8   0         11.79          5.10         2.70 o                         
  10   8   0          7.71          5.83         3.82 o                         
   1   9   0         66.68         58.82         1.24 o                         
   2   9   0        193.66        183.06         2.55 o                         
   3   9   0         74.63         73.00         1.91 o                         
   4   9   0        448.93        471.80         6.62 o                         
   5   9   0        519.12        541.21         6.37 o                         
   6   9   0         62.63         54.19         3.61 o                         
   7   9   0         69.66         61.30         4.51 o                         
   8   9   0         36.33         30.81         3.61 o                         
   9   9   0          1.09          3.19         2.70 o                         
   0  10   0        631.53        651.45        25.50 o                         
   1  10   0        206.85        210.26         3.06 o                         
   2  10   0        615.60        573.48         5.10 o                         
   3  10   0        198.55        201.78         2.98 o                         
   4  10   0        543.99        575.49         6.20 o                         
   5  10   0         34.28         48.22         4.46 o                         
   6  10   0          3.64          1.91         1.80 o                         
   7  10   0         90.67        100.57         7.01 o                         
   8  10   0          0.22         -1.80         1.80 o                         
   9  10   0          5.10          5.74         2.70 o                         
   1  11   0        732.61        728.62         8.11 o                         
   2  11   0         15.97         16.75         0.74 o                         
   3  11   0        162.21        139.12         2.55 o                         
   4  11   0        544.48        542.29         8.92 o                         
   5  11   0        204.74        193.78         5.41 o                         
   6  11   0         96.87        108.38         4.51 o                         
   7  11   0         64.88         55.06         3.98 o                         
   8  11   0         43.38         43.48         5.74 o                         
   0  12   0         96.44         96.89         3.82 o                         
   1  12   0         68.03         68.21         1.80 o                         
   2  12   0          0.92         -0.64         0.90 o                         
   3  12   0        491.89        490.82         7.21 o                         
   4  12   0         84.63         83.62         3.61 o                         
   5  12   0         41.97         43.16         4.46 o                         
   6  12   0        127.85        118.30         4.90 o                         
   7  12   0          1.28         -0.64         1.80 o                         
   2  13   0         26.05         19.39         1.14 o                         
   3  13   0         11.35         12.88         1.80 o                         
   4  13   0         10.04          4.67         1.27 o                         
   5  13   0          9.98          9.94         1.91 o                         
   6  13   0          8.91         12.84         5.10 o                         
   2  14   0         64.38         68.01         4.46 o                         
   3  14   0          0.42          0.64         1.91 o                         
   4  14   0         14.66         16.57         1.80 o                         
 -11   0   1         18.30         21.67         3.61 o                         
  -9   0   1         59.93         55.46         4.51 o                         
  -7   0   1       1521.76       1470.22        19.37 o                         
  -5   0   1        458.16        425.87         5.10 o                         
  -3   0   1     144578.59     127484.40      1698.09 o                         
  -1   0   1         85.20         74.08         2.72 o                         
   1   0   1        582.82        565.39         6.31 o                         
   3   0   1        637.27        628.58        15.61 o                         
   5   0   1          5.32          4.95         0.71 o                         
   7   0   1          5.24          6.37         1.80 o                         
   9   0   1          4.75          8.67         2.12 o                         
  11   0   1          0.32         -2.70         2.70 o                         
 -12   1   1          0.18          0.00         1.91 o                         
 -11   1   1          5.51          2.63         2.03 o                         
 -10   1   1          5.15          6.37         1.91 o                         
  -9   1   1          5.63          4.64         1.47 o                         
  -8   1   1         61.99         61.44         2.98 o                         
  -7   1   1          1.29          4.14         1.27 o                         
  -6   1   1         45.53         44.71         2.03 o                         
  -5   1   1        370.17        365.38         3.25 o                         
  -4   1   1        153.49        152.28         1.80 o                         
  -3   1   1      17120.72      16947.98        81.86 o                         
  -2   1   1          0.35          0.00         0.57 o                         
  -1   1   1        443.28        399.96         2.46 o                         
   0   1   1        100.47         91.48         1.27 o                         
   1   1   1       3038.63       2829.66        17.10 o                         
   2   1   1          2.09          6.50         0.45 o                         
   3   1   1          9.33          8.73         0.52 o                         
   4   1   1         86.24         74.52         1.51 o                         
   5   1   1       1327.12       1293.19         7.93 o                         
   6   1   1        825.45        809.26         9.57 o                         
   7   1   1        324.36        342.21         5.39 o                         
   8   1   1        401.59        418.27         6.52 o                         
   9   1   1         84.31         79.09         3.68 o                         
  10   1   1          0.81         -1.29         1.29 o                         
  11   1   1         14.27          3.51         1.91 o                         
 -11   2   1          6.48          4.46         1.91 o                         
 -10   2   1          9.17          6.69         1.91 o                         
  -9   2   1         25.32         28.71         2.76 o                         
  -8   2   1         12.04         11.51         1.91 o                         
  -7   2   1         73.91         76.72         2.94 o                         
  -6   2   1        211.90        213.42         3.24 o                         
  -5   2   1         23.64         26.08         1.68 o                         
  -4   2   1        343.45        329.53         2.75 o                         
  -3   2   1        118.23        136.23         1.87 o                         
  -2   2   1       3815.05       3810.96        18.48 o                         
  -1   2   1          8.34          8.65         0.48 o                         
   0   2   1         80.92         79.55         0.82 o                         
   1   2   1      16871.96      16183.65        83.29 o                         
   2   2   1       6786.70       6637.94        33.80 o                         
   3   2   1        142.27        154.40         1.83 o                         
   4   2   1        478.65        450.83         3.61 o                         
   5   2   1       1041.44       1018.61         7.81 o                         
   6   2   1         51.70         50.33         2.39 o                         
   7   2   1         79.58         75.27         2.55 o                         
   8   2   1          1.47          2.87         1.27 o                         
   9   2   1        145.87        146.21         4.46 o                         
  10   2   1         84.62         79.01         5.35 o                         
  11   2   1          0.41         -0.96         1.91 o                         
 -11   3   1          8.31          6.88         2.06 o                         
 -10   3   1          2.75         -1.53         1.66 o                         
  -9   3   1          8.93          4.33         1.50 o                         
  -8   3   1         92.10         92.37         3.32 o                         
  -7   3   1          9.70         10.78         1.27 o                         
  -6   3   1          6.15          8.20         1.05 o                         
  -5   3   1       1238.96       1206.16         8.85 o                         
  -4   3   1         69.18         69.15         1.26 o                         
  -3   3   1        572.59        532.50         3.61 o                         
  -2   3   1        749.10        686.25         4.26 o                         
  -1   3   1        992.92        947.26         7.01 o                         
   0   3   1       3475.07       3430.61        32.45 o                         
   1   3   1        504.77        527.17         6.35 o                         
   2   3   1        222.38        224.60         1.93 o                         
   3   3   1         30.83         24.46         0.86 o                         
   4   3   1         37.79         44.73         0.90 o                         
   5   3   1         29.15         22.84         1.52 o                         
   6   3   1        722.45        730.46         6.41 o                         
   7   3   1        135.78        133.70         4.05 o                         
   8   3   1        241.39        249.69         5.10 o                         
   9   3   1         21.75         18.93         3.31 o                         
  10   3   1          0.27          0.00         1.67 o                         
  11   3   1         22.36         11.64         3.13 o                         
 -11   4   1        125.14        132.48         5.10 o                         
 -10   4   1          1.04         -0.89         1.50 o                         
  -9   4   1         34.22         34.11         2.55 o                         
  -8   4   1        165.83        145.43         3.96 o                         
  -7   4   1          0.41          0.96         1.27 o                         
  -6   4   1         64.76         64.64         1.86 o                         
  -5   4   1        323.30        324.57         3.64 o                         
  -4   4   1        786.55        765.57         5.01 o                         
  -3   4   1        265.54        272.84         2.41 o                         
  -2   4   1       1071.36       1099.71         6.94 o                         
  -1   4   1       2054.72       2069.14        14.17 o                         
   0   4   1        156.75        132.58         2.55 o                         
   1   4   1       2984.17       2959.08        16.39 o                         
   2   4   1        565.83        603.59         3.85 o                         
   3   4   1         24.19         23.15         0.96 o                         
   4   4   1          5.88         11.21         0.54 o                         
   5   4   1       1056.34       1055.29         7.81 o                         
   6   4   1        240.09        254.03         3.35 o                         
   7   4   1         85.34         77.52         2.67 o                         
   8   4   1        168.63        168.52         4.11 o                         
   9   4   1         85.63         88.27         3.63 o                         
  10   4   1         15.69         14.66         2.39 o                         
  11   4   1          0.34         -1.59         1.91 o                         
 -11   5   1         75.13         78.56         4.42 o                         
 -10   5   1         58.12         49.22         3.19 o                         
  -9   5   1         19.18         17.50         2.11 o                         
  -8   5   1         29.41         30.47         2.16 o                         
  -7   5   1         97.51        101.56         3.19 o                         
  -6   5   1         54.30         59.92         1.77 o                         
  -5   5   1        609.62        597.07         5.28 o                         
  -4   5   1        622.20        656.41         4.80 o                         
  -3   5   1        187.12        193.99         2.00 o                         
  -2   5   1        957.96       1021.06         7.05 o                         
  -1   5   1         51.27         40.01         1.02 o                         
   0   5   1         75.47         82.86         2.55 o                         
   1   5   1         15.33         18.51         0.64 o                         
   2   5   1       1272.50       1341.01         7.49 o                         
   3   5   1       2879.30       2926.86        14.70 o                         
   4   5   1        113.09        114.95         1.97 o                         
   5   5   1        672.32        666.92         5.63 o                         
   6   5   1         13.94         14.78         1.05 o                         
   7   5   1          4.25          6.17         1.27 o                         
   8   5   1          0.01          0.96         1.27 o                         
   9   5   1         40.83         48.26         2.82 o                         
  10   5   1         25.27         24.59         2.55 o                         
  11   5   1          2.28         -1.59         1.91 o                         
 -11   6   1         33.82         35.41         4.90 o                         
 -10   6   1         27.03         18.18         3.98 o                         
  -9   6   1        111.64        121.85         4.11 o                         
  -8   6   1         33.15         38.27         2.55 o                         
  -7   6   1         16.10         12.85         1.21 o                         
  -6   6   1         12.16         12.25         1.14 o                         
  -5   6   1        160.44        171.43         2.85 o                         
  -4   6   1        226.24        217.25         2.57 o                         
  -3   6   1       1527.38       1676.20        11.39 o                         
  -2   6   1          3.01          8.74         0.64 o                         
  -1   6   1        644.12        609.38        10.20 o                         
   0   6   1        122.61        119.84         2.55 o                         
   1   6   1       3747.41       4058.19        27.41 o                         
   2   6   1         59.05         55.73         2.21 o                         
   3   6   1         56.44         55.60         1.00 o                         
   4   6   1       3173.52       3405.62        31.36 o                         
   5   6   1        191.04        195.78         2.60 o                         
   6   6   1         24.31         22.90         1.15 o                         
   7   6   1        454.47        449.78         6.20 o                         
   8   6   1         64.32         65.49         2.98 o                         
   9   6   1        113.11        122.64         4.11 o                         
  10   6   1         78.91         79.96         4.63 o                         
 -10   7   1          8.19         11.21         3.06 o                         
  -9   7   1         58.72         64.01         3.68 o                         
  -8   7   1         21.21         20.97         1.91 o                         
  -7   7   1         40.72         44.85         3.13 o                         
  -6   7   1        418.02        408.37         4.88 o                         
  -5   7   1          7.42          4.42         0.83 o                         
  -4   7   1         35.79         33.07         0.84 o                         
  -3   7   1         24.07         25.32         1.27 o                         
  -2   7   1        652.31        683.03         5.74 o                         
  -1   7   1         96.41        103.26         2.55 o                         
   0   7   1          0.29         10.20         1.27 o                         
   1   7   1         43.28         56.31         1.04 o                         
   2   7   1        227.16        214.73         3.50 o                         
   3   7   1        263.80        273.69         3.80 o                         
   4   7   1         60.58         66.75         1.19 o                         
   5   7   1          0.30          0.36         0.48 o                         
   6   7   1          3.26          2.27         0.90 o                         
   7   7   1         26.65         23.25         1.79 o                         
   8   7   1          3.03          1.27         1.27 o                         
   9   7   1          0.63         -1.02         2.12 o                         
  10   7   1         20.61         19.03         3.61 o                         
 -10   8   1          2.07          1.91         2.70 o                         
  -9   8   1          1.23          1.91         2.70 o                         
  -8   8   1          2.88          4.08         2.12 o                         
  -7   8   1         26.39         28.17         3.63 o                         
  -6   8   1         51.78         44.42         1.59 o                         
  -5   8   1         87.52         91.70         2.18 o                         
  -4   8   1        151.30        139.76         2.55 o                         
  -3   8   1        462.42        477.13         6.44 o                         
  -2   8   1         91.58         85.40         1.84 o                         
  -1   8   1        714.77        736.86        11.47 o                         
   0   8   1        426.48        432.90         5.81 o                         
   1   8   1        622.48        649.37         5.89 o                         
   2   8   1        250.95        259.09         2.82 o                         
   3   8   1        196.62        205.66         2.67 o                         
   4   8   1         17.36         16.06         1.27 o                         
   5   8   1        205.50        208.42         2.66 o                         
   6   8   1          1.54          1.15         0.60 o                         
   7   8   1          2.76          0.64         1.27 o                         
   8   8   1         48.20         49.23         3.98 o                         
   9   8   1         25.89         30.30         3.61 o                         
  10   8   1         39.57         45.27         4.51 o                         
  -9   9   1          0.67          0.64         2.70 o                         
  -8   9   1        125.29        140.05        12.11 o                         
  -7   9   1         37.26         40.62         7.01 o                         
  -6   9   1         45.86         44.80         3.06 o                         
  -5   9   1        384.03        406.57         5.24 o                         
  -4   9   1          0.21         -0.64         0.64 o                         
  -3   9   1          8.92          9.56         0.71 o                         
  -2   9   1         45.45         38.06         1.27 o                         
  -1   9   1         46.89         57.37         2.55 o                         
   0   9   1        121.00        117.95         2.70 o                         
   1   9   1        477.60        487.46         4.11 o                         
   2   9   1        740.03        727.97         6.20 o                         
   3   9   1        161.49        163.90         2.55 o                         
   4   9   1        253.52        258.59         3.82 o                         
   5   9   1        351.21        347.72         5.06 o                         
   6   9   1         64.84         59.29         3.61 o                         
   7   9   1        162.96        166.94         6.37 o                         
   8   9   1          0.12         -1.80         1.80 o                         
   9   9   1          0.02         -2.12         2.12 o                         
  -9  10   1          7.85          9.83         3.06 o                         
  -8  10   1          4.55          2.55         3.19 o                         
  -7  10   1        483.71        517.57        10.34 o                         
  -6  10   1         82.82         99.50         4.51 o                         
  -5  10   1        122.38        105.55         3.98 o                         
  -4  10   1        488.22        484.19         5.56 o                         
  -3  10   1        151.17        145.69         2.55 o                         
  -2  10   1         10.27         10.73         1.29 o                         
  -1  10   1        401.04        391.38         7.65 o                         
   0  10   1        208.51        208.30         3.98 o                         
   1  10   1        151.86        163.62         2.21 o                         
   2  10   1        583.62        585.10         6.11 o                         
   3  10   1        149.92        152.69         3.40 o                         
   4  10   1         79.32         92.60         2.33 o                         
   5  10   1         93.66         94.98         3.61 o                         
   6  10   1         12.71         12.75         2.12 o                         
   7  10   1         31.81         33.19         3.61 o                         
   8  10   1         67.02         77.79         5.41 o                         
   9  10   1         25.04         30.65         3.61 o                         
  -8  11   1         36.01         27.00         3.06 o                         
  -7  11   1        108.36        110.37         5.41 o                         
  -6  11   1        199.40        193.41         5.81 o                         
  -5  11   1         13.84          8.34         1.80 o                         
  -4  11   1        181.67        178.42         4.90 o                         
  -3  11   1         90.67         91.40         2.69 o                         
  -2  11   1        349.18        374.31         3.96 o                         
  -1  11   1        269.53        244.77         6.37 o                         
   0  11   1         46.75         40.41         2.12 o                         
   1  11   1        552.20        550.92        13.39 o                         
   2  11   1        418.86        373.57         4.42 o                         
   3  11   1         73.88         73.98         2.21 o                         
   4  11   1        237.87        220.06         5.74 o                         
   5  11   1        207.30        226.40         5.81 o                         
   6  11   1         56.11         51.12         3.61 o                         
   7  11   1         72.42         75.24         4.51 o                         
   8  11   1          0.15         -1.80         1.80 o                         
  -7  12   1          0.01          0.00         1.80 o                         
  -6  12   1        147.48        160.28         5.81 o                         
  -5  12   1          7.06          9.94         1.91 o                         
  -4  12   1        174.95        172.42         4.90 o                         
  -3  12   1        165.98        161.13         3.98 o                         
  -2  12   1          4.15          1.70         0.74 o                         
  -1  12   1          2.88          3.06         0.85 o                         
   0  12   1        464.09        441.74         6.31 o                         
   1  12   1        420.81        390.10         7.65 o                         
   2  12   1         46.85         46.21         3.82 o                         
   3  12   1        167.58        149.17         3.61 o                         
   4  12   1          2.59          2.97         1.14 o                         
   5  12   1         19.48         16.99         2.12 o                         
   6  12   1          5.55          8.56         1.91 o                         
   7  12   1         57.54         58.89         4.51 o                         
  -6  13   1          1.25          0.64         1.80 o                         
  -5  13   1         11.42          5.10         1.80 o                         
  -4  13   1          5.35          8.34         1.80 o                         
  -3  13   1          4.43          1.91         0.90 o                         
  -2  13   1          0.32          0.64         0.90 o                         
  -1  13   1         54.32         53.50         2.12 o                         
   0  13   1        102.70        101.99         3.82 o                         
   1  13   1          5.53          3.82         1.27 o                         
   2  13   1          0.10          0.00         0.90 o                         
   3  13   1        143.01        141.69         5.10 o                         
   4  13   1          5.34          6.37         1.80 o                         
   5  13   1         28.51         24.22         2.70 o                         
   6  13   1         24.89         27.55         3.06 o                         
  -4  14   1          4.97          8.34         1.80 o                         
  -3  14   1          3.04          6.67         1.14 o                         
  -2  14   1          5.37          7.65         2.55 o                         
  -1  14   1         82.65         89.24         3.82 o                         
   0  14   1          0.77          0.00         1.27 o                         
   1  14   1         58.40         63.74         2.55 o                         
   2  14   1          6.81          3.82         0.90 o                         
   3  14   1          2.67          6.26         1.91 o                         
   4  14   1         28.77         26.83         2.70 o                         
  -2  15   1          6.07          7.65         2.55 o                         
   2  15   1          4.88          5.10         1.27 o                         
 -12   0   2         13.34         13.73         4.46 o                         
 -10   0   2        216.08        236.50         8.11 o                         
  -8   0   2        451.29        424.52         9.43 o                         
  -6   0   2       7658.65       7596.25        76.17 o                         
  -4   0   2       1038.05       1058.73         9.39 o                         
  -2   0   2       2144.50       2111.17        15.30 o                         
   0   0   2        209.33        189.45         2.21 o                         
   2   0   2       2525.91       2332.67        19.87 o                         
   4   0   2       1060.43       1085.02         9.56 o                         
   6   0   2        425.89        383.80         7.21 o                         
   8   0   2          4.19          3.82         2.55 o                         
  10   0   2          4.42          2.80         2.12 o                         
 -12   1   2          4.61          5.46         2.16 o                         
 -11   1   2          1.91          2.87         1.91 o                         
 -10   1   2         66.06         63.64         3.46 o                         
  -9   1   2          0.31         -1.27         1.37 o                         
  -8   1   2          8.03          9.15         1.67 o                         
  -7   1   2         50.10         50.69         2.33 o                         
  -6   1   2       6676.37       6729.66        48.12 o                         
  -5   1   2         29.77         28.01         1.06 o                         
  -4   1   2        165.74        188.19         2.25 o                         
  -3   1   2          0.24         -0.50         0.50 o                         
  -2   1   2      18085.73      17763.09        96.84 o                         
  -1   1   2       3762.65       3692.33        18.03 o                         
   0   1   2       2298.77       2275.34        12.05 o                         
   1   1   2       3699.04       3589.46        22.23 o                         
   2   1   2       4587.38       4390.64        31.75 o                         
   3   1   2       1852.70       1826.31        10.60 o                         
   4   1   2        656.39        657.94         4.51 o                         
   5   1   2       1047.31       1021.88        12.42 o                         
   6   1   2        102.63        109.39         2.94 o                         
   7   1   2          2.69          2.23         1.29 o                         
   8   1   2        107.58        104.45         3.63 o                         
   9   1   2          0.51         -1.27         1.27 o                         
  10   1   2        141.15        131.41         4.60 o                         
  11   1   2          4.57         -1.67         1.67 o                         
 -11   2   2          4.52          2.89         2.49 o                         
 -10   2   2          1.19          2.29         1.50 o                         
  -9   2   2         26.78         29.09         2.55 o                         
  -8   2   2          6.13          6.12         1.50 o                         
  -7   2   2          7.66          6.72         1.37 o                         
  -6   2   2         22.95         22.89         1.53 o                         
  -5   2   2        389.38        413.77         4.66 o                         
  -4   2   2         78.58         71.60         1.57 o                         
  -3   2   2       1533.36       1464.11         8.17 o                         
  -2   2   2      10860.50      10852.29        51.44 o                         
  -1   2   2       3389.44       3237.85        16.93 o                         
   0   2   2         55.04         59.12         1.50 o                         
   1   2   2         79.74         85.19         1.14 o                         
   2   2   2       1970.73       1939.95        12.65 o                         
   3   2   2        580.54        571.61         4.34 o                         
   4   2   2         12.74         12.19         1.30 o                         
   5   2   2       1456.74       1427.47         9.97 o                         
   6   2   2        266.50        284.38         4.46 o                         
   7   2   2        131.87        135.86         3.46 o                         
   8   2   2          2.44         -0.32         1.29 o                         
   9   2   2         11.85          7.01         1.91 o                         
  10   2   2          0.28         -1.50         1.50 o                         
  11   2   2         15.79         10.10         2.39 o                         
 -11   3   2          5.66          7.79         1.91 o                         
 -10   3   2         27.00         26.53         2.55 o                         
  -9   3   2         16.62         14.17         1.91 o                         
  -8   3   2        103.71         93.50         3.32 o                         
  -7   3   2        121.30        113.60         3.32 o                         
  -6   3   2        236.31        228.07         3.27 o                         
  -5   3   2        223.64        219.72         3.12 o                         
  -4   3   2         16.06         16.57         1.41 o                         
  -3   3   2       1103.83       1103.85         6.81 o                         
  -2   3   2        878.61        929.22         5.28 o                         
  -1   3   2       2154.48       2163.92        12.48 o                         
   0   3   2         21.87         24.25         0.57 o                         
   1   3   2        994.21        968.45         5.71 o                         
   2   3   2        163.45        164.20         1.62 o                         
   3   3   2       1116.37       1120.15         7.08 o                         
   4   3   2        617.20        658.64         4.82 o                         
   5   3   2        943.52       1007.83         7.81 o                         
   6   3   2        684.83        658.80         7.03 o                         
   7   3   2        390.39        389.17         5.74 o                         
   8   3   2         25.62         22.34         1.91 o                         
   9   3   2         44.16         45.28         4.23 o                         
  10   3   2         35.72         42.10         2.98 o                         
  11   3   2         19.13         15.72         2.55 o                         
 -11   4   2         60.96         48.96         3.46 o                         
 -10   4   2          0.21          1.27         1.67 o                         
  -9   4   2         23.05         24.44         3.13 o                         
  -8   4   2        273.44        275.41         5.24 o                         
  -7   4   2        226.97        221.44         4.46 o                         
  -6   4   2         24.13         19.60         1.15 o                         
  -5   4   2        793.50        791.02         6.55 o                         
  -4   4   2         92.58         78.37         1.56 o                         
  -3   4   2        305.50        310.37         2.51 o                         
  -2   4   2       1526.08       1434.16         8.74 o                         
  -1   4   2        150.62        151.73         1.71 o                         
   0   4   2        633.99        640.08         6.26 o                         
   1   4   2         22.23         18.42         0.48 o                         
   2   4   2        376.19        415.01         3.19 o                         
   3   4   2       2050.56       2109.80        11.97 o                         
   4   4   2         71.31         72.55         1.56 o                         
   5   4   2        586.71        633.60         5.63 o                         
   6   4   2         65.34         61.42         1.86 o                         
   7   4   2         20.79         20.32         1.91 o                         
   8   4   2         62.24         65.78         3.19 o                         
   9   4   2          2.38          1.74         1.37 o                         
  10   4   2         78.50         74.83         5.08 o                         
  11   4   2         17.39         19.17         2.55 o                         
 -11   5   2          3.08          0.85         2.21 o                         
 -10   5   2          1.13          0.00         1.91 o                         
  -9   5   2         31.54         26.41         3.13 o                         
  -8   5   2          0.02         -1.27         1.27 o                         
  -7   5   2         69.53         67.25         2.67 o                         
  -6   5   2         57.06         55.87         1.69 o                         
  -5   5   2         51.55         48.96         1.71 o                         
  -4   5   2        714.71        678.23         5.45 o                         
  -3   5   2         38.51         38.72         0.81 o                         
  -2   5   2       1004.86       1028.70        10.30 o                         
  -1   5   2       1797.56       1870.92        11.96 o                         
   0   5   2       3149.43       3180.63        19.61 o                         
   1   5   2        159.86        175.34         2.03 o                         
   2   5   2       1941.07       1947.19        11.82 o                         
   3   5   2         21.57         26.23         0.90 o                         
   4   5   2        633.97        604.91         5.32 o                         
   5   5   2         58.82         71.82         1.87 o                         
   6   5   2        792.99        813.79         6.93 o                         
   7   5   2         11.44          9.10         1.27 o                         
   8   5   2         14.68         12.72         1.91 o                         
   9   5   2         18.95         15.78         2.03 o                         
  10   5   2         68.42         72.80         6.07 o                         
  11   5   2         25.73         31.07         4.51 o                         
 -11   6   2          4.73          7.01         3.61 o                         
 -10   6   2          0.08         -0.91         1.86 o                         
  -9   6   2         37.13         29.77         2.52 o                         
  -8   6   2         71.21         68.14         3.19 o                         
  -7   6   2         78.33         68.12         2.67 o                         
  -6   6   2        322.42        311.10         4.33 o                         
  -5   6   2          0.82         -0.61         0.61 o                         
  -4   6   2         76.69         73.74         1.31 o                         
  -3   6   2         65.25         54.70         0.72 o                         
  -2   6   2       2215.71       2383.93        17.19 o                         
  -1   6   2         15.44         15.46         0.74 o                         
   0   6   2       1330.80       1366.34        11.73 o                         
   1   6   2       6487.22       7126.22        55.69 o                         
   2   6   2         65.68         62.75         1.21 o                         
   3   6   2        248.08        210.88         2.24 o                         
   4   6   2       1004.47        966.21         6.53 o                         
   5   6   2         17.74         19.32         1.04 o                         
   6   6   2        122.17        113.87         2.30 o                         
   7   6   2         70.18         73.75         2.82 o                         
   8   6   2         24.63         32.11         2.16 o                         
   9   6   2          8.74          7.33         1.91 o                         
  10   6   2          0.07          0.00         2.70 o                         
 -10   7   2          6.14          7.65         2.70 o                         
  -9   7   2        140.91        133.92        10.84 o                         
  -8   7   2         60.47         56.05         3.60 o                         
  -7   7   2         33.61         29.60         2.94 o                         
  -6   7   2          2.66          0.48         0.68 o                         
  -5   7   2         90.39         86.75         2.55 o                         
  -4   7   2         35.66         41.47         0.91 o                         
  -3   7   2         40.14         30.09         1.07 o                         
  -2   7   2          4.39          6.85         0.74 o                         
  -1   7   2        519.82        506.06         4.39 o                         
   0   7   2        328.95        389.49         4.29 o                         
   1   7   2         62.61         64.17         1.47 o                         
   2   7   2        122.90        128.96         5.10 o                         
   3   7   2         33.92         32.22         1.14 o                         
   4   7   2          9.36         13.48         0.58 o                         
   5   7   2         96.18         94.98         1.74 o                         
   6   7   2        102.41        107.05         2.30 o                         
   7   7   2        430.86        448.87         6.33 o                         
   8   7   2          0.17         -0.64         1.27 o                         
   9   7   2        223.96        232.31        14.66 o                         
  10   7   2          5.08          5.65         3.06 o                         
 -10   8   2          9.67          7.65         4.46 o                         
  -9   8   2          0.07         -1.27         3.82 o                         
  -8   8   2          1.27          1.27         2.12 o                         
  -7   8   2          8.29          9.96         1.09 o                         
  -6   8   2        136.77        136.83         2.97 o                         
  -5   8   2        176.50        178.55         2.51 o                         
  -4   8   2        215.18        206.86         3.32 o                         
  -3   8   2         11.97         12.99         0.81 o                         
  -2   8   2        760.65        774.36         7.58 o                         
  -1   8   2        103.94        101.64         1.37 o                         
   0   8   2        172.77        172.34         2.62 o                         
   1   8   2        116.86        121.41         1.86 o                         
   2   8   2        259.68        290.62         3.88 o                         
   3   8   2        200.13        192.93         3.38 o                         
   4   8   2        106.07        111.64         1.86 o                         
   5   8   2          1.72          0.91         0.48 o                         
   6   8   2        127.12        133.91         2.58 o                         
   7   8   2         18.25         22.96         2.39 o                         
   8   8   2          2.24         -1.80         1.80 o                         
   9   8   2         97.12        119.89         6.31 o                         
  -9   9   2         37.22         38.43         5.74 o                         
  -8   9   2        144.27        163.35         6.72 o                         
  -7   9   2          3.87          5.10         2.12 o                         
  -6   9   2          3.87          1.27         1.80 o                         
  -5   9   2          0.59         -0.85         0.92 o                         
  -4   9   2        298.48        295.59         4.11 o                         
  -3   9   2        108.12        104.89         2.21 o                         
  -2   9   2         17.01         14.62         0.85 o                         
  -1   9   2        188.66        188.35         2.63 o                         
   0   9   2         16.88         16.03         0.85 o                         
   1   9   2        246.92        263.60         3.38 o                         
   2   9   2        608.96        598.46         6.35 o                         
   3   9   2        102.72         95.35         2.39 o                         
   4   9   2        833.35        844.41         8.11 o                         
   5   9   2          0.03          1.09         0.79 o                         
   6   9   2         10.77          9.11         1.80 o                         
   7   9   2          0.02          0.00         1.80 o                         
   8   9   2         86.76         88.72         5.41 o                         
   9   9   2          7.25          6.37         2.70 o                         
  -9  10   2          7.44          7.65         2.70 o                         
  -8  10   2          0.66          3.06         2.12 o                         
  -7  10   2        287.50        288.78         7.62 o                         
  -6  10   2         10.62         12.75         2.12 o                         
  -5  10   2          2.81          0.64         1.80 o                         
  -4  10   2          2.57          1.27         0.81 o                         
  -3  10   2        119.81        120.10         2.33 o                         
  -2  10   2         19.46         24.15         1.29 o                         
  -1  10   2       1186.64       1171.43         9.27 o                         
   0  10   2        662.48        655.47         8.53 o                         
   1  10   2         41.75         43.70         1.63 o                         
   2  10   2       1263.82       1292.89        12.01 o                         
   3  10   2          0.00          0.85         0.80 o                         
   4  10   2          3.59          2.55         0.90 o                         
   5  10   2        256.44        247.33         6.31 o                         
   6  10   2         65.09         73.04         8.92 o                         
   7  10   2         39.87         33.89         3.61 o                         
   8  10   2         16.02         19.60         3.06 o                         
  -8  11   2          7.20          7.01         2.70 o                         
  -7  11   2          1.03          3.82         2.12 o                         
  -6  11   2         20.06         20.72         2.70 o                         
  -5  11   2          2.05          0.64         1.80 o                         
  -4  11   2        318.18        324.92         6.72 o                         
  -3  11   2         11.05         12.53         1.47 o                         
  -2  11   2         86.83         91.30         2.03 o                         
  -1  11   2        255.63        235.98         7.65 o                         
   0  11   2         12.90         14.14         1.80 o                         
   1  11   2        417.80        395.80         4.23 o                         
   2  11   2        260.89        264.30         3.88 o                         
   3  11   2         52.49         51.28         3.82 o                         
   4  11   2        157.20        156.23         4.51 o                         
   5  11   2         22.47         26.27         2.70 o                         
   6  11   2          9.52          7.01         1.80 o                         
   7  11   2          0.03         -1.91         3.19 o                         
   8  11   2         19.85         19.50         4.46 o                         
  -7  12   2         83.59         90.12         4.90 o                         
  -6  12   2        206.74        197.41         7.01 o                         
  -5  12   2         30.75         35.15         3.06 o                         
  -4  12   2          1.68          2.55         1.14 o                         
  -3  12   2         85.86         84.00         3.19 o                         
  -2  12   2        396.76        376.89         8.29 o                         
  -1  12   2          3.41          3.82         1.91 o                         
   0  12   2         14.85          9.60         1.80 o                         
   1  12   2          1.40          1.91         0.64 o                         
   2  12   2         29.61         29.54         2.55 o                         
   3  12   2          0.75          2.55         0.90 o                         
   4  12   2         24.54         21.21         1.91 o                         
   5  12   2          0.82          3.82         1.80 o                         
   6  12   2          3.16          2.55         1.80 o                         
   7  12   2         27.93         28.52         3.06 o                         
  -6  13   2          0.47          0.00         1.80 o                         
  -5  13   2          0.06          0.85         1.27 o                         
  -4  13   2         58.88         66.29         3.06 o                         
  -3  13   2        109.63        112.19         3.06 o                         
  -2  13   2          3.46          3.73         1.82 o                         
  -1  13   2         22.73         28.05         2.12 o                         
   0  13   2        123.71        112.19         5.10 o                         
   1  13   2         21.04         19.12         2.55 o                         
   2  13   2          9.66          9.15         2.55 o                         
   3  13   2          3.71          6.37         1.14 o                         
   4  13   2         81.51         80.40         3.61 o                         
   5  13   2          0.29          2.55         2.55 o                         
   6  13   2          1.50          1.27         2.55 o                         
  -4  14   2          8.22          8.34         1.80 o                         
  -3  14   2          1.18          2.55         1.14 o                         
  -2  14   2         25.50         29.32         3.82 o                         
  -1  14   2         13.57         15.30         2.55 o                         
   0  14   2         51.86         66.29         3.82 o                         
   1  14   2        101.89         85.41         3.82 o                         
   2  14   2          7.32          9.21         1.14 o                         
   3  14   2         52.92         42.72         2.70 o                         
   4  14   2         71.80         65.24         3.82 o                         
  -1  15   2          7.05          6.37         2.55 o                         
   0  15   2          6.83         10.20         2.55 o                         
   1  15   2         24.08         33.15         2.55 o                         
 -11   0   3        100.19         98.41         6.72 o                         
  -9   0   3        121.63        104.54         6.31 o                         
  -7   0   3        307.66        296.19        10.20 o                         
  -5   0   3       3938.34       3781.17        32.63 o                         
  -3   0   3        275.73        276.84         4.86 o                         
  -1   0   3       6236.68       5944.46        40.80 o                         
   1   0   3       3131.55       3201.88        32.45 o                         
   3   0   3       1028.88        940.86         9.57 o                         
   5   0   3         75.08         97.04         3.82 o                         
   7   0   3        735.58        747.76        12.62 o                         
   9   0   3         29.03         32.29         5.74 o                         
  11   0   3          2.80          2.37         3.06 o                         
 -11   1   3         14.78         15.32         2.55 o                         
 -10   1   3          7.82          9.26         2.03 o                         
  -9   1   3        865.53        850.21        10.84 o                         
  -8   1   3          0.85          3.94         1.37 o                         
  -7   1   3        176.78        175.33         4.27 o                         
  -6   1   3         44.62         47.20         4.23 o                         
  -5   1   3       7942.50       7917.41        45.28 o                         
  -4   1   3       3235.52       3132.54        16.56 o                         
  -3   1   3       1165.85       1147.72         7.89 o                         
  -2   1   3       4602.62       4635.80        24.50 o                         
  -1   1   3       1681.20       1629.06         9.29 o                         
   0   1   3        192.46        171.78         1.93 o                         
   1   1   3         32.97         39.77         1.73 o                         
   2   1   3         82.02         71.03         1.86 o                         
   3   1   3         90.35         68.62         1.77 o                         
   4   1   3          1.31          2.76         0.52 o                         
   5   1   3       1063.32       1086.77         9.23 o                         
   6   1   3         45.05         42.61         2.76 o                         
   7   1   3        435.56        438.30         6.55 o                         
   8   1   3        119.79        115.85         3.82 o                         
   9   1   3         31.89         32.43         2.55 o                         
  10   1   3          0.00         -1.37         1.37 o                         
  11   1   3         14.00         15.58         3.03 o                         
 -11   2   3          1.24          4.16         2.03 o                         
 -10   2   3          2.96          3.82         1.91 o                         
  -9   2   3         24.58         24.51         2.21 o                         
  -8   2   3         16.82         11.51         1.91 o                         
  -7   2   3         55.22         53.03         3.16 o                         
  -6   2   3        863.55        821.67         8.92 o                         
  -5   2   3        454.72        415.63         4.88 o                         
  -4   2   3         68.21         69.95         1.74 o                         
  -3   2   3        216.39        199.19         2.49 o                         
  -2   2   3       1671.01       1636.47        10.23 o                         
  -1   2   3        858.11        853.47         5.11 o                         
   0   2   3       2161.91       2098.67        11.56 o                         
   1   2   3        457.96        480.71         3.99 o                         
   2   2   3       8092.16       8215.16        50.17 o                         
   3   2   3        216.72        209.12         2.60 o                         
   4   2   3         14.87         17.00         1.04 o                         
   5   2   3        129.69        137.77         2.85 o                         
   6   2   3        308.37        336.66         5.10 o                         
   7   2   3          2.40          2.55         1.27 o                         
   8   2   3         56.66         55.89         3.31 o                         
   9   2   3         13.25         12.23         1.91 o                         
  10   2   3        109.06        119.70         6.99 o                         
  11   2   3         20.01         19.60         2.82 o                         
 -11   3   3          5.46          3.51         1.91 o                         
 -10   3   3         29.82         30.88         2.55 o                         
  -9   3   3         16.65         21.75         2.33 o                         
  -8   3   3          9.55          6.52         1.84 o                         
  -7   3   3          2.23          2.87         1.27 o                         
  -6   3   3          0.35          1.12         0.78 o                         
  -5   3   3        530.27        544.23         5.20 o                         
  -4   3   3        993.48       1012.65         7.26 o                         
  -3   3   3          6.97          8.46         0.68 o                         
  -2   3   3       1082.11       1066.44         6.60 o                         
  -1   3   3        438.31        450.53         3.44 o                         
   0   3   3         13.33         13.46         0.52 o                         
   1   3   3        691.32        725.04         5.20 o                         
   2   3   3        726.35        853.36         6.06 o                         
   3   3   3       4122.52       4198.25        26.80 o                         
   4   3   3       1994.10       2006.45        14.25 o                         
   5   3   3         73.30         71.36         2.16 o                         
   6   3   3        381.45        376.83         5.56 o                         
   7   3   3          1.20         -0.51         0.96 o                         
   8   3   3          0.75         -0.96         1.27 o                         
   9   3   3         28.29         22.55         2.33 o                         
  10   3   3         13.78         14.24         2.33 o                         
  11   3   3          2.82         -0.17         2.03 o                         
 -11   4   3         24.36         28.12         2.94 o                         
 -10   4   3         12.83         13.62         2.03 o                         
  -9   4   3         33.55         30.45         2.55 o                         
  -8   4   3        141.73        128.78         5.70 o                         
  -7   4   3        119.16        112.51         3.32 o                         
  -6   4   3         94.08        104.42         2.98 o                         
  -5   4   3         61.39         50.23         1.71 o                         
  -4   4   3          6.30          4.98         0.67 o                         
  -3   4   3        475.50        468.59         3.48 o                         
  -2   4   3          3.93          3.10         0.48 o                         
  -1   4   3         43.33         51.35         1.05 o                         
   0   4   3       2782.78       2865.82        18.34 o                         
   1   4   3        193.32        200.85         2.08 o                         
   2   4   3       1033.98       1160.79         7.71 o                         
   3   4   3        756.05        811.45         6.06 o                         
   4   4   3        260.78        270.95         3.42 o                         
   5   4   3        264.51        264.14         3.62 o                         
   6   4   3         91.23         93.93         2.67 o                         
   7   4   3        690.74        691.32         8.29 o                         
   8   4   3        129.26        131.10         3.82 o                         
   9   4   3          0.78          0.00         1.84 o                         
  10   4   3        117.16        131.64         5.52 o                         
  11   4   3         10.09          9.39         2.76 o                         
 -11   5   3         28.15         21.21         3.14 o                         
 -10   5   3          8.98          4.78         1.91 o                         
  -9   5   3          0.15          1.27         1.37 o                         
  -8   5   3          3.89          0.85         1.47 o                         
  -7   5   3        112.99        111.10         3.88 o                         
  -6   5   3          1.09          0.55         0.77 o                         
  -5   5   3        557.04        552.72         5.80 o                         
  -4   5   3        660.94        683.53         5.48 o                         
  -3   5   3        117.97        130.27         1.59 o                         
  -2   5   3        605.99        628.83         5.70 o                         
  -1   5   3        190.84        187.19         1.70 o                         
   0   5   3          3.17          1.59         0.92 o                         
   1   5   3       1470.57       1475.05         8.44 o                         
   2   5   3        742.44        912.68        17.61 o                         
   3   5   3       1652.92       1720.24        12.08 o                         
   4   5   3          2.72          4.40         0.85 o                         
   5   5   3         91.97         93.15         2.28 o                         
   6   5   3          0.00         -0.57         0.62 o                         
   7   5   3         14.42         16.33         1.67 o                         
   8   5   3         18.44         16.82         1.91 o                         
   9   5   3         30.18         32.27         2.67 o                         
  10   5   3          4.11          2.23         1.91 o                         
 -10   6   3          7.46          6.37         2.70 o                         
  -9   6   3         49.99         43.16         3.14 o                         
  -8   6   3          4.12          3.40         2.20 o                         
  -7   6   3          9.46          6.11         1.47 o                         
  -6   6   3          1.22         -0.28         0.62 o                         
  -5   6   3        236.73        246.18         3.61 o                         
  -4   6   3        176.42        175.94         2.21 o                         
  -3   6   3       1323.07       1341.49        12.18 o                         
  -2   6   3       2403.53       2592.04        18.94 o                         
  -1   6   3        221.22        201.10         2.46 o                         
   0   6   3         77.81         52.89         1.50 o                         
   1   6   3        198.54        194.09         2.67 o                         
   2   6   3          0.85          4.09         0.52 o                         
   3   6   3         63.93         77.32         1.71 o                         
   4   6   3          3.34          4.55         0.52 o                         
   5   6   3         73.87         84.92         1.86 o                         
   6   6   3         31.46         31.60         1.56 o                         
   7   6   3          0.12         -1.27         1.27 o                         
   8   6   3          0.84          0.64         1.27 o                         
   9   6   3         35.49         35.26         2.55 o                         
  10   6   3         30.59         30.60         3.98 o                         
 -10   7   3         26.89         26.55         3.98 o                         
  -9   7   3          0.75         -1.02         2.12 o                         
  -8   7   3          0.04          0.00         1.47 o                         
  -7   7   3         42.01         42.11         2.16 o                         
  -6   7   3          1.87          1.27         0.66 o                         
  -5   7   3          0.69          0.46         0.56 o                         
  -4   7   3        120.45        114.61         2.28 o                         
  -3   7   3          0.08          0.96         0.64 o                         
  -2   7   3        482.80        495.25         5.04 o                         
  -1   7   3        626.95        655.12         4.58 o                         
   0   7   3        427.50        404.46         4.89 o                         
   1   7   3        463.73        460.31         3.81 o                         
   2   7   3         11.94          7.76         0.64 o                         
   3   7   3        434.11        437.34         4.45 o                         
   4   7   3        938.65        928.36         7.74 o                         
   5   7   3         33.44         35.37         1.42 o                         
   6   7   3       1060.11       1021.09         8.29 o                         
   7   7   3          0.11         -1.27         1.27 o                         
   8   7   3         96.29         96.45         3.74 o                         
   9   7   3        257.70        282.90        12.11 o                         
  10   7   3          6.10          7.65         4.46 o                         
 -10   8   3         11.34          8.20         3.06 o                         
  -9   8   3         13.64         15.67         3.19 o                         
  -8   8   3         30.30         24.22         3.06 o                         
  -7   8   3          0.21          0.96         1.58 o                         
  -6   8   3         30.81         34.46         1.74 o                         
  -5   8   3        110.77        106.62         2.19 o                         
  -4   8   3          0.67          1.27         0.74 o                         
  -3   8   3          2.15          2.29         0.57 o                         
  -2   8   3         81.98         83.84         2.21 o                         
  -1   8   3        106.31        128.65         2.16 o                         
   0   8   3        375.85        372.63         4.87 o                         
   1   8   3        613.65        611.58         6.84 o                         
   2   8   3        282.20        292.57         4.90 o                         
   3   8   3        313.77        315.02         4.88 o                         
   4   8   3        293.37        284.38         3.20 o                         
   5   8   3          2.30          2.29         0.60 o                         
   6   8   3         22.83         25.98         1.58 o                         
   7   8   3          7.91          5.74         1.80 o                         
   8   8   3        184.49        197.63         7.21 o                         
   9   8   3        138.90        146.78         7.21 o                         
  -9   9   3         29.78         27.71         3.98 o                         
  -8   9   3         12.22          8.29         2.70 o                         
  -7   9   3        141.22        139.47         7.65 o                         
  -6   9   3         43.18         49.85         3.61 o                         
  -5   9   3         17.29         18.37         4.46 o                         
  -4   9   3          1.10         -0.36         0.71 o                         
  -3   9   3        433.97        429.50         5.04 o                         
  -2   9   3         72.98         79.59         2.39 o                         
  -1   9   3         83.64         79.00         2.58 o                         
   0   9   3          0.27         -0.42         1.00 o                         
   1   9   3        720.67        700.74        11.92 o                         
   2   9   3        172.14        172.10         3.98 o                         
   3   9   3         10.65         10.81         1.05 o                         
   4   9   3          0.32         -0.32         0.64 o                         
   5   9   3         84.20         82.31         3.13 o                         
   6   9   3         97.18        105.95         4.51 o                         
   7   9   3          8.49          7.16         1.91 o                         
   8   9   3         82.77         90.10         5.41 o                         
   9   9   3         49.55         53.12         4.90 o                         
  -8  10   3         17.69         15.78         3.06 o                         
  -7  10   3         57.47         59.94         4.51 o                         
  -6  10   3         55.63         55.84         3.98 o                         
  -5  10   3         24.96         23.23         2.70 o                         
  -4  10   3        695.60        710.09        10.71 o                         
  -3  10   3        257.75        251.32         3.74 o                         
  -2  10   3         23.24         19.63         2.21 o                         
  -1  10   3       2437.11       2451.68        21.32 o                         
   0  10   3         37.34         38.71         6.42 o                         
   1  10   3         75.28         75.52         1.86 o                         
   2  10   3        521.38        451.29         6.72 o                         
   3  10   3         36.63         42.11         1.86 o                         
   4  10   3         83.27         78.53         3.61 o                         
   5  10   3         62.17         72.08         3.61 o                         
   6  10   3         53.21         38.89         3.61 o                         
   7  10   3         11.89          8.92         2.70 o                         
   8  10   3          1.10          0.25         2.12 o                         
  -8  11   3         21.42         24.08         5.10 o                         
  -7  11   3         72.01         82.80         7.01 o                         
  -6  11   3         15.75         17.42         2.70 o                         
  -5  11   3          5.05          3.19         1.80 o                         
  -4  11   3         29.41         29.54         2.70 o                         
  -3  11   3        123.43        131.81         3.98 o                         
  -2  11   3        410.29        414.94         6.47 o                         
  -1  11   3         37.03         33.55         2.01 o                         
   0  11   3         68.04         65.93         1.86 o                         
   1  11   3        234.17        203.42         5.54 o                         
   2  11   3         41.37         40.82         1.86 o                         
   3  11   3          3.11          2.12         1.27 o                         
   4  11   3         44.32         46.61         2.70 o                         
   5  11   3          0.24          0.00         1.80 o                         
   6  11   3         98.93        113.78         4.90 o                         
   7  11   3          1.04          0.64         1.91 o                         
  -7  12   3          7.87          7.65         2.70 o                         
  -6  12   3          1.75          0.64         1.80 o                         
  -5  12   3        108.48        103.05         4.90 o                         
  -4  12   3         64.31         61.22         3.61 o                         
  -3  12   3         30.21         34.95         2.12 o                         
  -2  12   3         33.70         41.50         3.06 o                         
  -1  12   3          8.67          8.34         1.80 o                         
   0  12   3          6.05          7.16         1.91 o                         
   1  12   3         11.78         10.36         1.80 o                         
   2  12   3         34.37         48.44         2.12 o                         
   3  12   3          1.35          0.00         1.14 o                         
   4  12   3        274.03        251.14         5.81 o                         
   5  12   3         37.67         33.89         2.70 o                         
   6  12   3         14.28         17.94         2.70 o                         
  -5  13   3          1.08          3.19         1.80 o                         
  -4  13   3          4.94          9.60         1.80 o                         
  -3  13   3          3.44          0.64         1.80 o                         
  -2  13   3        103.75        107.32         6.37 o                         
  -1  13   3          6.53          5.74         1.91 o                         
   0  13   3         52.68         45.57         3.06 o                         
   1  13   3        159.08        143.45         5.74 o                         
   2  13   3         35.93         33.14         2.12 o                         
   3  13   3         18.87         20.72         2.55 o                         
   4  13   3         46.38         44.66         2.70 o                         
   5  13   3         48.15         52.91         3.61 o                         
  -4  14   3          1.08          1.91         1.80 o                         
  -3  14   3         34.45         49.16         3.98 o                         
  -2  14   3         24.75         27.89         3.28 o                         
  -1  14   3         31.10         39.52         3.82 o                         
   0  14   3         51.23         47.17         3.82 o                         
   1  14   3         12.73         10.48         1.14 o                         
   2  14   3          3.17          4.25         1.14 o                         
   3  14   3          0.71         -0.42         1.27 o                         
 -10   0   4          7.96          8.29         3.19 o                         
  -8   0   4       2401.07       2166.04        42.71 o                         
  -6   0   4         89.49         63.02         5.10 o                         
  -4   0   4       1221.72       1124.93        11.78 o                         
  -2   0   4         62.71         66.72         2.21 o                         
   0   0   4          1.81          0.96         0.64 o                         
   2   0   4       2805.62       2815.81        89.88 o                         
   4   0   4       6313.86       6765.73        58.56 o                         
   6   0   4         10.69         10.36         1.80 o                         
   8   0   4         58.71         50.56         3.61 o                         
  10   0   4          5.24          4.46         3.19 o                         
 -11   1   4          0.06          0.42         2.15 o                         
 -10   1   4        122.59        115.68         4.75 o                         
  -9   1   4         51.56         44.13         3.31 o                         
  -8   1   4       1130.45       1116.08        12.26 o                         
  -7   1   4        507.58        505.90         7.16 o                         
  -6   1   4         32.28         20.85         1.91 o                         
  -5   1   4        362.86        336.93         5.06 o                         
  -4   1   4         33.72         35.10         2.08 o                         
  -3   1   4         19.58         14.73         1.30 o                         
  -2   1   4        809.17        839.44         5.78 o                         
  -1   1   4        534.46        531.91         3.87 o                         
   0   1   4        803.49        748.30         5.63 o                         
   1   1   4         49.09         53.39         1.09 o                         
   2   1   4       1799.64       1891.63        14.66 o                         
   3   1   4        650.13        693.32         6.27 o                         
   4   1   4        239.61        284.39         4.60 o                         
   5   1   4        829.12        835.12         8.75 o                         
   6   1   4         84.80         88.56         2.67 o                         
   7   1   4        160.48        151.14         3.82 o                         
   8   1   4         38.22         29.68         2.16 o                         
   9   1   4         91.25         94.84         3.82 o                         
  10   1   4         34.54         41.89         2.98 o                         
  11   1   4          0.01          4.46         1.91 o                         
 -11   2   4          5.02          3.91         2.03 o                         
 -10   2   4         18.71         14.18         2.55 o                         
  -9   2   4        114.23        122.52         8.28 o                         
  -8   2   4         99.20        114.82         3.96 o                         
  -7   2   4        441.92        440.79         6.67 o                         
  -6   2   4        157.91        157.03         4.30 o                         
  -5   2   4       1794.75       1736.00        14.97 o                         
  -4   2   4        317.64        322.73         3.64 o                         
  -3   2   4        166.83        153.83         2.22 o                         
  -2   2   4        112.24         92.49         1.49 o                         
  -1   2   4       4595.94       4709.92        24.99 o                         
   0   2   4        111.64        101.02         3.28 o                         
   1   2   4        677.55        641.79         5.57 o                         
   2   2   4        849.09        937.40         7.41 o                         
   3   2   4       1510.23       1541.26        11.40 o                         
   4   2   4         58.81         62.82         1.71 o                         
   5   2   4          1.12          2.45         0.92 o                         
   6   2   4          0.41          0.00         0.81 o                         
   7   2   4        103.44        111.93         3.57 o                         
   8   2   4         23.68         25.92         2.33 o                         
   9   2   4        114.75        115.72         4.27 o                         
  10   2   4        168.36        183.50         5.73 o                         
  11   2   4        136.15        153.42         5.56 o                         
 -11   3   4          0.40         -1.27         1.91 o                         
 -10   3   4          9.90          9.47         2.16 o                         
  -9   3   4         57.97         66.31         3.46 o                         
  -8   3   4        154.53        145.46         4.42 o                         
  -7   3   4         69.44         69.88         3.68 o                         
  -6   3   4          5.01          7.31         1.47 o                         
  -5   3   4         46.54         44.32         2.71 o                         
  -4   3   4         26.73         21.42         1.43 o                         
  -3   3   4        972.04        970.50         6.66 o                         
  -2   3   4        290.59        308.07         2.75 o                         
  -1   3   4         10.43          3.01         0.48 o                         
   0   3   4       3946.73       4005.46        21.54 o                         
   1   3   4       1057.30       1048.70        10.55 o                         
   2   3   4       1335.67       1454.55        10.71 o                         
   3   3   4         99.42        104.52         1.99 o                         
   4   3   4        424.51        447.35         5.00 o                         
   5   3   4         39.41         32.23         2.00 o                         
   6   3   4         22.67         22.86         1.91 o                         
   7   3   4         39.74         33.89         2.03 o                         
   8   3   4         11.42         14.33         1.91 o                         
   9   3   4          0.06         -1.47         1.47 o                         
  10   3   4          1.03         -1.13         1.67 o                         
 -11   4   4         12.11         10.20         2.55 o                         
 -10   4   4         57.33         51.33         3.86 o                         
  -9   4   4          3.00          6.37         2.21 o                         
  -8   4   4          1.36          1.75         1.63 o                         
  -7   4   4          0.02          1.27         1.47 o                         
  -6   4   4         35.37         39.75         2.02 o                         
  -5   4   4         75.61         81.93         2.01 o                         
  -4   4   4         44.28         48.12         1.56 o                         
  -3   4   4        337.24        344.27         3.21 o                         
  -2   4   4        695.56        684.73         4.54 o                         
  -1   4   4        692.69        712.31         5.01 o                         
   0   4   4       4585.77       4812.15        25.60 o                         
   1   4   4       2062.23       2146.59        13.35 o                         
   2   4   4         72.59         69.76         1.56 o                         
   3   4   4       1834.70       1990.70        14.02 o                         
   4   4   4       1236.57       1236.07         9.01 o                         
   5   4   4         21.77         19.29         1.14 o                         
   6   4   4         11.09          9.77         1.27 o                         
   7   4   4        212.33        207.12         4.46 o                         
   8   4   4         81.16         72.78         5.12 o                         
   9   4   4         36.52         37.54         2.82 o                         
  10   4   4         92.60         92.63         4.11 o                         
 -11   5   4          9.04          4.55         3.06 o                         
 -10   5   4          0.57         -1.96         2.54 o                         
  -9   5   4          1.30          0.96         1.63 o                         
  -8   5   4         76.67         86.63         4.12 o                         
  -7   5   4         82.79         81.45         3.68 o                         
  -6   5   4         19.52         17.78         1.41 o                         
  -5   5   4        207.26        217.17         3.08 o                         
  -4   5   4         85.01         76.46         2.85 o                         
  -3   5   4         13.61         17.07         0.74 o                         
  -2   5   4         56.23         47.59         1.14 o                         
  -1   5   4       1303.23       1497.82         9.68 o                         
   0   5   4        120.52        138.81         1.86 o                         
   1   5   4        258.71        312.44         3.01 o                         
   2   5   4        353.65        349.50         3.73 o                         
   3   5   4         30.38         34.46         1.41 o                         
   4   5   4        193.83        178.79         2.60 o                         
   5   5   4         20.93         26.71         1.25 o                         
   6   5   4         65.95         66.08         2.58 o                         
   7   5   4         10.09         13.16         2.02 o                         
   8   5   4         20.20         19.95         1.91 o                         
   9   5   4         58.14         57.83         3.19 o                         
  10   5   4          4.20          6.69         1.91 o                         
 -10   6   4          0.79         -0.64         2.70 o                         
  -9   6   4          7.94          2.97         2.21 o                         
  -8   6   4          4.08          2.71         1.63 o                         
  -7   6   4        127.89        133.06         3.46 o                         
  -6   6   4        122.80        111.57         2.78 o                         
  -5   6   4         92.29         98.19         2.01 o                         
  -4   6   4          2.61          2.37         0.57 o                         
  -3   6   4        126.04        140.68         2.43 o                         
  -2   6   4        165.47        161.46         1.95 o                         
  -1   6   4         51.22         70.59         1.17 o                         
   0   6   4        610.20        662.45         4.84 o                         
   1   6   4         39.12         40.69         1.05 o                         
   2   6   4        197.75        206.61         3.19 o                         
   3   6   4        466.81        469.90         4.52 o                         
   4   6   4        150.11        155.48         2.39 o                         
   5   6   4        115.22        108.73         2.22 o                         
   6   6   4         93.78         85.71         2.82 o                         
   7   6   4         72.18         77.42         2.98 o                         
   8   6   4        164.71        169.21         4.39 o                         
   9   6   4          3.58          5.10         2.21 o                         
  10   6   4         68.44         76.74         8.29 o                         
 -10   7   4         21.04         20.48         3.61 o                         
  -9   7   4         10.13          9.11         1.96 o                         
  -8   7   4          0.18         -1.47         1.47 o                         
  -7   7   4          0.10          3.75         1.47 o                         
  -6   7   4         47.84         48.94         1.83 o                         
  -5   7   4        291.45        281.37         4.81 o                         
  -4   7   4        416.99        427.05         4.61 o                         
  -3   7   4        468.42        456.50         4.05 o                         
  -2   7   4        589.95        570.75         5.93 o                         
  -1   7   4        280.77        310.60         3.31 o                         
   0   7   4        362.93        340.44         4.11 o                         
   1   7   4         67.78         63.16         1.91 o                         
   2   7   4         37.01         45.48         1.50 o                         
   3   7   4        936.29        884.30         7.11 o                         
   4   7   4         12.31         13.54         0.85 o                         
   5   7   4        269.35        257.57         3.35 o                         
   6   7   4        174.06        171.70         3.87 o                         
   7   7   4          0.42         -1.27         1.27 o                         
   8   7   4        120.20        138.26         5.37 o                         
   9   7   4        200.95        230.15         8.11 o                         
  -9   8   4         10.47         15.00         3.06 o                         
  -8   8   4          1.44          0.76         2.55 o                         
  -7   8   4          9.01          9.29         1.72 o                         
  -6   8   4         55.41         49.34         5.34 o                         
  -5   8   4          4.78          6.25         0.90 o                         
  -4   8   4         19.72         20.27         1.37 o                         
  -3   8   4         80.36         83.63         4.93 o                         
  -2   8   4        478.11        475.91         6.54 o                         
  -1   8   4        155.84        158.01         1.95 o                         
   0   8   4        440.80        423.32         3.89 o                         
   1   8   4       1139.69       1111.53         8.12 o                         
   2   8   4         94.99         97.17         2.39 o                         
   3   8   4        265.74        264.05         4.63 o                         
   4   8   4          1.08         -0.51         0.67 o                         
   5   8   4          8.10          7.16         1.27 o                         
   6   8   4        761.08        753.50        10.80 o                         
   7   8   4         25.21         24.88         2.70 o                         
   8   8   4         34.35         36.42        10.20 o                         
   9   8   4         32.98         37.48         3.98 o                         
  -9   9   4          8.32         11.65         4.46 o                         
  -8   9   4          0.49         -1.02         2.12 o                         
  -7   9   4         12.73         10.94         2.70 o                         
  -6   9   4        254.87        268.85         7.62 o                         
  -5   9   4         31.83         32.77         3.06 o                         
  -4   9   4         38.70         37.04         1.91 o                         
  -3   9   4         83.17         90.87         2.55 o                         
  -2   9   4         37.45         38.23         1.86 o                         
  -1   9   4        723.00        686.45         9.02 o                         
   0   9   4         17.16         15.77         2.21 o                         
   1   9   4        156.04        152.43         3.38 o                         
   2   9   4        109.53        103.40         3.06 o                         
   3   9   4        205.82        209.92         3.09 o                         
   4   9   4          0.10          0.91         0.92 o                         
   5   9   4        805.04        850.53        13.05 o                         
   6   9   4          4.73          8.01         2.55 o                         
   7   9   4        106.48         96.89         5.41 o                         
   8   9   4          0.01          1.53         2.12 o                         
  -8  10   4         14.22         11.47         3.06 o                         
  -7  10   4        169.76        180.02         6.72 o                         
  -6  10   4          2.09          3.57         2.12 o                         
  -5  10   4          5.84          8.01         2.55 o                         
  -4  10   4       1047.78       1047.36        14.85 o                         
  -3  10   4         26.88         29.38         2.72 o                         
  -2  10   4         51.16         48.24         2.62 o                         
  -1  10   4        399.69        350.23         5.15 o                         
   0  10   4          2.79          6.94         1.94 o                         
   1  10   4         43.00         39.62         2.13 o                         
   2  10   4         56.05         50.43         2.70 o                         
   3  10   4        182.76        175.92         4.90 o                         
   4  10   4         19.78         16.17         2.12 o                         
   5  10   4         32.27         36.28         3.82 o                         
   6  10   4        121.45        117.29         5.41 o                         
   7  10   4         21.10         23.10         3.19 o                         
   8  10   4          0.25          1.02         2.12 o                         
  -7  11   4          1.79         -0.51         2.55 o                         
  -6  11   4         45.21         47.24         5.74 o                         
  -5  11   4        222.62        245.77         9.56 o                         
  -4  11   4         16.11         11.08         2.12 o                         
  -3  11   4        150.21        136.72         4.90 o                         
  -2  11   4        164.68        157.66         4.90 o                         
  -1  11   4         32.90         25.62         2.21 o                         
   0  11   4         32.70         27.98         2.42 o                         
   1  11   4        458.85        421.21         7.65 o                         
   2  11   4         36.23         36.97         3.82 o                         
   3  11   4        170.71        187.13         4.90 o                         
   4  11   4          1.26         -1.27         1.27 o                         
   5  11   4        309.47        307.94         7.21 o                         
   6  11   4          4.39          5.10         2.55 o                         
   7  11   4          1.17          0.64         1.91 o                         
  -6  12   4         34.13         31.87         3.06 o                         
  -5  12   4         52.27         62.47         3.98 o                         
  -4  12   4          0.52         -1.27         1.91 o                         
  -3  12   4         25.48         30.65         3.19 o                         
  -2  12   4        104.40        102.66         4.51 o                         
  -1  12   4          4.35          7.01         1.80 o                         
   0  12   4          0.04         -0.64         1.80 o                         
   1  12   4        474.16        439.17         7.62 o                         
   2  12   4         66.10         62.87         3.19 o                         
   3  12   4         11.97         16.57         1.80 o                         
   4  12   4         54.25         54.19         3.61 o                         
   5  12   4         44.33         50.56         3.61 o                         
   6  12   4          0.06         -0.64         1.80 o                         
  -5  13   4         46.33         47.20         3.61 o                         
  -4  13   4         17.83         19.40         3.06 o                         
  -3  13   4         90.08         89.29         4.90 o                         
  -2  13   4         64.66         58.01         3.61 o                         
  -1  13   4        152.08        167.70         5.41 o                         
   0  13   4          8.82         12.88         1.80 o                         
   1  13   4         23.66         26.77         3.82 o                         
   2  13   4         59.67         60.08         3.06 o                         
   3  13   4         10.47          8.56         1.91 o                         
   4  13   4         18.53         15.71         2.12 o                         
   5  13   4         23.47         34.42         3.61 o                         
  -3  14   4          0.00          2.04         2.55 o                         
  -2  14   4          1.67          3.57         2.12 o                         
  -1  14   4          0.63          0.00         2.55 o                         
   0  14   4          9.33         14.02         2.55 o                         
   1  14   4         83.27         89.61         3.06 o                         
   2  14   4          0.27          1.70         1.14 o                         
   3  14   4          2.85          0.64         1.80 o                         
 -11   0   5        679.44        641.93        19.12 o                         
  -9   0   5          0.04         -1.27         2.70 o                         
  -7   0   5          0.57         -2.55         2.55 o                         
  -5   0   5        284.19        295.76        10.20 o                         
  -3   0   5        630.09        605.87         6.67 o                         
  -1   0   5       5195.32       5324.51        37.61 o                         
   1   0   5       9873.05      10508.01        82.92 o                         
   3   0   5          0.65          3.19         0.90 o                         
   5   0   5        221.74        232.08         6.31 o                         
   7   0   5         37.64         29.98         3.82 o                         
   9   0   5         19.73         25.01         3.61 o                         
 -11   1   5         44.33         55.19         3.82 o                         
 -10   1   5         33.50         30.66         4.60 o                         
  -9   1   5          2.40         -0.57         1.67 o                         
  -8   1   5         17.53         18.90         2.16 o                         
  -7   1   5          5.72          1.27         1.63 o                         
  -6   1   5          8.86          8.22         1.63 o                         
  -5   1   5        124.30        115.38         4.51 o                         
  -4   1   5        185.72        182.91         3.28 o                         
  -3   1   5        120.09        107.92         2.16 o                         
  -2   1   5         60.67         61.69         1.45 o                         
  -1   1   5         50.07         58.83         1.58 o                         
   0   1   5       1616.07       1676.93        10.12 o                         
   1   1   5        347.18        299.04         3.12 o                         
   2   1   5       1586.17       1551.94        11.90 o                         
   3   1   5         25.86         48.97         2.21 o                         
   4   1   5        404.95        363.73         5.10 o                         
   5   1   5         28.04         24.85         1.50 o                         
   6   1   5        137.09        149.57         3.82 o                         
   7   1   5        205.67        220.70         4.75 o                         
   8   1   5         66.36         73.51         3.80 o                         
   9   1   5         48.92         56.65         3.19 o                         
  10   1   5          0.75          3.19         1.91 o                         
 -11   2   5        106.57        115.86         6.48 o                         
 -10   2   5        127.96        127.17         4.91 o                         
  -9   2   5         15.89         20.51         3.03 o                         
  -8   2   5        301.85        287.99         6.84 o                         
  -7   2   5        220.00        198.82         5.37 o                         
  -6   2   5        114.98        108.90         3.88 o                         
  -5   2   5          7.23          5.81         2.04 o                         
  -4   2   5        103.47         95.73         2.82 o                         
  -3   2   5         76.11         75.83         1.99 o                         
  -2   2   5        250.14        232.36         2.45 o                         
  -1   2   5        403.38        430.76         3.61 o                         
   0   2   5        690.52        686.76         5.15 o                         
   1   2   5        578.29        644.11         5.36 o                         
   2   2   5        310.91        318.16         4.46 o                         
   3   2   5          9.79          6.63         1.18 o                         
   4   2   5        188.47        176.07         4.73 o                         
   5   2   5          5.75          6.69         1.27 o                         
   6   2   5        282.49        276.12         4.91 o                         
   7   2   5        115.05        116.49         3.82 o                         
   8   2   5        376.60        411.96         6.83 o                         
   9   2   5         53.45         62.14         3.32 o                         
  10   2   5        105.39        120.29         6.07 o                         
 -11   3   5         20.49         23.82         3.51 o                         
 -10   3   5          0.03          2.78         2.39 o                         
  -9   3   5          4.80          1.46         1.86 o                         
  -8   3   5         73.48         66.20         6.03 o                         
  -7   3   5          0.03         -0.85         2.20 o                         
  -6   3   5        271.54        284.06         5.04 o                         
  -5   3   5        174.81        167.48         3.28 o                         
  -4   3   5         61.07         52.72         1.92 o                         
  -3   3   5        320.25        324.24         4.03 o                         
  -2   3   5         26.80         25.20         1.54 o                         
  -1   3   5       1292.31       1389.37         9.62 o                         
   0   3   5        819.04        819.56         5.84 o                         
   1   3   5       1133.33       1176.38         8.41 o                         
   2   3   5        142.99        166.27         3.38 o                         
   3   3   5         97.61        101.82         2.28 o                         
   4   3   5        133.24        110.37         2.37 o                         
   5   3   5         62.87         60.26         2.58 o                         
   6   3   5        403.58        412.36         6.20 o                         
   7   3   5        137.44        132.69         3.82 o                         
   8   3   5        519.46        522.95         7.79 o                         
   9   3   5          3.16          2.23         1.91 o                         
  10   3   5         71.56         74.29         3.82 o                         
 -11   4   5          0.04          1.14         2.76 o                         
 -10   4   5          0.97          0.00         2.21 o                         
  -9   4   5          3.80          2.97         2.21 o                         
  -8   4   5         59.21         60.69         7.39 o                         
  -7   4   5         13.29         11.66         1.37 o                         
  -6   4   5          3.33          4.14         1.27 o                         
  -5   4   5        200.01        196.42         3.36 o                         
  -4   4   5        174.59        163.54         3.15 o                         
  -3   4   5       2525.07       2556.45        17.77 o                         
  -2   4   5       1198.16       1202.41         8.58 o                         
  -1   4   5        131.04        134.09         2.22 o                         
   0   4   5       3731.88       4074.06        24.10 o                         
   1   4   5        124.56        125.32         2.28 o                         
   2   4   5        349.83        344.36         4.46 o                         
   3   4   5          9.14         11.36         1.14 o                         
   4   4   5        107.14         98.19         2.55 o                         
   5   4   5        283.82        278.36         6.44 o                         
   6   4   5         38.14         37.46         3.72 o                         
   7   4   5        173.89        169.18         4.11 o                         
   8   4   5          3.36          2.93         1.50 o                         
   9   4   5         81.28         86.86         6.44 o                         
  10   4   5         53.66         49.21         3.32 o                         
 -10   5   5          2.66          5.46         3.06 o                         
  -9   5   5          0.16          1.75         1.63 o                         
  -8   5   5         37.61         28.54         2.39 o                         
  -7   5   5         30.22         33.11         2.03 o                         
  -6   5   5         51.40         48.99         2.37 o                         
  -5   5   5        180.94        193.39         3.36 o                         
  -4   5   5        614.08        647.88         6.24 o                         
  -3   5   5        200.22        195.84         3.04 o                         
  -2   5   5        761.72        814.76         6.92 o                         
  -1   5   5        485.69        464.84         4.82 o                         
   0   5   5          3.99          3.06         0.57 o                         
   1   5   5        476.69        428.90         4.43 o                         
   2   5   5        159.03        165.79         2.70 o                         
   3   5   5          2.84          3.06         0.57 o                         
   4   5   5         14.22         18.27         1.27 o                         
   5   5   5         73.46         74.31         2.28 o                         
   6   5   5        102.84        103.41         3.19 o                         
   7   5   5          3.33          5.10         1.66 o                         
   8   5   5         79.90         76.99         4.09 o                         
   9   5   5         29.41         31.21         2.55 o                         
  10   5   5         17.31         20.61         2.94 o                         
 -10   6   5         25.88         20.70         2.76 o                         
  -9   6   5          0.95          1.82         1.86 o                         
  -8   6   5          3.96          2.20         1.37 o                         
  -7   6   5         24.88         26.20         2.21 o                         
  -6   6   5        230.89        238.79         3.94 o                         
  -5   6   5        141.75        145.33         3.23 o                         
  -4   6   5        160.86        155.06         2.64 o                         
  -3   6   5        244.76        263.76         3.87 o                         
  -2   6   5         84.92         85.91         2.76 o                         
  -1   6   5        130.41        139.11         2.27 o                         
   0   6   5        511.40        505.17         4.79 o                         
   1   6   5        909.57        914.30         8.75 o                         
   2   6   5        334.43        323.92         3.85 o                         
   3   6   5         34.13         30.54         1.29 o                         
   4   6   5        324.35        319.25         4.19 o                         
   5   6   5        982.98        990.24         9.00 o                         
   6   6   5        132.70        127.19         3.46 o                         
   7   6   5        126.60        129.75         3.63 o                         
   8   6   5        260.00        263.62         7.91 o                         
   9   6   5          2.09          0.42         2.21 o                         
 -10   7   5          4.97          5.28         3.06 o                         
  -9   7   5         19.10         21.47         2.94 o                         
  -8   7   5         42.70         50.32         2.76 o                         
  -7   7   5        114.79        116.79         5.11 o                         
  -6   7   5         65.40         71.77         3.50 o                         
  -5   7   5        113.99        117.40         2.38 o                         
  -4   7   5        370.08        375.08         6.85 o                         
  -3   7   5        101.58         93.89         3.13 o                         
  -2   7   5        325.39        324.42         3.19 o                         
  -1   7   5         14.01         11.47         1.47 o                         
   0   7   5          0.03          0.32         0.64 o                         
   1   7   5          1.57          1.27         0.52 o                         
   2   7   5          0.08          1.42         0.78 o                         
   3   7   5          4.61          7.33         0.96 o                         
   4   7   5         10.34          8.78         1.14 o                         
   5   7   5         92.64         86.19         2.58 o                         
   6   7   5        981.64       1009.66        10.64 o                         
   7   7   5        209.19        211.45         5.61 o                         
   8   7   5          3.22          3.82         2.70 o                         
   9   7   5          1.10         -1.78         2.12 o                         
  -9   8   5         30.09         25.50         3.98 o                         
  -8   8   5          0.01          2.55         2.70 o                         
  -7   8   5          4.59          4.81         1.27 o                         
  -6   8   5          0.05          1.59         1.58 o                         
  -5   8   5         69.13         79.82         2.59 o                         
  -4   8   5         38.00         39.11         1.74 o                         
  -3   8   5        256.51        243.81         4.87 o                         
  -2   8   5        229.85        234.34         4.97 o                         
  -1   8   5        130.59        129.58         2.82 o                         
   0   8   5        662.11        635.38         9.75 o                         
   1   8   5          9.53         11.34         1.69 o                         
   2   8   5        411.34        390.61         5.80 o                         
   3   8   5       1222.17       1191.96        10.20 o                         
   4   8   5        208.10        199.76         3.13 o                         
   5   8   5         51.14         46.87         2.67 o                         
   6   8   5          1.92          4.81         4.46 o                         
   7   8   5        109.44        108.36         5.41 o                         
   8   8   5          0.45         -1.80         1.80 o                         
  -8   9   5         24.86         30.52         6.37 o                         
  -7   9   5         34.93         34.04         3.98 o                         
  -6   9   5         59.56         55.84         3.98 o                         
  -5   9   5         17.47         18.51         2.70 o                         
  -4   9   5        523.73        540.53        15.30 o                         
  -3   9   5        104.12        102.15         3.53 o                         
  -2   9   5        483.10        487.75         5.82 o                         
  -1   9   5        199.05        195.40         2.86 o                         
   0   9   5         34.74         33.34         1.29 o                         
   1   9   5         32.45         39.63         1.67 o                         
   2   9   5       1470.68       1467.85        20.92 o                         
   3   9   5        207.92        205.39        14.02 o                         
   4   9   5        159.91        138.79         5.74 o                         
   5   9   5          0.30         -0.64         1.80 o                         
   6   9   5         68.24         79.37         5.10 o                         
   7   9   5         69.36         80.34         5.41 o                         
   8   9   5         42.30         38.09         7.65 o                         
  -8  10   5          0.02          2.29         4.46 o                         
  -7  10   5        137.15        127.79         7.01 o                         
  -6  10   5          0.26          0.25         2.12 o                         
  -5  10   5          4.98          2.29         2.12 o                         
  -4  10   5        105.03        105.87         5.41 o                         
  -3  10   5          0.69          0.00         1.80 o                         
  -2  10   5          3.54          5.74         1.80 o                         
  -1  10   5         34.81         29.58         2.21 o                         
   0  10   5        317.74        319.91         4.91 o                         
   1  10   5         19.31         17.23         1.80 o                         
   2  10   5         45.96         54.82         5.10 o                         
   3  10   5        199.94        178.48         7.65 o                         
   4  10   5         70.98         62.57         3.61 o                         
   5  10   5         36.02         43.17         4.46 o                         
   6  10   5         28.24         29.39         3.19 o                         
   7  10   5         12.42         12.14         2.70 o                         
  -7  11   5         30.60         30.85         3.98 o                         
  -6  11   5        159.52        155.17         6.72 o                         
  -5  11   5         30.04         30.60         5.10 o                         
  -4  11   5         34.29         27.54         3.61 o                         
  -3  11   5          6.26          4.33         2.12 o                         
  -2  11   5        737.58        693.52        11.72 o                         
  -1  11   5         46.31         43.71         6.37 o                         
   0  11   5         42.97         40.41         3.19 o                         
   1  11   5          0.39          3.19         1.91 o                         
   2  11   5        269.86        256.24         8.92 o                         
   3  11   5          0.81          1.91         1.80 o                         
   4  11   5          0.32          1.27         1.80 o                         
   5  11   5         36.72         33.12         4.46 o                         
   6  11   5         26.25         22.66         3.06 o                         
  -6  12   5         11.10         13.78         3.06 o                         
  -5  12   5         89.06         95.10         5.81 o                         
  -4  12   5         44.16         49.98         3.98 o                         
  -3  12   5         12.33          8.92         2.70 o                         
  -2  12   5        105.86        103.26         4.51 o                         
  -1  12   5         30.01         29.04         3.19 o                         
   0  12   5         46.95         49.13         3.06 o                         
   1  12   5         79.11         76.49         5.10 o                         
   2  12   5          6.56         10.20         2.55 o                         
   3  12   5          1.76          3.19         1.80 o                         
   4  12   5          2.69          4.46         1.91 o                         
   5  12   5         17.60         16.67         2.70 o                         
  -4  13   5         83.01         91.19         5.41 o                         
  -3  13   5          0.02          0.76         5.74 o                         
  -2  13   5          2.40          1.91         1.91 o                         
  -1  13   5         12.01         10.41         2.12 o                         
   0  13   5          1.14         -1.27         2.55 o                         
   1  13   5          0.09         -1.27         2.55 o                         
   2  13   5         27.37         40.80         2.70 o                         
   3  13   5          4.34          5.10         2.55 o                         
   4  13   5        178.06        201.50         6.31 o                         
  -2  14   5         20.12         26.80         3.06 o                         
  -1  14   5         24.26         31.87         3.82 o                         
   0  14   5          0.32         -2.55         2.55 o                         
   1  14   5          0.99          1.27         2.55 o                         
 -10   0   6         24.25         25.50         6.37 o                         
  -8   0   6         89.97         80.32         7.65 o                         
  -6   0   6        249.50        244.77        10.20 o                         
  -4   0   6       1456.32       1475.06        19.37 o                         
  -2   0   6       1741.93       1931.39        15.94 o                         
   0   0   6        456.88        472.51         5.74 o                         
   2   0   6        215.44        232.02         7.65 o                         
   4   0   6        283.47        313.80         7.65 o                         
   6   0   6          0.32          0.00         1.80 o                         
   8   0   6         13.39         22.95         5.10 o                         
  10   0   6          0.02         -2.70         2.70 o                         
 -11   1   6         24.28         30.40         3.68 o                         
 -10   1   6         46.83         35.24         5.30 o                         
  -9   1   6         48.82         46.47         4.37 o                         
  -8   1   6          1.34         -2.55         2.70 o                         
  -7   1   6          0.56         -3.82         3.82 o                         
  -6   1   6         23.71         24.40         2.21 o                         
  -5   1   6         23.24         29.86         3.31 o                         
  -4   1   6        186.73        188.46         3.82 o                         
  -3   1   6        873.15        861.10         7.98 o                         
  -2   1   6       1413.94       1400.59        10.05 o                         
  -1   1   6        596.62        593.32         4.88 o                         
   0   1   6         64.11         96.62         1.98 o                         
   1   1   6          1.62          2.27         0.62 o                         
   2   1   6         63.36         84.50         3.52 o                         
   3   1   6        377.42        384.38         7.21 o                         
   4   1   6         71.93         67.78         2.94 o                         
   5   1   6        609.12        614.25         7.65 o                         
   6   1   6         69.38         70.45         3.19 o                         
   7   1   6        200.72        199.37         4.75 o                         
   8   1   6        114.65        119.22         3.96 o                         
   9   1   6         78.39         66.13         3.32 o                         
  10   1   6         36.30         41.97         3.84 o                         
 -11   2   6          1.51          5.10         2.62 o                         
 -10   2   6         81.82         66.01         4.74 o                         
  -9   2   6         66.24         57.89         3.88 o                         
  -8   2   6         14.87          9.06         2.21 o                         
  -7   2   6         25.13         24.04         2.39 o                         
  -6   2   6         25.30         25.39         3.93 o                         
  -5   2   6          1.14          0.32         1.27 o                         
  -4   2   6          2.00          5.10         1.27 o                         
  -3   2   6         16.46         16.44         1.21 o                         
  -2   2   6        665.14        716.25         6.15 o                         
  -1   2   6        343.65        337.99         3.72 o                         
   0   2   6          7.49          6.81         0.56 o                         
   1   2   6       1397.86       1338.84        10.69 o                         
   2   2   6        316.66        355.58         5.61 o                         
   3   2   6         31.22         30.81         3.82 o                         
   4   2   6         36.95         38.85         2.21 o                         
   5   2   6         69.52         64.50         2.55 o                         
   6   2   6        157.12        168.10         4.11 o                         
   7   2   6        216.61        222.83         5.10 o                         
   8   2   6          8.93          8.29         1.91 o                         
   9   2   6          2.68          2.29         1.66 o                         
  10   2   6          0.02         -1.91         1.91 o                         
 -10   3   6          3.64          3.13         2.39 o                         
  -9   3   6          3.49          5.79         2.39 o                         
  -8   3   6         92.80         80.34         3.63 o                         
  -7   3   6         15.47         15.78         1.91 o                         
  -6   3   6          7.44          9.26         1.86 o                         
  -5   3   6         99.49         92.13         3.38 o                         
  -4   3   6        106.33         97.75         2.58 o                         
  -3   3   6       1331.15       1346.77        10.92 o                         
  -2   3   6        177.31        176.85         2.75 o                         
  -1   3   6       1352.53       1421.16        11.16 o                         
   0   3   6        192.03        200.11         3.04 o                         
   1   3   6         60.90         87.51         2.16 o                         
   2   3   6        134.46        139.78         3.38 o                         
   3   3   6       1402.02       1401.12        14.46 o                         
   4   3   6        486.06        475.97         7.36 o                         
   5   3   6       1695.56       1693.51        15.13 o                         
   6   3   6          0.49         -1.27         1.27 o                         
   7   3   6         10.37         17.65         2.76 o                         
   8   3   6        393.57        402.28         7.01 o                         
   9   3   6         13.27         12.66         2.16 o                         
  10   3   6         35.13         32.53         2.98 o                         
 -10   4   6          0.03          2.46         2.03 o                         
  -9   4   6         16.87         18.70         2.33 o                         
  -8   4   6          9.71         12.02         1.91 o                         
  -7   4   6          7.26          6.63         1.50 o                         
  -6   4   6        367.37        377.12         7.16 o                         
  -5   4   6         45.52         48.60         6.65 o                         
  -4   4   6        191.71        185.38         3.45 o                         
  -3   4   6       1073.94       1085.24         9.21 o                         
  -2   4   6        147.56        138.59         2.70 o                         
  -1   4   6        308.20        310.57         4.67 o                         
   0   4   6          2.30          1.56         0.62 o                         
   1   4   6         61.27         65.75         1.79 o                         
   2   4   6        101.96         85.57         2.94 o                         
   3   4   6         10.38          7.87         0.96 o                         
   4   4   6        127.51        128.82         3.68 o                         
   5   4   6        170.35        160.93         4.97 o                         
   6   4   6         36.00         34.76         2.33 o                         
   7   4   6        345.32        351.42         6.20 o                         
   8   4   6         18.61         21.72         2.39 o                         
   9   4   6         58.59         55.62         3.32 o                         
 -10   5   6          0.06         -1.86         1.86 o                         
  -9   5   6         46.90         42.05         2.98 o                         
  -8   5   6        120.82        133.30         4.39 o                         
  -7   5   6        153.45        157.28         4.21 o                         
  -6   5   6        168.31        176.11         4.63 o                         
  -5   5   6        349.71        356.93         5.51 o                         
  -4   5   6        136.19        136.96         2.86 o                         
  -3   5   6         22.86         25.14         1.40 o                         
  -2   5   6         20.30         14.86         1.19 o                         
  -1   5   6         56.46         58.62         1.88 o                         
   0   5   6         76.18         72.70         1.88 o                         
   1   5   6         65.49         55.32         2.03 o                         
   2   5   6       1177.76       1166.45        12.47 o                         
   3   5   6         48.34         52.14         3.27 o                         
   4   5   6         40.03         39.40         2.03 o                         
   5   5   6          1.89          2.87         1.27 o                         
   6   5   6        205.60        209.53         4.46 o                         
   7   5   6         21.60         21.54         2.03 o                         
   8   5   6         16.93         20.61         2.39 o                         
   9   5   6          5.73          1.59         1.91 o                         
 -10   6   6         13.74         16.94         2.94 o                         
  -9   6   6         49.13         54.64         3.38 o                         
  -8   6   6          4.06          8.10         1.74 o                         
  -7   6   6        102.56         89.59         5.70 o                         
  -6   6   6         14.19         16.98         1.86 o                         
  -5   6   6         30.98         32.46         2.21 o                         
  -4   6   6         11.71         17.64         1.29 o                         
  -3   6   6         10.08          7.50         0.96 o                         
  -2   6   6        678.74        678.83         6.45 o                         
  -1   6   6         19.53         26.18         1.34 o                         
   0   6   6          4.89          6.37         0.68 o                         
   1   6   6        467.38        444.61         5.56 o                         
   2   6   6       1214.29       1215.87        11.13 o                         
   3   6   6       1127.19       1049.29        10.17 o                         
   4   6   6          5.24          4.84         0.96 o                         
   5   6   6        479.88        487.48         6.67 o                         
   6   6   6         99.50        102.02         3.46 o                         
   7   6   6          2.48          2.32         1.37 o                         
   8   6   6          0.67         -1.27         1.47 o                         
   9   6   6         10.95          7.01         2.70 o                         
  -9   7   6          0.77          1.27         2.70 o                         
  -8   7   6          7.06          8.56         1.96 o                         
  -7   7   6         54.58         49.15         4.64 o                         
  -6   7   6         30.07         28.01         1.96 o                         
  -5   7   6        216.43        216.30         4.41 o                         
  -4   7   6         74.97         73.90         2.27 o                         
  -3   7   6        266.33        280.53         5.61 o                         
  -2   7   6         70.01         75.71         2.05 o                         
  -1   7   6        442.17        419.79         4.41 o                         
   0   7   6          4.97          3.04         0.81 o                         
   1   7   6        183.14        176.24         6.81 o                         
   2   7   6         16.06         17.14         1.63 o                         
   3   7   6       1266.36       1228.40        11.25 o                         
   4   7   6        851.27        839.89         9.04 o                         
   5   7   6          2.07          1.02         0.96 o                         
   6   7   6          0.99         -0.32         1.27 o                         
   7   7   6          1.88          2.12         1.47 o                         
   8   7   6         14.42         14.91         2.70 o                         
  -9   8   6          1.44         -1.27         2.70 o                         
  -8   8   6          0.40          5.10         2.70 o                         
  -7   8   6        144.22        158.04         5.12 o                         
  -6   8   6         46.35         48.44         6.37 o                         
  -5   8   6         53.66         50.99         5.74 o                         
  -4   8   6          3.01          3.28         1.00 o                         
  -3   8   6         77.34         70.88         2.03 o                         
  -2   8   6         67.06         71.00         2.53 o                         
  -1   8   6        592.29        563.77         6.47 o                         
   0   8   6        654.45        630.92         9.02 o                         
   1   8   6        298.13        285.07         5.15 o                         
   2   8   6         40.97         32.65         1.67 o                         
   3   8   6        104.48        102.99         3.84 o                         
   4   8   6        216.97        216.63         5.81 o                         
   5   8   6          6.67          3.40         1.47 o                         
   6   8   6          4.44          3.82         1.80 o                         
   7   8   6          1.45          0.64         1.80 o                         
   8   8   6          7.21          9.56         2.70 o                         
  -8   9   6          2.69          4.46         4.46 o                         
  -7   9   6        107.26        115.83         5.81 o                         
  -6   9   6         71.23         63.74         6.37 o                         
  -5   9   6        254.17        257.62         8.11 o                         
  -4   9   6        130.16        137.50         5.81 o                         
  -3   9   6         10.43          7.39         2.12 o                         
  -2   9   6         54.26         50.67         3.53 o                         
  -1   9   6        621.93        625.43        10.52 o                         
   0   9   6        659.12        672.91         7.97 o                         
   1   9   6         14.27          9.43         2.55 o                         
   2   9   6         32.09         32.08         2.70 o                         
   3   9   6        170.59        151.71         7.65 o                         
   4   9   6          0.16          1.91         1.80 o                         
   5   9   6        114.82         97.22         4.90 o                         
   6   9   6         18.93         13.66         2.70 o                         
   7   9   6         22.20         22.33         3.61 o                         
  -7  10   6         13.27          8.92         3.82 o                         
  -6  10   6          3.27          1.27         3.82 o                         
  -5  10   6          0.12          1.27         2.70 o                         
  -4  10   6         31.71         27.42         3.61 o                         
  -3  10   6        277.11        288.10         7.62 o                         
  -2  10   6         15.60         17.85         2.70 o                         
  -1  10   6          1.22         -1.27         1.80 o                         
   0  10   6         22.96         18.68         2.70 o                         
   1  10   6        213.85        190.61         5.41 o                         
   2  10   6         72.41         82.86         6.37 o                         
   3  10   6         75.27         63.74         5.10 o                         
   4  10   6        219.21        220.86        12.75 o                         
   5  10   6          2.23          1.91         1.80 o                         
   6  10   6         24.15         24.70         3.06 o                         
  -6  11   6          1.69          4.37         5.10 o                         
  -5  11   6        306.43        305.97         9.01 o                         
  -4  11   6         19.39         17.85         3.06 o                         
  -3  11   6          1.03          0.76         2.55 o                         
  -2  11   6          0.72          0.00         1.80 o                         
  -1  11   6         26.80         22.47         2.70 o                         
   0  11   6         20.41         17.23         2.70 o                         
   1  11   6         44.02         32.29         5.74 o                         
   2  11   6          8.80          8.92         2.55 o                         
   3  11   6          1.98          1.27         2.55 o                         
   4  11   6          0.32         -0.64         1.91 o                         
   5  11   6         12.92          8.41         2.55 o                         
   6  11   6         59.85         59.29         4.51 o                         
  -5  12   6          1.51          3.19         2.70 o                         
  -4  12   6          4.28          3.82         2.70 o                         
  -3  12   6         10.76         10.20         2.70 o                         
  -2  12   6         12.85         15.96         2.70 o                         
  -1  12   6         33.96         41.52         3.61 o                         
   0  12   6          2.63         -0.64         1.80 o                         
   1  12   6         68.64         63.74         5.10 o                         
   2  12   6          5.25          2.55         2.55 o                         
   3  12   6         12.35         11.47         2.12 o                         
   4  12   6          1.58          0.64         1.80 o                         
  -3  13   6          0.08         -1.80         1.80 o                         
  -2  13   6         32.93         40.17         3.61 o                         
  -1  13   6          0.00          3.19         1.91 o                         
   0  13   6          0.16         -0.64         1.80 o                         
   1  13   6        132.64        156.81         7.65 o                         
   2  13   6         82.33         84.14         6.37 o                         
   3  13   6        158.52        169.55         8.92 o                         
  -9   0   7         15.63         12.75         5.10 o                         
  -7   0   7         97.64         96.25         5.41 o                         
  -5   0   7          3.77          2.55         3.82 o                         
  -3   0   7        269.45        252.43         6.31 o                         
  -1   0   7         10.72          4.46         1.80 o                         
   1   0   7        125.45        140.23         6.37 o                         
   3   0   7         43.76         44.62         3.82 o                         
   5   0   7        209.52        221.19         6.31 o                         
   7   0   7        151.94        147.27         5.81 o                         
   9   0   7         25.52         29.63         4.46 o                         
 -10   1   7         11.56          5.74         3.61 o                         
  -9   1   7         17.36         16.99         3.70 o                         
  -8   1   7          1.07         -1.09         3.86 o                         
  -7   1   7         78.18         78.71         3.86 o                         
  -6   1   7        144.48        129.14         6.62 o                         
  -5   1   7        487.85        498.36         9.38 o                         
  -4   1   7         45.64         44.34         2.33 o                         
  -3   1   7        228.77        234.85         5.70 o                         
  -2   1   7        448.06        451.70         6.03 o                         
  -1   1   7        671.44        719.91         7.79 o                         
   0   1   7        648.49        654.27        12.86 o                         
   1   1   7         89.74        109.64         4.51 o                         
   2   1   7       1009.67       1005.23        14.42 o                         
   3   1   7          3.31          5.10         1.80 o                         
   4   1   7       1064.52       1075.33        15.32 o                         
   5   1   7        217.60        231.92         4.91 o                         
   6   1   7        361.95        345.08         6.03 o                         
   7   1   7        187.16        205.03         4.91 o                         
   8   1   7         23.25         30.94         2.55 o                         
   9   1   7          1.44         -1.42         1.67 o                         
 -10   2   7          0.08         -0.89         2.62 o                         
  -9   2   7          3.54          3.71         2.39 o                         
  -8   2   7          7.27          7.65         2.21 o                         
  -7   2   7          0.74         -1.85         2.58 o                         
  -6   2   7        105.53        114.19         3.82 o                         
  -5   2   7        117.62        129.45         5.15 o                         
  -4   2   7         27.05         29.18         2.58 o                         
  -3   2   7          1.14          0.25         1.10 o                         
  -2   2   7        423.83        390.74         6.18 o                         
  -1   2   7        251.79        277.43         4.46 o                         
   0   2   7         50.21         47.26         2.58 o                         
   1   2   7        177.85        174.38         4.90 o                         
   2   2   7        544.34        504.34         9.01 o                         
   3   2   7        180.68        181.72         5.41 o                         
   4   2   7         18.44         21.26         2.21 o                         
   5   2   7        265.66        254.70         5.10 o                         
   6   2   7         25.67         26.97         5.21 o                         
   7   2   7         12.03          9.67         2.39 o                         
   8   2   7         25.21         25.01         2.55 o                         
   9   2   7          3.34          4.14         1.91 o                         
 -10   3   7         33.77         31.16         3.68 o                         
  -9   3   7         17.63         24.27         3.14 o                         
  -8   3   7          0.82          2.55         2.21 o                         
  -7   3   7          5.19          8.37         3.13 o                         
  -6   3   7        275.31        276.62         5.56 o                         
  -5   3   7         20.70         17.64         1.91 o                         
  -4   3   7        901.31        921.50         9.86 o                         
  -3   3   7         89.51         88.54         2.98 o                         
  -2   3   7        655.70        671.33         6.81 o                         
  -1   3   7         19.97         15.15         1.66 o                         
   0   3   7        649.52        657.90         7.47 o                         
   1   3   7        263.72        266.45         5.15 o                         
   2   3   7       1283.99       1249.15        16.66 o                         
   3   3   7          5.38          8.92         1.80 o                         
   4   3   7         17.86         14.04         3.00 o                         
   5   3   7        918.12        908.69        10.20 o                         
   6   3   7         27.85         20.11         1.91 o                         
   7   3   7        379.81        388.96         6.83 o                         
   8   3   7         24.53         19.50         2.16 o                         
   9   3   7        232.99        235.98         5.88 o                         
 -10   4   7          8.50          4.67         2.84 o                         
  -9   4   7         20.65         20.40         2.62 o                         
  -8   4   7         10.27         11.34         3.04 o                         
  -7   4   7         18.45         21.07         2.39 o                         
  -6   4   7         37.82         35.40         2.94 o                         
  -5   4   7         77.09         87.97         3.32 o                         
  -4   4   7          8.87          9.99         1.37 o                         
  -3   4   7         38.47         40.59         2.27 o                         
  -2   4   7        142.32        148.70         3.46 o                         
  -1   4   7         88.62        102.96         3.03 o                         
   0   4   7         83.69         73.82         2.94 o                         
   1   4   7         14.24          9.35         1.40 o                         
   2   4   7        342.12        348.25         6.11 o                         
   3   4   7          0.31         -1.14         1.14 o                         
   4   4   7        752.90        712.16         9.80 o                         
   5   4   7         13.32         10.35         1.50 o                         
   6   4   7        190.10        184.73         4.46 o                         
   7   4   7          0.79          0.96         1.27 o                         
   8   4   7         59.18         63.60         3.32 o                         
   9   4   7         51.14         52.98         3.32 o                         
  -9   5   7         43.94         46.31         4.24 o                         
  -8   5   7         51.22         48.06         3.53 o                         
  -7   5   7          5.78          4.78         3.98 o                         
  -6   5   7         36.25         34.77         2.16 o                         
  -5   5   7         60.90         65.59         2.82 o                         
  -4   5   7          0.18         -0.32         0.68 o                         
  -3   5   7         53.36         45.31         2.16 o                         
  -2   5   7        124.47        113.45         2.98 o                         
  -1   5   7       1276.48       1290.56        12.09 o                         
   0   5   7          0.29         -0.81         0.81 o                         
   1   5   7         33.41         31.91         3.01 o                         
   2   5   7        110.30        108.14         3.38 o                         
   3   5   7         44.16         45.35         2.16 o                         
   4   5   7          6.82          8.12         1.47 o                         
   5   5   7         33.31         35.42         2.16 o                         
   6   5   7         63.71         61.01         3.86 o                         
   7   5   7        159.99        160.01         4.46 o                         
   8   5   7          0.56          1.42         1.67 o                         
   9   5   7          5.91          3.40         2.21 o                         
  -9   6   7          0.04          3.82         2.28 o                         
  -8   6   7         14.01         14.52         4.46 o                         
  -7   6   7          0.02         -0.16         2.07 o                         
  -6   6   7         73.94         82.59         3.21 o                         
  -5   6   7        111.91        118.06         3.67 o                         
  -4   6   7        109.64        113.03         3.21 o                         
  -3   6   7         58.22         58.83         2.33 o                         
  -2   6   7         83.48         84.20         2.27 o                         
  -1   6   7        118.79        121.41         3.09 o                         
   0   6   7       1574.03       1477.93        13.17 o                         
   1   6   7         81.99         77.48         2.76 o                         
   2   6   7        432.71        426.41         6.54 o                         
   3   6   7        507.50        489.46         6.33 o                         
   4   6   7         48.68         40.30         3.49 o                         
   5   6   7         20.99         26.65         3.50 o                         
   6   6   7          9.89          8.43         1.61 o                         
   7   6   7         28.73         27.79         3.07 o                         
   8   6   7          0.01         -1.27         1.96 o                         
  -9   7   7         10.17         17.85         6.37 o                         
  -8   7   7         11.13         14.30         2.28 o                         
  -7   7   7         33.96         38.02         3.82 o                         
  -6   7   7         56.25         61.97         3.38 o                         
  -5   7   7         71.42         68.01         3.38 o                         
  -4   7   7        360.83        378.53         6.75 o                         
  -3   7   7          0.26          1.02         0.96 o                         
  -2   7   7        354.04        353.94         4.48 o                         
  -1   7   7        168.73        170.93         4.42 o                         
   0   7   7        286.03        261.46        14.50 o                         
   1   7   7        917.49        915.39         9.32 o                         
   2   7   7          6.46          6.23         1.10 o                         
   3   7   7        145.56        138.17         5.59 o                         
   4   7   7         25.10         21.65         2.11 o                         
   5   7   7          0.92          0.85         1.47 o                         
   6   7   7         22.01         23.17         2.39 o                         
   7   7   7         23.99         21.93         4.46 o                         
   8   7   7          2.55          1.53         2.12 o                         
  -8   8   7         92.24         87.96         8.92 o                         
  -7   8   7         12.04         10.20         5.10 o                         
  -6   8   7         31.56         23.02         3.61 o                         
  -5   8   7         69.44         69.37         4.90 o                         
  -4   8   7         69.00         66.94         4.51 o                         
  -3   8   7        161.25        170.84         6.31 o                         
  -2   8   7         39.50         33.98         1.83 o                         
  -1   8   7         28.07         28.16         2.73 o                         
   0   8   7        167.77        177.54         3.83 o                         
   1   8   7          7.17          8.34         1.10 o                         
   2   8   7         21.00         12.75         1.63 o                         
   3   8   7         67.34         67.07         3.98 o                         
   4   8   7         25.10         23.74         2.70 o                         
   5   8   7        108.26        117.30         5.41 o                         
   6   8   7         34.79         31.25         3.61 o                         
   7   8   7         80.60         77.25        10.20 o                         
  -7   9   7         16.85         17.23         3.61 o                         
  -6   9   7          1.58          1.91         2.70 o                         
  -5   9   7         22.61         25.50         3.61 o                         
  -4   9   7         84.49         89.69         6.37 o                         
  -3   9   7        394.20        400.30         9.43 o                         
  -2   9   7         19.01         21.67         2.70 o                         
  -1   9   7         62.56         77.85         4.51 o                         
   0   9   7        257.93        246.02         5.61 o                         
   1   9   7        312.83        308.28         7.62 o                         
   2   9   7        215.62        189.95         8.92 o                         
   3   9   7         20.62         26.77         3.82 o                         
   4   9   7        165.05        188.68         8.92 o                         
   5   9   7        111.20        119.36         5.41 o                         
   6   9   7         12.09         15.96         2.70 o                         
  -7  10   7         19.32         14.91         3.61 o                         
  -6  10   7        132.04        132.89         7.21 o                         
  -5  10   7          3.62          2.55         2.70 o                         
  -4  10   7         17.49         16.60         3.06 o                         
  -3  10   7         21.19         20.48         2.70 o                         
  -2  10   7        238.88        218.07         7.21 o                         
  -1  10   7         19.03         19.78         2.70 o                         
   0  10   7         33.75         30.60         3.06 o                         
   1  10   7        246.22        243.50        10.20 o                         
   2  10   7          1.99          1.27         2.55 o                         
   3  10   7        224.60        223.10        10.20 o                         
   4  10   7         97.60         99.18         4.90 o                         
   5  10   7          0.08         -1.27         1.80 o                         
   6  10   7          0.00         -0.51         2.55 o                         
  -6  11   7          3.54          7.65         5.10 o                         
  -5  11   7          1.34          1.27         2.70 o                         
  -4  11   7          0.07          1.91         2.70 o                         
  -3  11   7         14.81         14.69         2.70 o                         
  -2  11   7         56.89         58.01         4.51 o                         
  -1  11   7         13.31         12.40         5.10 o                         
   0  11   7         82.44         84.22         4.51 o                         
   1  11   7         73.47         68.84         6.37 o                         
   2  11   7          4.02          0.00         2.55 o                         
   3  11   7         35.23         36.97         5.10 o                         
   4  11   7        190.94        203.54         6.72 o                         
   5  11   7         82.07         90.30         4.90 o                         
  -4  12   7          3.12          9.56         2.70 o                         
  -3  12   7          0.45         -0.76         2.12 o                         
  -2  12   7         49.88         60.62         4.51 o                         
  -1  12   7         41.20         36.12         7.65 o                         
   0  12   7         43.10         44.62         3.61 o                         
   1  12   7          1.03          0.00         2.55 o                         
   2  12   7         46.28         63.74         6.37 o                         
   3  12   7          4.40         11.47         3.82 o                         
  -1  13   7         57.38         59.92         4.51 o                         
   0  13   7         62.09         67.66         4.51 o                         
 -10   0   8          1.04         -3.06         3.06 o                         
  -8   0   8          4.45          9.11         3.19 o                         
  -6   0   8          0.33         -1.91         1.91 o                         
  -4   0   8        111.88        110.93         5.41 o                         
  -2   0   8          0.05          0.64         1.91 o                         
   0   0   8         25.21         31.87         3.82 o                         
   2   0   8        743.41        738.13        17.85 o                         
   4   0   8       1223.27       1183.06        24.22 o                         
   6   0   8         42.50         40.17         3.61 o                         
   8   0   8         15.41         19.21         3.61 o                         
 -10   1   8          6.05          4.90         2.33 o                         
  -9   1   8         11.13          5.46         2.16 o                         
  -8   1   8         55.97         47.88         3.19 o                         
  -7   1   8          3.85          3.51         1.91 o                         
  -6   1   8        156.81        142.89         5.52 o                         
  -5   1   8        216.64        225.14         5.89 o                         
  -4   1   8        580.88        580.67         7.79 o                         
  -3   1   8        386.89        410.18         6.90 o                         
  -2   1   8        107.81        119.90         3.32 o                         
  -1   1   8        203.25        207.29         4.11 o                         
   0   1   8         37.04         33.19         2.70 o                         
   1   1   8       1231.50       1262.93        17.13 o                         
   2   1   8          4.56          4.46         1.80 o                         
   3   1   8        441.83        430.31         9.01 o                         
   4   1   8        136.36        137.12         5.41 o                         
   5   1   8        143.65        153.04         4.27 o                         
   6   1   8         97.28        105.43         3.82 o                         
   7   1   8         14.97         13.21         1.91 o                         
   8   1   8         35.45         40.95         3.19 o                         
   9   1   8         16.38         16.75         2.33 o                         
 -10   2   8          2.49          0.09         2.16 o                         
  -9   2   8         16.54         18.12         2.82 o                         
  -8   2   8          2.14          4.14         1.91 o                         
  -7   2   8          3.76          5.10         1.91 o                         
  -6   2   8          3.54          6.94         1.67 o                         
  -5   2   8         29.11         33.98         2.33 o                         
  -4   2   8          0.20          0.96         1.27 o                         
  -3   2   8          1.80          1.27         1.27 o                         
  -2   2   8          0.80         -0.96         1.27 o                         
  -1   2   8       1115.64       1130.80        13.25 o                         
   0   2   8         59.05         53.04         4.03 o                         
   1   2   8        106.76        104.55         4.51 o                         
   2   2   8        896.41        874.01        13.52 o                         
   3   2   8        311.03        290.74         7.62 o                         
   4   2   8         14.24         17.85         2.70 o                         
   5   2   8          7.53          6.26         1.37 o                         
   6   2   8         11.81         10.89         1.91 o                         
   7   2   8          8.11          4.72         1.66 o                         
   8   2   8         23.58         19.56         2.33 o                         
  -9   3   8         11.87          9.11         2.16 o                         
  -8   3   8         41.55         39.95         2.98 o                         
  -7   3   8        124.46        127.77         4.39 o                         
  -6   3   8         27.34         23.62         2.16 o                         
  -5   3   8        322.64        318.31         6.03 o                         
  -4   3   8         15.69         14.50         1.67 o                         
  -3   3   8         40.81         38.14         2.16 o                         
  -2   3   8         10.41         10.45         1.50 o                         
  -1   3   8        105.04        110.58         3.68 o                         
   0   3   8          0.53          1.27         1.47 o                         
   1   3   8         23.69         19.12         2.12 o                         
   2   3   8        829.27        826.69        13.05 o                         
   3   3   8          0.51          2.55         1.80 o                         
   4   3   8       1068.94       1051.33        12.99 o                         
   5   3   8        235.14        218.61         4.91 o                         
   6   3   8        619.83        588.57         8.43 o                         
   7   3   8          0.46         -0.35         1.37 o                         
   8   3   8         11.37         14.91         2.46 o                         
  -9   4   8          0.01          1.19         2.03 o                         
  -8   4   8          0.01          0.82         1.74 o                         
  -7   4   8         73.06         77.06         3.63 o                         
  -6   4   8         25.96         28.74         2.16 o                         
  -5   4   8        114.50        105.65         3.46 o                         
  -4   4   8        206.14        205.58         4.52 o                         
  -3   4   8         27.96         22.49         1.91 o                         
  -2   4   8          0.46          0.00         1.47 o                         
  -1   4   8        139.57        142.95         4.12 o                         
   0   4   8         40.10         34.01         2.39 o                         
   1   4   8        517.94        490.80         9.43 o                         
   2   4   8         48.86         46.77         8.29 o                         
   3   4   8        494.54        478.77         9.43 o                         
   4   4   8        445.99        471.78         7.83 o                         
   5   4   8         72.75         74.69         3.32 o                         
   6   4   8          0.07          0.70         1.37 o                         
   7   4   8         21.57         23.66         2.41 o                         
   8   4   8         22.43         28.72         2.55 o                         
  -9   5   8         14.69         15.97         2.62 o                         
  -8   5   8         40.63         42.81         4.97 o                         
  -7   5   8          0.25          1.13         1.67 o                         
  -6   5   8          0.05         -1.50         1.50 o                         
  -5   5   8         54.35         54.33         4.97 o                         
  -4   5   8        209.42        225.40         4.75 o                         
  -3   5   8          7.36          7.90         1.86 o                         
  -2   5   8          7.44          7.01         1.50 o                         
  -1   5   8        174.96        175.31         3.74 o                         
   0   5   8        134.80        138.92         3.46 o                         
   1   5   8        226.17        233.08         6.12 o                         
   2   5   8         14.65         14.15         2.12 o                         
   3   5   8        180.66        177.04         4.63 o                         
   4   5   8         48.49         49.07         3.46 o                         
   5   5   8         69.64         64.77         4.23 o                         
   6   5   8         41.57         36.82         3.13 o                         
   7   5   8          8.20         10.94         1.91 o                         
   8   5   8         47.67         41.66         3.38 o                         
  -8   6   8          3.44         -0.88         1.96 o                         
  -7   6   8        107.05        127.45         5.25 o                         
  -6   6   8         90.87         83.04         3.28 o                         
  -5   6   8          3.79          2.93         1.73 o                         
  -4   6   8         36.58         32.92         2.62 o                         
  -3   6   8        662.92        672.02         9.03 o                         
  -2   6   8         55.89         57.38         2.82 o                         
  -1   6   8        234.81        228.94         4.52 o                         
   0   6   8        142.78        133.65         3.46 o                         
   1   6   8         78.00         72.95         3.14 o                         
   2   6   8        144.90        147.22         5.74 o                         
   3   6   8         11.62          7.87         1.63 o                         
   4   6   8         13.92         16.06         2.23 o                         
   5   6   8         33.33         32.48         2.33 o                         
   6   6   8         64.80         63.86         3.68 o                         
   7   6   8         31.30         32.43         4.08 o                         
  -8   7   8         30.46         31.92         4.51 o                         
  -7   7   8         31.75         39.11         3.01 o                         
  -6   7   8          6.05          7.45         2.06 o                         
  -5   7   8        118.41        115.66         6.31 o                         
  -4   7   8         63.03         65.29         6.98 o                         
  -3   7   8          0.19         -1.04         1.04 o                         
  -2   7   8        309.63        322.04         6.00 o                         
  -1   7   8         45.93         50.11         2.76 o                         
   0   7   8        640.19        624.70         8.63 o                         
   1   7   8        251.88        208.72         6.12 o                         
   2   7   8         68.24         66.53         2.76 o                         
   3   7   8         84.86         90.45         3.68 o                         
   4   7   8        166.92        172.84         5.81 o                         
   5   7   8        130.06        138.73         4.87 o                         
   6   7   8         10.35         10.20         2.70 o                         
   7   7   8         12.67         15.35         3.61 o                         
  -7   8   8          1.23         -1.27         2.70 o                         
  -6   8   8         32.98         23.98         3.98 o                         
  -5   8   8         13.60         20.27         3.61 o                         
  -4   8   8         16.71         18.30         4.46 o                         
  -3   8   8         18.12         19.21         2.70 o                         
  -2   8   8        171.51        171.47         6.31 o                         
  -1   8   8          1.28          1.27         1.80 o                         
   0   8   8        150.49        155.53         5.81 o                         
   1   8   8        139.23        140.23         7.65 o                         
   2   8   8        120.97        117.02         4.90 o                         
   3   8   8         21.74         15.40         2.70 o                         
   4   8   8         86.51         86.69         7.65 o                         
   5   8   8        260.47        247.78        17.85 o                         
   6   8   8          5.78          5.74         2.70 o                         
  -7   9   8         13.22          9.56         3.61 o                         
  -6   9   8         95.13        107.27         6.72 o                         
  -5   9   8          8.26          3.82         2.70 o                         
  -4   9   8         22.68         22.33         3.61 o                         
  -3   9   8        146.28        158.12         6.31 o                         
  -2   9   8        429.14        430.28         9.92 o                         
  -1   9   8        251.82        255.87         7.62 o                         
   0   9   8        125.09        123.18         5.41 o                         
   1   9   8        252.53        240.95        10.20 o                         
   2   9   8          2.30          0.00         2.55 o                         
   3   9   8         55.71         59.92         6.37 o                         
   4   9   8          0.35          2.55         2.55 o                         
   5   9   8         14.81         12.02         3.82 o                         
   6   9   8         35.86         42.22         4.51 o                         
  -6  10   8         31.07         34.47         4.51 o                         
  -5  10   8         94.30         96.99        11.47 o                         
  -4  10   8          0.02         -2.70         2.70 o                         
  -3  10   8          3.49          8.29         2.70 o                         
  -2  10   8          7.70          9.73         3.19 o                         
  -1  10   8          1.45          1.91         2.70 o                         
   0  10   8        166.02        148.59         6.31 o                         
   1  10   8        124.49        137.68         8.92 o                         
   2  10   8         32.12         36.97         5.10 o                         
   3  10   8          9.28          3.82         3.82 o                         
   4  10   8         41.98         34.42         5.10 o                         
   5  10   8         13.30         11.36         6.37 o                         
  -4  11   8         21.53         17.12         3.82 o                         
  -3  11   8         68.76         76.68         5.41 o                         
  -2  11   8        148.43        152.79         8.29 o                         
  -1  11   8          1.35         -0.76         2.12 o                         
   0  11   8          4.93          1.27         1.80 o                         
   1  11   8         82.21         87.96         7.65 o                         
   2  11   8         49.35         45.89         5.10 o                         
   3  11   8         59.24         59.92         6.37 o                         
  -2  12   8          0.52          3.19         2.70 o                         
  -1  12   8         25.74         40.25         3.61 o                         
   0  12   8         57.91         73.40         8.92 o                         
   1  12   8        199.20        234.57        11.47 o                         
  -9   0   9         20.18         10.84         3.61 o                         
  -7   0   9        206.30        193.31         7.62 o                         
  -5   0   9          0.16         -2.04         2.12 o                         
  -3   0   9         32.49         30.60         3.61 o                         
  -1   0   9         68.91         77.85         4.51 o                         
   1   0   9       1720.56       1670.05        31.87 o                         
   3   0   9        791.26        771.28        19.12 o                         
   5   0   9         26.85         19.03         3.19 o                         
   7   0   9        130.94        140.90         7.65 o                         
  -9   1   9         30.90         29.58         3.32 o                         
  -8   1   9         11.87         14.34         2.55 o                         
  -7   1   9        124.38        123.97         4.75 o                         
  -6   1   9         79.53         84.56         4.11 o                         
  -5   1   9          3.66          3.51         1.91 o                         
  -4   1   9          5.24          4.39         1.67 o                         
  -3   1   9         31.62         25.25         1.91 o                         
  -2   1   9        351.55        367.71         6.03 o                         
  -1   1   9        320.74        322.12         8.81 o                         
   0   1   9         60.97         61.89         4.51 o                         
   1   1   9          9.00         10.69         2.12 o                         
   2   1   9        590.98        584.67        11.24 o                         
   3   1   9         23.58         37.05        12.11 o                         
   4   1   9         63.17         49.09         3.61 o                         
   5   1   9          5.54          7.31         1.84 o                         
   6   1   9         75.61         74.03         7.18 o                         
   7   1   9         22.97         25.71         2.55 o                         
   8   1   9          1.60          1.27         1.91 o                         
  -9   2   9          4.68          6.66         2.24 o                         
  -8   2   9        103.49        107.75         4.75 o                         
  -7   2   9         50.16         44.46         2.98 o                         
  -6   2   9         27.82         30.33         2.55 o                         
  -5   2   9         23.56         22.29         2.58 o                         
  -4   2   9        233.76        256.80         5.39 o                         
  -3   2   9          0.01         -1.27         1.27 o                         
  -2   2   9        145.89        148.48         3.96 o                         
  -1   2   9        647.03        624.46         9.57 o                         
   0   2   9        451.88        461.49         9.43 o                         
   1   2   9          6.18          1.91         1.91 o                         
   2   2   9          0.25         -1.80         1.80 o                         
   3   2   9          0.77          0.64         1.80 o                         
   4   2   9         46.01         40.25         3.61 o                         
   5   2   9        153.10        146.85         4.27 o                         
   6   2   9         13.62         12.99         1.91 o                         
   7   2   9         50.30         40.50         2.67 o                         
   8   2   9         29.49         26.49         2.55 o                         
  -9   3   9          4.98          8.20         2.16 o                         
  -8   3   9         25.08         26.15         2.82 o                         
  -7   3   9         14.51         10.07         2.03 o                         
  -6   3   9          6.65          3.19         1.91 o                         
  -5   3   9          0.01         -0.51         1.50 o                         
  -4   3   9          6.94          6.09         1.67 o                         
  -3   3   9         60.35         58.45         3.50 o                         
  -2   3   9          5.01          2.87         2.33 o                         
  -1   3   9        184.16        189.97         5.15 o                         
   0   3   9        165.43        176.85         5.19 o                         
   1   3   9        602.99        597.01        17.85 o                         
   2   3   9        498.28        484.44        10.34 o                         
   3   3   9        486.60        460.09        13.39 o                         
   4   3   9          4.73          7.27         1.63 o                         
   5   3   9          2.96          1.59         2.33 o                         
   6   3   9          2.87          8.10         1.91 o                         
   7   3   9          0.57         -0.12         2.21 o                         
   8   3   9         27.11         27.32         3.82 o                         
  -8   4   9         29.85         23.67         2.82 o                         
  -7   4   9         46.57         51.70         5.89 o                         
  -6   4   9          0.69          2.55         1.67 o                         
  -5   4   9          0.02         -0.89         1.50 o                         
  -4   4   9         12.02          7.97         1.91 o                         
  -3   4   9        161.02        164.93         4.87 o                         
  -2   4   9        119.40        118.82         4.12 o                         
  -1   4   9        157.96        161.49         4.87 o                         
   0   4   9        477.25        460.19         9.01 o                         
   1   4   9       1082.34       1095.23        16.15 o                         
   2   4   9          3.87          0.76         2.55 o                         
   3   4   9        109.15         98.06         5.10 o                         
   4   4   9         75.90         80.52         4.46 o                         
   5   4   9          1.93          2.12         1.47 o                         
   6   4   9         11.74         17.48         3.05 o                         
   7   4   9         26.98         14.46         2.03 o                         
  -8   5   9          6.06          9.74         2.81 o                         
  -7   5   9          0.40         -0.73         1.86 o                         
  -6   5   9          6.91          8.07         2.03 o                         
  -5   5   9         19.45         20.63         2.16 o                         
  -4   5   9         70.12         73.38         4.62 o                         
  -3   5   9        125.98        120.80         4.48 o                         
  -2   5   9        406.65        411.85         7.50 o                         
  -1   5   9        142.25        130.80         4.69 o                         
   0   5   9        247.38        250.45         5.80 o                         
   1   5   9        129.98        130.54         4.90 o                         
   2   5   9        494.94        452.43        10.84 o                         
   3   5   9         22.07         21.52         3.19 o                         
   4   5   9         10.60         13.87         2.39 o                         
   5   5   9        260.24        260.83         6.35 o                         
   6   5   9         22.77         22.80         2.33 o                         
   7   5   9         97.98         77.91         8.38 o                         
  -8   6   9          8.56         10.36         2.76 o                         
  -7   6   9         26.67         29.69         3.38 o                         
  -6   6   9        134.54        145.71         8.93 o                         
  -5   6   9          6.15          6.29         1.83 o                         
  -4   6   9        123.28        130.16         4.87 o                         
  -3   6   9         49.80         54.11         3.38 o                         
  -2   6   9          4.85          4.74         1.86 o                         
  -1   6   9        188.89        176.41         4.87 o                         
   0   6   9         91.30         78.69         6.83 o                         
   1   6   9         54.84         54.03         5.10 o                         
   2   6   9        118.89        112.43         4.90 o                         
   3   6   9        100.42         93.27         3.88 o                         
   4   6   9         17.15         16.57         2.39 o                         
   5   6   9         33.37         24.51         3.24 o                         
   6   6   9         84.50         96.94         4.63 o                         
  -7   7   9          3.15         -0.96         2.08 o                         
  -6   7   9          0.81          0.91         3.06 o                         
  -5   7   9         59.44         64.49         5.10 o                         
  -4   7   9          6.30          2.55         2.70 o                         
  -3   7   9        481.41        499.20        11.72 o                         
  -2   7   9        439.56        417.52         9.92 o                         
  -1   7   9         74.13         63.84         4.51 o                         
   0   7   9         77.91         85.81         4.90 o                         
   1   7   9        105.35        121.11         7.65 o                         
   2   7   9        375.39        366.15         8.88 o                         
   3   7   9          5.12          3.31         2.55 o                         
   4   7   9          9.94         14.49         2.70 o                         
   5   7   9         24.23         21.77         6.37 o                         
   6   7   9         24.23         28.28         3.61 o                         
  -6   8   9          1.27          0.00         4.46 o                         
  -5   8   9        221.24        233.86        11.47 o                         
  -4   8   9         41.00         40.65         4.51 o                         
  -3   8   9         54.09         62.82         9.56 o                         
  -2   8   9         85.88         93.08         5.41 o                         
  -1   8   9          8.88          8.29         2.70 o                         
   0   8   9          0.33          0.64         1.80 o                         
   1   8   9          7.40          8.92         3.82 o                         
   2   8   9        193.03        160.63         8.92 o                         
   3   8   9         31.52         31.87         5.10 o                         
   4   8   9         52.54         57.37         6.37 o                         
   5   8   9        118.15        110.59        10.20 o                         
  -6   9   9         31.73         28.81         4.51 o                         
  -5   9   9         93.13        111.55         7.21 o                         
  -4   9   9        144.80        151.09         7.21 o                         
  -3   9   9         52.80         56.82         6.37 o                         
  -2   9   9        109.10        108.99         8.92 o                         
  -1   9   9         29.95         34.47         3.61 o                         
   0   9   9         47.66         49.29         4.51 o                         
   1   9   9         39.33         40.80         5.10 o                         
   2   9   9          0.02          1.27         3.82 o                         
   3   9   9          0.40          0.00         2.55 o                         
   4   9   9         21.01         15.30         5.10 o                         
  -4  10   9          1.27          2.55         2.70 o                         
  -3  10   9          5.55          7.01         2.70 o                         
  -2  10   9         59.75         61.96         5.10 o                         
  -1  10   9          0.27         -0.76         2.12 o                         
   0  10   9         21.77         10.84         2.70 o                         
   1  10   9         13.46         14.02         3.82 o                         
   2  10   9          0.03          0.00         2.55 o                         
   3  10   9        139.28        146.61        10.20 o                         
  -2  11   9          0.22          2.55         2.70 o                         
  -1  11   9          1.00          1.91         2.70 o                         
   0  11   9         14.18          9.56         2.70 o                         
   1  11   9          0.76          3.82         3.82 o                         
  -8   0  10          6.23          5.10         3.61 o                         
  -6   0  10         92.72         90.80         6.31 o                         
  -4   0  10         84.46         92.64         5.41 o                         
  -2   0  10        567.69        581.00        13.39 o                         
   0   0  10        805.64        795.50        19.12 o                         
   2   0  10         76.29         75.22         6.37 o                         
   4   0  10         52.01         45.89         5.10 o                         
   6   0  10         10.03          1.27         2.70 o                         
  -8   1  10          0.27         -2.03         2.03 o                         
  -7   1  10         10.39         13.12         2.55 o                         
  -6   1  10          0.38          0.00         1.91 o                         
  -5   1  10         42.71         42.52         3.99 o                         
  -4   1  10        147.66        156.40         4.60 o                         
  -3   1  10          9.14         10.84         2.76 o                         
  -2   1  10        151.25        154.39         5.19 o                         
  -1   1  10        609.75        624.03         9.80 o                         
   0   1  10        189.58        195.69         7.21 o                         
   1   1  10        127.53        100.11         5.41 o                         
   2   1  10        148.19        133.68         5.81 o                         
   3   1  10        200.95        186.28         6.72 o                         
   4   1  10         47.62         49.47         3.98 o                         
   5   1  10          9.22          8.87         2.94 o                         
   6   1  10         70.49         76.86         5.89 o                         
   7   1  10          9.13          9.65         1.91 o                         
  -8   2  10          5.64          8.92         2.55 o                         
  -7   2  10          2.95          0.59         2.03 o                         
  -6   2  10         23.11         22.55         2.55 o                         
  -5   2  10         43.34         47.93         3.72 o                         
  -4   2  10        130.72        150.80         7.47 o                         
  -3   2  10        135.83        138.15         4.27 o                         
  -2   2  10         49.53         50.66         3.68 o                         
  -1   2  10          5.25          5.83         3.43 o                         
   0   2  10          1.23          0.00         1.80 o                         
   1   2  10        100.25         87.02         4.90 o                         
   2   2  10        149.75        121.12         5.41 o                         
   3   2  10          0.02         -1.27         1.80 o                         
   4   2  10         73.90         70.81         4.51 o                         
   5   2  10        169.55        157.43         5.37 o                         
   6   2  10          4.36          4.39         1.67 o                         
   7   2  10          0.05         -0.13         1.50 o                         
  -8   3  10          0.53         -1.61         2.03 o                         
  -7   3  10          1.98          4.08         2.21 o                         
  -6   3  10         75.55         73.11         5.10 o                         
  -5   3  10          2.87          0.25         1.50 o                         
  -4   3  10          5.18          4.14         1.91 o                         
  -3   3  10        342.85        360.28         7.87 o                         
  -2   3  10         20.76         24.62         2.94 o                         
  -1   3  10        306.61        316.64         8.30 o                         
   0   3  10         97.14        101.55         5.41 o                         
   1   3  10          1.02          2.29         2.12 o                         
   2   3  10          9.21         10.62         2.12 o                         
   3   3  10          6.35          2.55         2.55 o                         
   4   3  10         68.36         71.45         7.80 o                         
   5   3  10         21.72         21.03         2.62 o                         
   6   3  10          9.53          8.92         1.91 o                         
  -8   4  10          3.30          8.40         4.98 o                         
  -7   4  10          0.06          3.57         2.03 o                         
  -6   4  10         68.63         69.88         5.34 o                         
  -5   4  10         10.51         16.25         2.48 o                         
  -4   4  10        128.59        147.39         4.52 o                         
  -3   4  10        102.41        112.56         5.02 o                         
  -2   4  10        460.55        479.10         8.57 o                         
  -1   4  10        247.58        254.43         6.35 o                         
   0   4  10         70.80         66.32         4.51 o                         
   1   4  10         99.02         89.77         7.65 o                         
   2   4  10         89.79         76.49         4.90 o                         
   3   4  10         71.43         82.35         4.90 o                         
   4   4  10        227.79        206.38         9.58 o                         
   5   4  10          3.77          3.03         1.63 o                         
   6   4  10          8.03         13.97         1.91 o                         
  -7   5  10         26.78         30.18         4.41 o                         
  -6   5  10          0.18          1.77         1.96 o                         
  -5   5  10        251.89        265.26         5.82 o                         
  -4   5  10         79.97         85.72         4.63 o                         
  -3   5  10        187.84        191.91         5.80 o                         
  -2   5  10        243.42        265.93         6.35 o                         
  -1   5  10        636.89        605.37         9.51 o                         
   0   5  10         10.61          1.53         2.12 o                         
   1   5  10          1.88         -1.27         3.19 o                         
   2   5  10        118.43        136.33         5.81 o                         
   3   5  10         49.57         39.56         3.61 o                         
   4   5  10        111.40        104.50         4.63 o                         
   5   5  10          4.77          5.74         2.70 o                         
   6   5  10         25.68         33.37         3.14 o                         
  -7   6  10         42.33         39.92         3.53 o                         
  -6   6  10        116.58        119.10         7.69 o                         
  -5   6  10         21.02         17.89         6.37 o                         
  -4   6  10         78.74         81.00         5.41 o                         
  -3   6  10         91.85         87.96         5.41 o                         
  -2   6  10          0.09         -1.93         1.93 o                         
  -1   6  10         26.24         28.93         2.62 o                         
   0   6  10        140.45        137.99         4.87 o                         
   1   6  10          0.17          1.53         2.12 o                         
   2   6  10        292.16        280.47        12.75 o                         
   3   6  10         82.29         85.36         7.01 o                         
   4   6  10         46.60         45.36         6.37 o                         
   5   6  10         24.15         20.72         3.61 o                         
  -6   7  10         93.81        105.53        11.47 o                         
  -5   7  10        230.76        235.35         9.01 o                         
  -4   7  10          9.73          6.37         3.61 o                         
  -3   7  10         23.37         17.94         3.61 o                         
  -2   7  10          4.66          5.74         4.46 o                         
  -1   7  10        210.47        211.67         7.62 o                         
   0   7  10          0.11         -2.12         2.12 o                         
   1   7  10         37.22         33.15         5.10 o                         
   2   7  10         14.10         11.47         3.82 o                         
   3   7  10          0.05          0.00         2.12 o                         
   4   7  10          8.15          7.65         3.82 o                         
   5   7  10         97.38        117.92         6.72 o                         
  -5   8  10          7.77         10.20         3.61 o                         
  -4   8  10         10.58          9.56         3.61 o                         
  -3   8  10          0.61          2.55         2.70 o                         
  -2   8  10          1.18          2.55         2.70 o                         
  -1   8  10         14.88         13.11         2.70 o                         
   0   8  10         11.72          6.37         3.82 o                         
   1   8  10          5.63          6.37         3.82 o                         
   2   8  10         43.38         38.25         5.10 o                         
   3   8  10          0.01          0.00         3.82 o                         
   4   8  10         22.14         21.67         5.10 o                         
  -4   9  10          4.76          1.27         2.70 o                         
  -3   9  10         16.26         14.74         3.61 o                         
  -2   9  10         11.48         10.02         3.06 o                         
  -1   9  10         15.01         13.06         3.19 o                         
   0   9  10         28.96         26.52         5.10 o                         
   1   9  10          0.20          1.27         3.82 o                         
   2   9  10         69.93         66.29         7.65 o                         
   3   9  10         42.09         58.64         7.65 o                         
  -2  10  10         10.57          7.65         3.82 o                         
  -1  10  10          2.40          3.19         2.70 o                         
   0  10  10        103.04        108.36         8.92 o                         
  -7   0  11         63.18         75.61         5.81 o                         
  -5   0  11         37.69         33.38         4.46 o                         
  -3   0  11         58.53         60.16         4.51 o                         
  -1   0  11          0.01          5.10         3.82 o                         
   1   0  11         28.08         17.85         3.82 o                         
   3   0  11         93.53         93.06         7.65 o                         
   5   0  11        195.01        197.06         7.62 o                         
  -7   1  11          5.69          8.42         3.09 o                         
  -6   1  11         10.77          9.41         2.39 o                         
  -5   1  11         71.58         76.78         3.96 o                         
  -4   1  11        172.64        182.20         5.24 o                         
  -3   1  11        322.78        343.60         6.83 o                         
  -2   1  11        108.24        111.38         5.15 o                         
  -1   1  11        352.15        360.76        24.86 o                         
   0   1  11        238.88        214.71        11.47 o                         
   1   1  11         11.59          9.56         2.70 o                         
   2   1  11        135.53        133.74         8.29 o                         
   3   1  11          6.29          9.56         2.70 o                         
   4   1  11          2.08         -1.02         5.10 o                         
   5   1  11         10.25          8.72         1.91 o                         
   6   1  11         96.08        123.24         4.75 o                         
  -7   2  11         15.24         20.96         2.82 o                         
  -6   2  11          2.16          0.34         2.03 o                         
  -5   2  11         33.87         36.04         3.68 o                         
  -4   2  11         16.23         20.38         2.55 o                         
  -3   2  11         27.17         27.67         2.84 o                         
  -2   2  11         36.49         31.87         2.94 o                         
  -1   2  11         12.12         10.20         2.70 o                         
   0   2  11         27.76         25.56         3.61 o                         
   1   2  11         26.20         25.50         3.61 o                         
   2   2  11        229.40        217.60         7.62 o                         
   3   2  11          0.00         -0.64         1.80 o                         
   4   2  11         25.28         30.32         5.10 o                         
   5   2  11          1.33          2.37         1.86 o                         
  -7   3  11          0.60          3.00         2.16 o                         
  -6   3  11        184.64        192.84         7.91 o                         
  -5   3  11         13.86         16.46         2.33 o                         
  -4   3  11         63.34         61.26         3.68 o                         
  -3   3  11          9.77          9.50         2.39 o                         
  -2   3  11         12.89          8.50         2.21 o                         
  -1   3  11         25.39         25.16         5.03 o                         
   0   3  11         20.34         18.29         3.06 o                         
   1   3  11        206.65        207.09         7.62 o                         
   2   3  11          0.05          1.27         2.70 o                         
   3   3  11         13.77         14.82         5.74 o                         
   4   3  11          0.36         -1.27         1.80 o                         
   5   3  11         80.13         86.96         4.87 o                         
  -6   4  11          0.01          1.15         2.62 o                         
  -5   4  11         63.63         57.31         4.77 o                         
  -4   4  11        372.03        396.83         8.57 o                         
  -3   4  11          0.69          0.00         2.21 o                         
  -2   4  11         68.23         62.24         5.76 o                         
  -1   4  11         49.11         48.09         5.33 o                         
   0   4  11         31.48         33.15         3.61 o                         
   1   4  11        197.15        193.24         8.92 o                         
   2   4  11         13.25         10.84         2.70 o                         
   3   4  11          1.07          3.06         2.55 o                         
   4   4  11          0.80          0.36         1.86 o                         
   5   4  11          0.22          3.19         2.70 o                         
  -6   5  11         81.31         89.08         5.37 o                         
  -5   5  11         38.22         45.54        11.47 o                         
  -4   5  11        192.31        205.00         8.53 o                         
  -3   5  11         30.40         27.42         3.14 o                         
  -2   5  11          0.08         -1.63         1.63 o                         
  -1   5  11         14.76         12.20         2.39 o                         
   0   5  11         29.48         23.37         3.06 o                         
   1   5  11          0.04         -2.12         2.12 o                         
   2   5  11         21.89         16.89         3.19 o                         
   3   5  11         17.75         29.32         5.10 o                         
   4   5  11         48.66         55.63         5.10 o                         
  -5   6  11         23.44         28.10         4.51 o                         
  -4   6  11         14.90         10.20         3.61 o                         
  -3   6  11         93.51         92.44        10.84 o                         
  -2   6  11          5.99          3.19         2.70 o                         
  -1   6  11        214.62        229.59         8.11 o                         
   0   6  11         16.95          7.65         5.10 o                         
   1   6  11        118.45        103.26         8.92 o                         
   2   6  11          0.75         -3.82         3.82 o                         
   3   6  11          0.00          0.51         2.12 o                         
   4   6  11         48.05         47.22         5.81 o                         
  -4   7  11         29.92         31.87         4.51 o                         
  -3   7  11          1.59          1.27         2.70 o                         
  -2   7  11          5.90          1.27         2.70 o                         
  -1   7  11          3.29          0.64         2.70 o                         
   0   7  11          1.87          7.65         3.82 o                         
   1   7  11         15.07         12.75         5.10 o                         
   2   7  11        116.56        145.33        10.20 o                         
   3   7  11        181.65        203.98        11.47 o                         
  -3   8  11          0.84         -0.64         3.19 o                         
  -2   8  11          8.32          9.56         3.61 o                         
  -1   8  11          1.91          0.00         2.70 o                         
   0   8  11          2.75          2.55         3.82 o                         
   1   8  11         18.08         25.50         5.10 o                         
   2   8  11          3.37         -2.55         3.82 o                         
  -6   0  12         16.33         18.52         5.74 o                         
  -4   0  12         60.46         57.54         4.90 o                         
  -2   0  12        101.80         90.51         8.92 o                         
   0   0  12          0.43         -1.27         3.82 o                         
   2   0  12        231.85        261.34        12.75 o                         
   4   0  12         43.66         54.82         6.37 o                         
  -6   1  12         63.87         73.44         4.27 o                         
  -5   1  12         47.87         45.90         3.46 o                         
  -4   1  12        144.19        161.74         5.39 o                         
  -3   1  12        116.51        102.95         4.46 o                         
  -2   1  12          2.57         -1.27         2.70 o                         
  -1   1  12        180.92        171.66         7.21 o                         
   0   1  12         19.28          9.47         5.10 o                         
   1   1  12          1.01          2.55         2.70 o                         
   2   1  12          1.51         -0.64         3.19 o                         
   3   1  12         60.19         71.76         5.41 o                         
   4   1  12         51.39         52.27         4.90 o                         
  -5   2  12          0.33          0.34         2.03 o                         
  -4   2  12          4.03          3.48         2.03 o                         
  -3   2  12         47.31         45.65         4.15 o                         
  -2   2  12          3.37          1.70         2.21 o                         
  -1   2  12         58.86         49.75         5.74 o                         
   0   2  12          0.73         -2.12         2.12 o                         
   1   2  12         13.87         16.31         3.06 o                         
   2   2  12          4.24          0.64         3.19 o                         
   3   2  12        124.09        136.59         6.72 o                         
   4   2  12         11.61          3.82         2.70 o                         
  -5   3  12         16.88         19.88         2.91 o                         
  -4   3  12         16.21         12.02         2.94 o                         
  -3   3  12          3.32         -2.21         2.21 o                         
  -2   3  12         98.34         99.22         9.37 o                         
  -1   3  12         10.41         16.95         6.37 o                         
   0   3  12         17.79         23.20         4.46 o                         
   1   3  12         21.03         21.75         3.61 o                         
   2   3  12          1.70          1.91         2.70 o                         
   3   3  12          7.95          5.10         2.70 o                         
  -5   4  12         47.53         39.83         4.90 o                         
  -4   4  12          0.36         -1.82         3.06 o                         
  -3   4  12          0.01         -2.67         2.68 o                         
  -2   4  12         23.27         25.03         3.14 o                         
  -1   4  12         18.56         17.02         3.06 o                         
   0   4  12          2.00          0.00         2.12 o                         
   1   4  12          4.50          1.27         2.70 o                         
   2   4  12         23.04         25.56         3.61 o                         
   3   4  12         10.17         16.57         5.10 o                         
  -4   5  12         78.10         79.06         6.31 o                         
  -3   5  12         15.83          2.73         3.19 o                         
  -2   5  12         40.18         48.58         5.41 o                         
  -1   5  12         26.47         20.40         5.10 o                         
   0   5  12          4.97         -2.55         3.82 o                         
   1   5  12         63.31         65.02         7.65 o                         
   2   5  12          3.82          8.92         5.10 o                         
  -3   6  12          1.50          4.46         3.61 o                         
  -2   6  12         65.42         62.36         5.74 o                         
  -1   6  12         14.30         15.96         3.61 o                         
   0   6  12         55.17         50.99         6.37 o                         
   1   6  12          4.65         -1.27         3.82 o                         
  -3   0  13         80.65         73.94         8.92 o                         
  -1   0  13         90.38         82.86         7.65 o                         
   1   0  13         69.93         87.96         8.92 o                         
  -3   1  13          6.02          1.40         2.62 o                         
  -2   1  13          0.02         -3.06         3.06 o                         
  -1   1  13          0.44          1.91         2.70 o                         
   0   1  13          4.43          1.27         3.82 o                         
   1   1  13          3.15          8.38         3.06 o                         
  -3   2  13          9.88          9.77         2.94 o                         
  -2   2  13          5.25          2.55         2.70 o                         
  -1   2  13          0.22         -1.91         2.70 o                         
   0   2  13         53.52         60.68         4.90 o                         
   1   2  13         51.28         60.00         8.92 o                         
  -2   3  13         28.50         33.27         9.56 o                         
  -1   3  13         26.43         28.45         3.98 o                         
   0   3  13         53.31         47.85        10.84 o                         
                                                                                
