# Supplementary material for: Crystal structures of 4-chloro­phenyl N-(3,5-di­nitro­phen­yl)carbamate and phenyl N-(3,5-di­nitro­phen­yl)carbamate
Source: Acta Crystallogr E Crystallogr Commun. 2015 Jun 3;71(Pt 7):744–7. doi: 10.1107/S2056989015010245 (PMC4518992; doi:10.1107/S2056989015010245)
Supplement: Supplementary file 3 [file e-71-00744-IIsup3.hkl]

data_II                                                                         
_shelx_title ' II        P21/C        R   0.04'                                 
_shelx_refln_list_code          4                                               
_shelx_F_calc_maximum      156.97                                               
_exptl_crystal_F_000       624.00                                               
_reflns_d_resolution_high  0.7792                                               
                                                                                
loop_                                                                           
 _space_group_symop_operation_xyz                                               
 'x, y, z'                                                                      
 '-x, y+1/2, -z+1/2'                                                            
 '-x, -y, -z'                                                                   
 'x, -y-1/2, z-1/2'                                                             
                                                                                
_cell_length_a    12.2549                                                       
_cell_length_b     8.8717                                                       
_cell_length_c    12.1470                                                       
_cell_angle_alpha  90.000                                                       
_cell_angle_beta   91.673                                                       
_cell_angle_gamma  90.000                                                       
                                                                                
_shelx_F_squared_multiplier     1.000                                           
                                                                                
loop_                                                                           
 _refln_index_h                                                                 
 _refln_index_k                                                                 
 _refln_index_l                                                                 
 _refln_F_squared_calc                                                          
 _refln_F_squared_meas                                                          
 _refln_F_squared_sigma                                                         
 _refln_observed_status                                                         
   1   0   0       1421.90       1263.60        24.46 o                         
   2   0   0       2296.58       2049.63        27.94 o                         
   3   0   0        817.68        844.65        12.63 o                         
   4   0   0        572.27        583.39        11.72 o                         
   5   0   0       1196.08       1330.11        25.87 o                         
   6   0   0        449.93        412.78         8.69 o                         
   7   0   0         69.21         81.26         2.43 o                         
   8   0   0        154.24        156.26         4.04 o                         
   9   0   0        288.48        263.19         6.27 o                         
  10   0   0        394.65        381.24         8.69 o                         
  11   0   0        603.84        602.81         9.60 o                         
  12   0   0        143.50        145.14         5.66 o                         
  13   0   0         73.32         69.94         4.25 o                         
  14   0   0          0.31          1.42         1.62 o                         
  15   0   0         10.68         10.11         2.63 o                         
   1   1   0        776.11        736.90         6.40 o                         
   2   1   0       1858.56       1710.88        14.68 o                         
   3   1   0       2532.16       2510.71        19.70 o                         
   4   1   0        204.82        213.19         3.03 o                         
   5   1   0       1420.03       1454.54        16.30 o                         
   6   1   0       1338.20       1441.73        16.22 o                         
   7   1   0          7.58          9.55         0.63 o                         
   8   1   0        111.69        105.41         2.12 o                         
   9   1   0         48.91         43.76         2.02 o                         
  10   1   0        358.59        363.91         6.37 o                         
  11   1   0        513.28        512.60         7.91 o                         
  13   1   0         19.08         20.65         1.11 o                         
  14   1   0         13.26         16.94         1.47 o                         
  15   1   0          3.98          4.41         1.55 o                         
   0   2   0      11744.47       9140.69        88.23 o                         
   1   2   0        214.43        204.02         1.71 o                         
   2   2   0       3221.87       2937.49        22.98 o                         
   3   2   0         42.84         47.19         0.80 o                         
   4   2   0         46.89         45.77         0.58 o                         
   5   2   0        139.04        161.73         1.74 o                         
   6   2   0        352.83        375.97         3.53 o                         
   7   2   0        110.32        113.86         1.47 o                         
   8   2   0          0.72          1.44         0.31 o                         
   9   2   0         18.95         17.83         0.91 o                         
  10   2   0          5.28          5.05         0.48 o                         
  11   2   0        495.44        507.69         9.30 o                         
  12   2   0         11.08         10.58         1.26 o                         
  13   2   0         28.84         29.66         1.48 o                         
  14   2   0         18.88         18.93         1.37 o                         
  15   2   0         11.16         13.17         1.17 o                         
   1   3   0       1396.11       1378.34        10.24 o                         
   2   3   0        163.92        165.92         1.53 o                         
   3   3   0         85.40         81.76         0.90 o                         
   4   3   0       1779.24       1778.82        14.14 o                         
   5   3   0       1585.84       1651.33        16.88 o                         
   6   3   0       1819.43       2013.43        19.73 o                         
   7   3   0        329.58        351.66         3.49 o                         
   8   3   0         89.55         81.48         1.22 o                         
   9   3   0         42.65         44.21         1.23 o                         
  10   3   0         61.53         62.51         1.87 o                         
  11   3   0          0.38          0.12         0.50 o                         
  12   3   0          0.01         -1.08         1.08 o                         
  13   3   0          7.66          8.27         0.98 o                         
  14   3   0          4.17          6.06         1.22 o                         
  15   3   0         12.75         18.75         2.53 o                         
   0   4   0        163.32        165.81         2.60 o                         
   1   4   0          4.69          6.97         0.69 o                         
   2   4   0         75.92         83.72         1.00 o                         
   3   4   0         29.16         24.43         0.55 o                         
   4   4   0        702.62        690.12         5.90 o                         
   5   4   0          0.96          2.01         0.25 o                         
   6   4   0         52.84         50.78         1.42 o                         
   7   4   0         10.50          9.53         0.75 o                         
   8   4   0          1.27          0.80         0.30 o                         
   9   4   0         28.15         24.50         1.20 o                         
  10   4   0         13.40         11.34         1.35 o                         
  11   4   0        145.77        137.42         2.85 o                         
  12   4   0         38.89         31.75         2.43 o                         
  13   4   0         13.09         14.35         1.56 o                         
  14   4   0          1.88          2.62         1.22 o                         
   1   5   0         60.03         60.47         1.14 o                         
   2   5   0         35.59         34.95         0.87 o                         
   3   5   0        104.02        107.55         1.71 o                         
   4   5   0          5.77          6.31         0.51 o                         
   5   5   0        435.82        453.86         4.61 o                         
   6   5   0        194.52        185.90         2.20 o                         
   7   5   0        126.02        122.14         1.61 o                         
   8   5   0         43.74         43.88         1.05 o                         
   9   5   0          2.19          1.45         0.96 o                         
  10   5   0         67.16         60.27         4.45 o                         
  11   5   0        105.81        102.27         3.50 o                         
  12   5   0         19.16         18.80         2.32 o                         
  13   5   0          4.41          2.24         1.42 o                         
  14   5   0          0.96          0.37         1.42 o                         
   0   6   0       2337.95       2486.51        34.73 o                         
   1   6   0        140.22        152.89         4.22 o                         
   2   6   0        136.94        150.05         2.39 o                         
   3   6   0         44.55         43.39         1.02 o                         
   4   6   0          5.64          6.84         0.68 o                         
   5   6   0        286.31        292.06         4.55 o                         
   6   6   0         67.47         62.98         1.57 o                         
   7   6   0         14.39         10.47         1.04 o                         
   8   6   0         20.19         20.92         1.89 o                         
   9   6   0         41.97         40.49         2.42 o                         
  10   6   0          3.83          5.34         1.35 o                         
  11   6   0         10.83          7.59         1.46 o                         
  12   6   0          2.14          0.27         1.31 o                         
  13   6   0          0.32         -0.44         1.35 o                         
   1   7   0          6.65          8.64         0.73 o                         
   2   7   0          0.24         -0.17         0.43 o                         
   3   7   0          0.76          0.57         0.53 o                         
   4   7   0         98.96         91.79         3.91 o                         
   5   7   0        488.93        497.07         7.14 o                         
   6   7   0        491.12        482.18         7.01 o                         
   7   7   0         47.81         41.64         2.57 o                         
   8   7   0          1.49          2.71         1.35 o                         
   9   7   0          1.95          0.34         2.63 o                         
  10   7   0          3.11          5.69         1.52 o                         
  11   7   0          7.68         12.26         2.73 o                         
  12   7   0          6.14          5.67         1.60 o                         
   0   8   0         13.42          8.06         1.12 o                         
   1   8   0         79.03         71.92         1.81 o                         
   2   8   0         14.52         12.52         1.28 o                         
   3   8   0         10.13         12.05         0.83 o                         
   4   8   0         53.00         52.31         2.66 o                         
   5   8   0          3.54          1.75         0.95 o                         
   6   8   0         48.98         49.20         2.93 o                         
   7   8   0         90.28         94.01         3.79 o                         
   8   8   0         18.53         27.79         2.43 o                         
   9   8   0         26.04         22.95         2.21 o                         
  10   8   0          4.06          3.92         1.64 o                         
  11   8   0          1.88         -0.44         1.41 o                         
   1   9   0          4.82          2.70         0.96 o                         
   2   9   0          6.62          5.64         0.82 o                         
   3   9   0          1.66          1.42         1.02 o                         
   4   9   0         28.53         34.47         1.98 o                         
   5   9   0        130.08        139.95         4.63 o                         
   6   9   0        176.31        182.18         5.35 o                         
   7   9   0         28.76         33.43         2.64 o                         
   8   9   0          1.42          0.91         1.57 o                         
   9   9   0          2.81          4.13         1.78 o                         
   0  10   0         70.96         63.04         3.44 o                         
   1  10   0         62.67         56.60         1.86 o                         
   2  10   0         26.78         22.39         1.69 o                         
   3  10   0         12.61         13.82         1.51 o                         
   4  10   0          5.68          6.66         1.70 o                         
   5  10   0          5.17          5.69         1.70 o                         
   6  10   0          2.77          4.34         1.84 o                         
   7  10   0         55.06         43.92         3.07 o                         
   1  11   0          0.27          0.47         1.07 o                         
   2  11   0          2.22          3.39         1.49 o                         
   3  11   0         44.13         38.87         2.85 o                         
   4  11   0         67.49         70.55         6.06 o                         
 -15   1   1          5.44         10.55         1.70 o                         
 -14   1   1          1.63          2.01         0.67 o                         
 -13   1   1         12.78         15.17         1.07 o                         
 -12   1   1         21.33         20.61         1.10 o                         
 -11   1   1        130.89        142.84         4.35 o                         
 -10   1   1        798.97        759.97         8.19 o                         
  -9   1   1         55.03         52.84         0.90 o                         
  -8   1   1        159.65        160.15         1.86 o                         
  -7   1   1          3.19          1.26         0.19 o                         
  -6   1   1        250.08        272.51         3.15 o                         
  -5   1   1       2335.05       2391.23        22.94 o                         
  -4   1   1       2669.31       2547.59        19.89 o                         
  -3   1   1         13.77         14.89         0.57 o                         
  -2   1   1       6418.34       5614.50        34.26 o                         
  -1   1   1        458.06        476.93         4.67 o                         
   0   1   1        320.80        290.82         3.25 o                         
   1   1   1         71.57         53.09         0.54 o                         
   2   1   1         27.41         26.65         0.72 o                         
   3   1   1         31.02         35.75         0.59 o                         
   4   1   1         12.81          9.79         0.25 o                         
   5   1   1          6.18         10.43         0.55 o                         
   6   1   1         22.53         19.76         0.68 o                         
   7   1   1         16.13          8.10         0.62 o                         
   8   1   1         90.07         97.44         1.69 o                         
   9   1   1        256.08        251.12         4.26 o                         
  10   1   1        674.13        663.77         9.98 o                         
  11   1   1        522.42        511.84         7.97 o                         
  12   1   1        116.91        118.66         3.23 o                         
  13   1   1          4.07          5.26         0.81 o                         
  14   1   1         38.46         37.66         1.64 o                         
  15   1   1          0.75          1.18         1.35 o                         
 -15   2   1          0.56          2.33         1.21 o                         
 -14   2   1          1.25          0.16         0.76 o                         
 -13   2   1         44.35         48.29         1.75 o                         
 -12   2   1          4.95          4.67         0.62 o                         
 -11   2   1         11.68         17.49         1.29 o                         
 -10   2   1        105.00        105.94         1.70 o                         
  -9   2   1        162.37        161.41         2.08 o                         
  -8   2   1         19.80         25.78         0.57 o                         
  -7   2   1        411.79        363.58         3.64 o                         
  -6   2   1        634.83        687.52         7.29 o                         
  -5   2   1       4144.08       4098.33        35.15 o                         
  -4   2   1        505.99        526.77         3.78 o                         
  -3   2   1         53.73         61.47         0.65 o                         
  -2   2   1       1395.08       1356.09         9.37 o                         
  -1   2   1       8510.57       7466.31        58.35 o                         
   0   2   1       1752.96       1676.82        13.29 o                         
   1   2   1       1170.83       1145.99         8.49 o                         
   2   2   1         30.92         26.75         0.48 o                         
   3   2   1        117.66        122.01         1.40 o                         
   4   2   1          0.00          0.45         0.26 o                         
   5   2   1        134.26        120.29         1.60 o                         
   6   2   1         58.20         53.51         0.85 o                         
   7   2   1        630.82        633.15         6.55 o                         
   8   2   1          0.14          1.22         0.28 o                         
   9   2   1        254.36        249.84         2.97 o                         
  10   2   1         76.14         75.24         1.64 o                         
  11   2   1          0.63          0.20         0.71 o                         
  12   2   1          2.07          4.04         1.01 o                         
  13   2   1          7.27          7.55         1.31 o                         
  14   2   1          1.29          0.74         0.90 o                         
  15   2   1         82.91         93.55         2.56 o                         
 -15   3   1         35.65         45.40         3.44 o                         
 -14   3   1         23.92         24.52         1.74 o                         
 -13   3   1         60.45         55.19         1.98 o                         
 -12   3   1         32.35         25.57         1.88 o                         
 -11   3   1        185.80        179.06         2.71 o                         
 -10   3   1         60.77         55.25         1.28 o                         
  -9   3   1         48.75         47.73         1.14 o                         
  -8   3   1        242.23        248.55         2.41 o                         
  -7   3   1         64.04         70.25         1.00 o                         
  -6   3   1        311.78        320.83         2.98 o                         
  -5   3   1        423.69        444.67         3.57 o                         
  -4   3   1          0.60          3.39         0.27 o                         
  -3   3   1        360.00        343.01         3.15 o                         
  -2   3   1         48.69         63.63         0.73 o                         
  -1   3   1        126.50        114.44         1.11 o                         
   0   3   1       2789.48       2632.83        20.77 o                         
   1   3   1       1608.41       1548.45        12.41 o                         
   2   3   1          0.38          0.92         0.48 o                         
   3   3   1         68.99         81.69         1.05 o                         
   4   3   1          4.71          4.49         0.27 o                         
   5   3   1          3.44          0.72         0.56 o                         
   6   3   1        487.16        534.98         7.27 o                         
   7   3   1         63.79         65.82         1.08 o                         
   8   3   1        153.61        152.78         2.32 o                         
   9   3   1          3.09          4.06         0.44 o                         
  10   3   1         34.73         30.06         1.41 o                         
  11   3   1        111.49        100.49         2.42 o                         
  12   3   1          4.80          3.10         1.06 o                         
  13   3   1          4.92          4.18         1.06 o                         
  14   3   1         19.54         23.97         2.32 o                         
  15   3   1          0.38          1.93         1.06 o                         
 -14   4   1          5.33          6.72         1.38 o                         
 -13   4   1          1.48          3.70         1.21 o                         
 -12   4   1          1.55          1.19         1.11 o                         
 -11   4   1         12.06         13.63         1.54 o                         
 -10   4   1          1.57         -0.44         0.72 o                         
  -9   4   1        467.28        473.57         5.45 o                         
  -8   4   1         10.50         10.14         0.80 o                         
  -7   4   1         63.16         68.80         1.04 o                         
  -6   4   1         54.58         51.37         0.93 o                         
  -5   4   1         56.42         72.98         1.20 o                         
  -4   4   1        228.26        213.16         2.48 o                         
  -3   4   1        102.08         98.23         1.32 o                         
  -2   4   1        132.51        105.06         1.20 o                         
  -1   4   1        730.27        790.12         5.80 o                         
   0   4   1       1938.95       1969.04        14.60 o                         
   1   4   1       1824.22       1899.90        14.11 o                         
   2   4   1        136.00        152.37         1.70 o                         
   3   4   1        100.57        118.09         1.46 o                         
   4   4   1          0.38          0.19         0.24 o                         
   5   4   1        586.99        620.33         5.37 o                         
   6   4   1       1068.37       1092.14         9.76 o                         
   7   4   1        104.13        108.47         3.64 o                         
   8   4   1         13.13         15.34         0.80 o                         
   9   4   1          0.19         -0.03         0.39 o                         
  10   4   1         10.09          9.17         1.42 o                         
  11   4   1         51.47         44.66         2.43 o                         
  12   4   1          9.34          8.89         1.38 o                         
  13   4   1          0.35         -0.47         1.01 o                         
  14   4   1          1.44          1.29         1.04 o                         
 -14   5   1          0.31          0.76         1.31 o                         
 -13   5   1          6.01          7.03         1.50 o                         
 -12   5   1          7.97          3.10         1.21 o                         
 -11   5   1         16.51         17.78         1.79 o                         
 -10   5   1         61.73         58.92         4.04 o                         
  -9   5   1        121.47        116.16         3.54 o                         
  -8   5   1         25.49         24.99         1.32 o                         
  -7   5   1          8.82          9.82         0.82 o                         
  -6   5   1         33.39         27.99         1.04 o                         
  -5   5   1        530.38        581.69         6.56 o                         
  -4   5   1         11.20         10.23         0.67 o                         
  -3   5   1          4.99          5.12         0.42 o                         
  -2   5   1        213.49        224.54         2.62 o                         
  -1   5   1        272.58        267.16         2.99 o                         
   0   5   1        178.58        174.56         1.87 o                         
   1   5   1         34.80         35.80         0.79 o                         
   2   5   1        326.79        296.00         2.94 o                         
   3   5   1        239.90        255.85         3.57 o                         
   4   5   1         67.15         72.88         1.29 o                         
   5   5   1         46.28         49.56         1.25 o                         
   6   5   1          0.24         -0.07         0.36 o                         
   7   5   1         77.17         89.31         1.38 o                         
   8   5   1          0.95          0.51         0.39 o                         
   9   5   1          1.41          0.78         0.52 o                         
  10   5   1          0.08         -0.66         0.80 o                         
  11   5   1          1.62          0.40         1.01 o                         
  12   5   1         14.10         13.70         1.92 o                         
  13   5   1         14.31         13.34         2.53 o                         
  14   5   1          2.30          3.08         1.52 o                         
 -13   6   1          0.52         -0.41         1.31 o                         
 -12   6   1          1.01         -0.66         1.19 o                         
 -11   6   1         12.02         10.70         1.60 o                         
 -10   6   1          0.00         -1.12         1.12 o                         
  -9   6   1         32.97         31.38         4.14 o                         
  -8   6   1        107.00        108.78         2.22 o                         
  -7   6   1         49.25         54.71         1.93 o                         
  -6   6   1         30.88         35.34         1.33 o                         
  -5   6   1          1.33          0.11         0.49 o                         
  -4   6   1         16.40         15.57         0.96 o                         
  -3   6   1         51.68         48.48         1.05 o                         
  -2   6   1        220.38        214.01         2.94 o                         
  -1   6   1        926.61        968.48        10.22 o                         
   0   6   1         20.46         22.29         2.23 o                         
   1   6   1          1.55          1.77         1.01 o                         
   2   6   1         95.20         93.35         1.53 o                         
   3   6   1         59.19         63.22         1.10 o                         
   4   6   1         27.90         25.38         1.26 o                         
   5   6   1         15.81         15.25         0.67 o                         
   6   6   1          0.01         -0.58         0.73 o                         
   7   6   1          9.78          6.86         0.87 o                         
   8   6   1        122.12        132.20         3.85 o                         
   9   6   1         32.06         30.42         3.03 o                         
  10   6   1         27.85         23.52         1.98 o                         
  11   6   1          7.83          6.79         1.41 o                         
  12   6   1          0.49          2.01         2.32 o                         
  13   6   1          0.66          1.21         1.35 o                         
 -12   7   1          2.84          1.40         2.02 o                         
 -11   7   1         15.24         17.05         2.04 o                         
 -10   7   1          2.77          1.68         1.41 o                         
  -9   7   1          3.13          4.94         1.55 o                         
  -8   7   1          5.74          5.28         1.46 o                         
  -7   7   1         51.46         49.78         2.86 o                         
  -6   7   1         16.20         16.35         1.29 o                         
  -5   7   1         22.32         19.68         1.39 o                         
  -4   7   1         16.48         16.93         1.30 o                         
  -3   7   1        120.03        117.77         2.15 o                         
  -2   7   1          7.66          6.65         0.59 o                         
  -1   7   1          0.09          0.26         0.78 o                         
   0   7   1        254.15        248.99         3.49 o                         
   1   7   1          7.90         25.17         1.50 o                         
   2   7   1         53.41         62.23         1.55 o                         
   3   7   1         20.30         27.28         1.07 o                         
   4   7   1         60.78         62.46         2.05 o                         
   5   7   1         44.16         36.74         1.73 o                         
   6   7   1        131.56        134.91         3.06 o                         
   7   7   1         29.87         29.58         4.35 o                         
   8   7   1          0.21          0.70         1.26 o                         
   9   7   1         71.82         75.11         3.64 o                         
  10   7   1         73.38         69.15         3.74 o                         
  11   7   1         20.56         19.80         2.73 o                         
  12   7   1          7.33          4.19         1.55 o                         
 -11   8   1          7.88          8.84         1.84 o                         
 -10   8   1          2.31          4.55         1.70 o                         
  -9   8   1         49.36         50.09         4.04 o                         
  -8   8   1        167.90        175.24         5.14 o                         
  -7   8   1          0.04         -1.14         1.35 o                         
  -6   8   1         37.01         39.70         2.56 o                         
  -5   8   1        162.69        176.84         7.01 o                         
  -4   8   1         45.83         41.32         1.93 o                         
  -3   8   1         67.21         58.36         2.54 o                         
  -2   8   1          2.24          2.75         0.59 o                         
  -1   8   1         83.93         82.93         1.93 o                         
   0   8   1         16.87         17.79         1.01 o                         
   1   8   1         34.09         25.78         1.25 o                         
   2   8   1         45.77         48.46         1.55 o                         
   3   8   1        191.39        205.01         3.23 o                         
   4   8   1          1.13          1.59         1.39 o                         
   5   8   1         27.13         22.86         1.62 o                         
   6   8   1         30.81         31.84         2.43 o                         
   7   8   1         91.67         96.84         5.56 o                         
   8   8   1          9.34          9.26         2.02 o                         
   9   8   1          0.64          1.54         1.55 o                         
  10   8   1          2.79          4.79         1.64 o                         
  11   8   1          4.73          0.30         1.41 o                         
  -9   9   1         42.16         40.64         3.54 o                         
  -8   9   1        123.47        144.60         4.93 o                         
  -7   9   1        118.26        122.38         4.50 o                         
  -6   9   1          2.64          4.49         1.64 o                         
  -5   9   1        101.67        114.68         7.28 o                         
  -4   9   1         88.58         85.61         2.77 o                         
  -3   9   1         60.70         60.68         2.39 o                         
  -2   9   1         26.95         23.43         1.43 o                         
  -1   9   1         67.23         61.53         1.75 o                         
   0   9   1          2.64          2.93         0.71 o                         
   1   9   1         23.32         19.66         1.66 o                         
   2   9   1         85.68         85.82         2.09 o                         
   3   9   1        167.98        178.28         3.13 o                         
   4   9   1         84.83         98.62         3.80 o                         
   5   9   1         82.46         88.22         3.77 o                         
   6   9   1         22.91         21.64         2.14 o                         
   7   9   1          3.50          8.47         1.86 o                         
   8   9   1          8.85          7.17         2.32 o                         
   9   9   1          0.06         -1.48         2.63 o                         
  -7  10   1          6.64          3.94         1.86 o                         
  -6  10   1          4.14          5.85         1.78 o                         
  -5  10   1         69.81         65.81         4.75 o                         
  -4  10   1         28.91         32.16         2.47 o                         
  -3  10   1         19.02         20.38         1.68 o                         
  -2  10   1          0.83         -0.35         1.00 o                         
  -1  10   1          4.71          4.24         1.19 o                         
   0  10   1          0.17         -0.72         0.72 o                         
   1  10   1          3.15          2.93         0.91 o                         
   2  10   1         63.89         64.76         2.58 o                         
   3  10   1         36.19         34.95         2.05 o                         
   4  10   1         49.68         57.28         3.25 o                         
   5  10   1         39.42         56.83         3.59 o                         
   6  10   1        235.93        259.40         8.59 o                         
   7  10   1          3.15          6.37         1.86 o                         
  -3  11   1         70.81         76.76         3.64 o                         
  -2  11   1         22.33         23.90         1.90 o                         
  -1  11   1          0.21         -1.01         1.01 o                         
   0  11   1          0.35         -1.11         1.57 o                         
   1  11   1          4.02          4.86         2.32 o                         
   2  11   1          5.74          4.98         1.29 o                         
   3  11   1          6.51          6.87         1.79 o                         
 -15   0   2         95.34        104.31         5.46 o                         
 -14   0   2         69.33         68.72         1.97 o                         
 -13   0   2          2.88          2.88         0.72 o                         
 -12   0   2          0.00          4.04         1.62 o                         
 -11   0   2         34.41         34.83         1.11 o                         
 -10   0   2        290.40        255.92         3.95 o                         
  -9   0   2         21.45         21.66         1.82 o                         
  -8   0   2        196.99        225.24         2.66 o                         
  -7   0   2        588.76        642.60         6.56 o                         
  -6   0   2        942.68       1072.93        12.29 o                         
  -5   0   2       1517.74       1663.32        19.32 o                         
  -4   0   2        151.79        161.45         1.62 o                         
  -3   0   2       2393.93       2202.12        17.25 o                         
  -2   0   2       5732.69       5128.27        40.55 o                         
  -1   0   2      12593.15       9801.08       274.48 o                         
   0   0   2        277.75        328.72         3.07 o                         
   1   0   2       1301.48       1217.39        13.65 o                         
   2   0   2      17252.01      13650.18       135.12 o                         
   3   0   2        322.67        300.25         3.23 o                         
   4   0   2        892.72        922.83         9.14 o                         
   5   0   2        127.41        121.42         1.61 o                         
   6   0   2       1419.53       1416.64        13.89 o                         
   7   0   2         75.30         64.52         1.26 o                         
   8   0   2        783.29        727.66         7.47 o                         
   9   0   2          1.54          1.49         0.39 o                         
  10   0   2       1303.82       1255.69        24.56 o                         
  11   0   2        190.45        202.69         3.36 o                         
  13   0   2         19.51         23.04         1.42 o                         
  14   0   2          3.57          5.26         0.81 o                         
 -15   1   2          6.82         11.19         1.11 o                         
 -14   1   2          0.53          2.12         0.88 o                         
 -13   1   2          8.32          9.36         0.82 o                         
 -12   1   2          7.00          8.18         0.56 o                         
 -11   1   2          0.72          1.21         0.47 o                         
 -10   1   2         33.17         34.54         1.68 o                         
  -9   1   2        346.77        337.14         3.16 o                         
  -8   1   2         63.26         62.31         0.85 o                         
  -7   1   2          1.87          0.65         0.17 o                         
  -6   1   2         54.08         64.74         0.78 o                         
  -5   1   2        115.28        110.08         1.08 o                         
  -4   1   2         19.35         24.15         0.32 o                         
  -3   1   2       1505.18       1549.83         8.66 o                         
  -2   1   2       4407.96       4131.21        24.13 o                         
  -1   1   2        551.49        596.96         3.82 o                         
   0   1   2       2608.21       2438.28        18.48 o                         
   1   1   2        643.56        593.81         3.99 o                         
   2   1   2         65.44         70.72         0.73 o                         
   3   1   2        408.35        424.07         3.63 o                         
   4   1   2         13.79         14.86         0.36 o                         
   5   1   2       2162.61       2241.99        17.74 o                         
   6   1   2         54.80         64.33         0.87 o                         
   7   1   2        437.38        425.35         3.76 o                         
   8   1   2        149.64        139.63         1.67 o                         
   9   1   2        311.19        310.84         3.18 o                         
  10   1   2        332.23        319.04         3.32 o                         
  11   1   2         47.07         44.98         1.23 o                         
  12   1   2        147.42        141.20         2.09 o                         
  13   1   2         34.64         35.38         1.82 o                         
  14   1   2          1.21          2.83         0.81 o                         
 -15   2   2         37.97         41.26         2.20 o                         
 -14   2   2          0.30          0.43         0.75 o                         
 -13   2   2         99.55         91.62         1.87 o                         
 -12   2   2         55.73         57.08         1.35 o                         
 -11   2   2          0.21          1.04         0.45 o                         
 -10   2   2        320.68        298.93         3.00 o                         
  -9   2   2         13.82         11.85         0.67 o                         
  -8   2   2          4.69          6.62         0.40 o                         
  -7   2   2         28.59         25.75         0.51 o                         
  -6   2   2        357.26        397.60         3.52 o                         
  -5   2   2        160.05        155.47         1.32 o                         
  -4   2   2        235.88        284.14         3.73 o                         
  -3   2   2         30.30         34.11         0.41 o                         
  -2   2   2          9.01         13.14         0.39 o                         
  -1   2   2      24641.01      19497.85       152.63 o                         
   0   2   2      12475.20      10483.11       101.03 o                         
   1   2   2      12425.47      10827.76        69.92 o                         
   2   2   2       1360.07       1422.62         9.88 o                         
   3   2   2        118.27        111.21         1.16 o                         
   4   2   2         31.25         27.51         0.80 o                         
   5   2   2        158.75        175.05         2.05 o                         
   6   2   2         12.15         11.22         0.44 o                         
   7   2   2          4.91          3.67         0.40 o                         
   8   2   2          2.84          2.50         0.38 o                         
   9   2   2        647.93        612.53         6.44 o                         
  10   2   2        569.00        537.94         5.75 o                         
  11   2   2        450.90        425.80         5.74 o                         
  12   2   2         87.17         82.27         3.03 o                         
  13   2   2          2.25          2.72         0.52 o                         
  14   2   2          0.02          0.61         0.81 o                         
  15   2   2          3.76          4.27         1.10 o                         
 -15   3   2          0.34          0.81         2.43 o                         
 -14   3   2          0.14          0.56         1.21 o                         
 -13   3   2         32.05         26.48         1.98 o                         
 -12   3   2          1.24          1.06         0.71 o                         
 -11   3   2         78.29         93.53         1.87 o                         
 -10   3   2        292.34        284.24         5.32 o                         
  -9   3   2         40.73         50.75         1.04 o                         
  -8   3   2        123.93        136.30         1.44 o                         
  -7   3   2         29.00         32.32         0.80 o                         
  -6   3   2        119.16        121.53         1.14 o                         
  -5   3   2         89.37        104.71         1.32 o                         
  -4   3   2        113.08        110.31         1.12 o                         
  -3   3   2          0.18          0.12         0.16 o                         
  -2   3   2        435.20        435.36         3.60 o                         
  -1   3   2        401.55        383.12         3.00 o                         
   0   3   2        174.83        182.23         1.65 o                         
   1   3   2         10.14         12.82         0.48 o                         
   2   3   2        234.40        224.32         1.94 o                         
   3   3   2        640.08        621.61         5.33 o                         
   4   3   2        323.00        356.83         3.28 o                         
   5   3   2       5489.86       5719.29        48.94 o                         
   6   3   2        106.15        108.35         1.95 o                         
   7   3   2        104.32        100.55         1.47 o                         
   8   3   2          1.13          0.38         0.25 o                         
   9   3   2         68.06         70.95         1.54 o                         
  10   3   2         12.36         13.82         0.80 o                         
  11   3   2          0.83         -0.04         0.63 o                         
  12   3   2          0.17          1.42         1.01 o                         
  13   3   2          7.93          7.48         1.42 o                         
  14   3   2          3.73          0.50         1.06 o                         
 -14   4   2         18.50         18.36         1.89 o                         
 -13   4   2         11.58          8.06         1.35 o                         
 -12   4   2         50.29         46.66         2.53 o                         
 -11   4   2         40.35         41.16         2.43 o                         
 -10   4   2        140.59        134.54         2.53 o                         
  -9   4   2          4.92          5.82         0.41 o                         
  -8   4   2         15.90         17.60         0.72 o                         
  -7   4   2          1.51          1.04         0.48 o                         
  -6   4   2          6.22          7.52         0.87 o                         
  -5   4   2         41.49         34.63         0.77 o                         
  -4   4   2          1.80          3.35         0.33 o                         
  -3   4   2        205.97        197.55         2.13 o                         
  -2   4   2        302.33        305.42         2.41 o                         
  -1   4   2       1446.65       1532.53        10.83 o                         
   0   4   2       2252.55       2310.49        16.03 o                         
   1   4   2          0.01         -0.04         0.23 o                         
   2   4   2        390.78        465.07         3.66 o                         
   3   4   2          3.18          2.27         0.32 o                         
   4   4   2        597.80        632.55         6.09 o                         
   5   4   2        149.59        146.53         2.19 o                         
   6   4   2        553.27        554.40         5.27 o                         
   7   4   2         10.11         15.45         0.80 o                         
   8   4   2         20.00         18.70         1.26 o                         
   9   4   2         54.86         56.37         1.86 o                         
  10   4   2         95.02         85.33         2.23 o                         
  11   4   2         41.39         37.78         1.53 o                         
  12   4   2         28.56         24.06         2.22 o                         
  13   4   2          0.92          4.10         1.16 o                         
  14   4   2         23.84         25.81         2.05 o                         
 -14   5   2          1.10          1.06         1.72 o                         
 -13   5   2          8.64          9.45         1.64 o                         
 -12   5   2         19.37         12.62         1.64 o                         
 -11   5   2         16.43         15.61         1.79 o                         
 -10   5   2         15.29         14.51         1.64 o                         
  -9   5   2         70.59         63.40         2.76 o                         
  -8   5   2        363.98        353.01         5.38 o                         
  -7   5   2        484.50        488.19         4.92 o                         
  -6   5   2       1014.38       1014.07         9.47 o                         
  -5   5   2        385.26        392.43         4.60 o                         
  -4   5   2        200.62        202.20         2.51 o                         
  -3   5   2        384.03        406.00         4.30 o                         
  -2   5   2         14.92         15.28         0.67 o                         
  -1   5   2        130.67        152.55         1.86 o                         
   0   5   2         38.27         52.21         0.91 o                         
   1   5   2          1.05          0.11         0.30 o                         
   2   5   2        321.79        333.20         3.31 o                         
   3   5   2         41.46         42.45         1.10 o                         
   4   5   2         88.47         99.02         1.72 o                         
   5   5   2       1624.55       1660.21        16.59 o                         
   6   5   2        129.89        130.44         2.02 o                         
   7   5   2          3.44          2.48         0.41 o                         
   8   5   2         10.29         11.23         1.36 o                         
   9   5   2         98.75         92.94         6.97 o                         
  10   5   2          8.29          6.51         0.86 o                         
  11   5   2         10.85         10.65         1.50 o                         
  12   5   2          0.03         -1.01         1.01 o                         
  13   5   2          8.45          5.08         1.35 o                         
 -13   6   2          0.05          0.53         1.35 o                         
 -12   6   2          2.09          3.58         1.72 o                         
 -11   6   2          0.10          0.76         1.31 o                         
 -10   6   2        115.24        116.18         7.08 o                         
  -9   6   2         47.58         50.26         2.85 o                         
  -8   6   2         72.07         83.50         3.13 o                         
  -7   6   2         61.11         56.63         1.28 o                         
  -6   6   2          5.57          4.31         0.53 o                         
  -5   6   2         62.91         59.86         1.34 o                         
  -4   6   2        194.02        213.16         2.79 o                         
  -3   6   2        112.07        112.62         1.58 o                         
  -2   6   2          6.34         10.51         0.63 o                         
  -1   6   2        173.32        204.59         2.60 o                         
   0   6   2          1.46          2.12         0.51 o                         
   1   6   2         37.06         29.97         1.23 o                         
   2   6   2        284.48        285.60         3.29 o                         
   3   6   2        135.31        129.62         2.05 o                         
   4   6   2         19.08         17.01         1.48 o                         
   5   6   2         23.59         23.03         0.95 o                         
   6   6   2         12.17         13.05         0.74 o                         
   7   6   2         35.79         34.95         3.13 o                         
   8   6   2         16.01         15.04         3.74 o                         
   9   6   2          1.80          3.11         1.31 o                         
  10   6   2         55.81         48.33         2.82 o                         
  11   6   2          1.44         -0.44         1.19 o                         
  12   6   2          8.42         10.95         1.60 o                         
  13   6   2         15.59         16.20         2.32 o                         
 -12   7   2          0.10         -0.32         1.46 o                         
 -11   7   2          0.92          0.81         1.92 o                         
 -10   7   2         33.36         37.91         2.56 o                         
  -9   7   2         66.64         83.52         3.63 o                         
  -8   7   2          3.03          4.53         2.22 o                         
  -7   7   2         52.50         52.83         2.85 o                         
  -6   7   2        564.94        562.69         9.89 o                         
  -5   7   2         43.85         46.52         1.56 o                         
  -4   7   2          1.55          1.55         0.63 o                         
  -3   7   2          0.50          2.29         0.98 o                         
  -2   7   2        312.21        307.63         4.01 o                         
  -1   7   2          0.69          2.10         0.67 o                         
   0   7   2         26.31         24.10         1.17 o                         
   1   7   2          3.94          5.73         0.69 o                         
   2   7   2         23.00         17.51         0.95 o                         
   3   7   2         13.71         14.50         0.81 o                         
   4   7   2         89.47         83.45         2.16 o                         
   5   7   2        452.62        431.98         6.47 o                         
   6   7   2        271.25        264.70         4.60 o                         
   7   7   2        203.56        193.84         6.06 o                         
   8   7   2          2.99          1.55         1.26 o                         
   9   7   2          0.05         -0.09         1.26 o                         
  10   7   2          0.89          0.70         1.31 o                         
  11   7   2          3.25          3.99         1.62 o                         
  12   7   2         67.93         77.54         3.74 o                         
 -11   8   2          1.54         -0.75         1.55 o                         
 -10   8   2          8.00          5.44         1.82 o                         
  -9   8   2          0.15          0.91         1.41 o                         
  -8   8   2          2.35          1.48         2.83 o                         
  -7   8   2          0.05          1.82         1.35 o                         
  -6   8   2        260.10        288.83         6.65 o                         
  -5   8   2         11.98         13.21         1.34 o                         
  -4   8   2        115.75        112.15         2.90 o                         
  -3   8   2          5.91          7.80         0.65 o                         
  -2   8   2          2.32          1.11         0.73 o                         
  -1   8   2          0.14          0.44         0.56 o                         
   0   8   2         41.37         31.15         1.93 o                         
   1   8   2        584.90        587.61         6.98 o                         
   2   8   2         82.59         79.45         7.05 o                         
   3   8   2         16.22         20.05         1.12 o                         
   4   8   2          0.66          1.45         1.52 o                         
   5   8   2        111.13        108.69         2.97 o                         
   6   8   2         58.11         60.10         3.14 o                         
   7   8   2          0.53         -1.08         1.21 o                         
   8   8   2          3.02          3.26         1.41 o                         
   9   8   2         22.48         21.48         2.18 o                         
  10   8   2          5.25          1.98         1.55 o                         
  -9   9   2          0.57         -0.70         2.22 o                         
  -8   9   2         31.31         26.57         2.50 o                         
  -7   9   2         43.61         38.14         2.78 o                         
  -6   9   2         32.35         28.88         2.42 o                         
  -5   9   2         23.59         20.03         2.18 o                         
  -4   9   2         18.15         16.10         1.54 o                         
  -3   9   2          5.75          8.52         1.44 o                         
  -2   9   2          0.24         -0.47         0.73 o                         
  -1   9   2         53.50         51.64         2.01 o                         
   0   9   2         11.30         10.81         0.96 o                         
   1   9   2         15.29         14.79         1.09 o                         
   2   9   2          9.12         11.71         1.17 o                         
   3   9   2          5.09          6.40         0.93 o                         
   4   9   2        206.35        213.83         4.41 o                         
   5   9   2        401.76        420.95         8.64 o                         
   6   9   2          1.23          0.70         2.22 o                         
   7   9   2          0.78          0.15         1.50 o                         
   8   9   2          0.91          0.81         1.57 o                         
   9   9   2          0.13          0.61         2.22 o                         
  -7  10   2          0.07         -0.33         1.82 o                         
  -6  10   2          3.41          1.78         1.64 o                         
  -5  10   2          0.04         -0.50         2.22 o                         
  -4  10   2          0.95          0.78         1.46 o                         
  -3  10   2          7.37          8.20         1.35 o                         
  -2  10   2         16.65         13.95         2.67 o                         
  -1  10   2        113.04        106.40         3.26 o                         
   0  10   2         58.73         58.65         1.98 o                         
   1  10   2         83.41         87.51         2.36 o                         
   2  10   2         27.18         23.98         1.39 o                         
   3  10   2          6.95          7.70         1.39 o                         
   4  10   2          0.96          2.24         1.50 o                         
   5  10   2         13.79         15.73         2.18 o                         
   6  10   2         39.86         56.59         5.56 o                         
   7  10   2          6.45          8.79         2.63 o                         
  -3  11   2          5.08          5.85         1.75 o                         
  -2  11   2          2.12          3.10         1.32 o                         
  -1  11   2          2.86          1.77         1.22 o                         
   0  11   2          0.01         -1.16         1.16 o                         
   1  11   2          0.43         -1.25         1.50 o                         
   2  11   2         19.56         18.89         1.87 o                         
   3  11   2          0.92          0.97         2.73 o                         
 -15   1   3         92.48        113.87         3.84 o                         
 -14   1   3          2.04          0.90         0.56 o                         
 -13   1   3         65.29         60.43         1.52 o                         
 -12   1   3         32.80         27.96         1.11 o                         
 -11   1   3         45.88         38.78         0.89 o                         
 -10   1   3         29.30         22.23         0.92 o                         
  -9   1   3         70.98         67.28         1.05 o                         
  -8   1   3         58.41         54.06         0.82 o                         
  -7   1   3        220.90        223.04         2.18 o                         
  -6   1   3       1339.08       1513.74        11.22 o                         
  -5   1   3         15.56         21.74         0.39 o                         
  -4   1   3       6652.78       6259.32        36.39 o                         
  -3   1   3          0.49          0.87         0.13 o                         
  -2   1   3      10349.91       9089.03        50.94 o                         
  -1   1   3        193.56        177.56         1.44 o                         
   0   1   3       2651.74       2490.85        24.99 o                         
   1   1   3       1464.28       1472.58        12.42 o                         
   2   1   3         74.49         77.21         0.84 o                         
   3   1   3        133.76        124.34         1.19 o                         
   4   1   3       1442.63       1503.27        11.19 o                         
   5   1   3       1097.72       1196.92         9.00 o                         
   6   1   3        450.44        581.82         5.06 o                         
   7   1   3          0.31          0.69         0.23 o                         
   8   1   3        139.16        132.02         1.59 o                         
   9   1   3         13.82         15.33         0.58 o                         
  10   1   3        734.45        715.36         6.68 o                         
  11   1   3         33.89         39.01         1.58 o                         
  12   1   3        185.53        179.45         3.36 o                         
  13   1   3          3.33          3.01         0.91 o                         
  14   1   3         62.68         73.26         1.84 o                         
  15   1   3          0.20         -0.81         1.21 o                         
 -15   2   3          5.97          6.44         1.22 o                         
 -14   2   3         12.44         10.99         0.91 o                         
 -13   2   3         47.79         51.99         1.44 o                         
 -12   2   3         20.64         21.43         1.00 o                         
 -11   2   3         32.28         37.10         1.45 o                         
 -10   2   3        199.27        195.43         2.24 o                         
  -9   2   3        134.83        129.11         1.79 o                         
  -8   2   3          0.05          0.38         0.29 o                         
  -7   2   3        278.81        255.63         2.29 o                         
  -6   2   3         71.73         81.51         0.82 o                         
  -5   2   3        169.94        155.31         1.43 o                         
  -4   2   3         71.44         89.35         0.78 o                         
  -3   2   3          4.35          7.43         0.34 o                         
  -2   2   3         53.32         59.23         0.92 o                         
  -1   2   3       5084.62       4981.75        30.27 o                         
   0   2   3      13728.95      12036.09        88.15 o                         
   1   2   3       9803.66       9043.12        62.51 o                         
   2   2   3       1051.85       1063.46         7.12 o                         
   3   2   3       1694.25       1667.28        12.42 o                         
   4   2   3       1847.90       1902.04        14.10 o                         
   5   2   3        341.29        367.21         3.12 o                         
   6   2   3         94.47         93.87         1.27 o                         
   7   2   3        440.28        444.87         4.12 o                         
   8   2   3        107.37         98.89         1.60 o                         
   9   2   3         90.00         95.84         1.60 o                         
  10   2   3         74.51         70.76         2.07 o                         
  11   2   3         31.82         28.01         1.82 o                         
  12   2   3         37.49         40.29         1.92 o                         
  13   2   3         10.77         10.43         1.21 o                         
  14   2   3         30.84         39.68         1.64 o                         
  15   2   3         11.58         13.54         1.62 o                         
 -14   3   3          0.17          0.83         1.04 o                         
 -13   3   3         16.77         25.84         1.44 o                         
 -12   3   3         28.29         33.21         1.81 o                         
 -11   3   3        707.25        671.09         8.29 o                         
 -10   3   3         26.13         26.67         0.94 o                         
  -9   3   3        178.73        171.72         2.22 o                         
  -8   3   3        162.07        150.14         1.76 o                         
  -7   3   3        338.07        341.50         3.25 o                         
  -6   3   3         33.03         33.91         0.61 o                         
  -5   3   3         96.21         87.30         1.21 o                         
  -4   3   3          7.73          8.33         0.39 o                         
  -3   3   3          1.01          0.69         0.25 o                         
  -2   3   3        322.79        340.99         2.89 o                         
  -1   3   3       1374.97       1337.41         8.46 o                         
   0   3   3        689.49        686.81         4.58 o                         
   1   3   3        413.26        443.76         3.29 o                         
   2   3   3        582.05        568.46         4.32 o                         
   3   3   3        204.48        201.01         1.98 o                         
   4   3   3        771.36        777.77         5.79 o                         
   5   3   3         71.02         95.68         1.94 o                         
   6   3   3         12.43         12.91         0.71 o                         
   7   3   3         59.43         57.24         2.44 o                         
   8   3   3         40.63         33.42         1.00 o                         
   9   3   3         30.85         30.08         1.00 o                         
  10   3   3          0.15          1.66         0.94 o                         
  11   3   3         53.15         54.82         1.99 o                         
  12   3   3         23.51         18.12         1.21 o                         
  13   3   3          5.80          8.69         1.62 o                         
  14   3   3          0.45          1.37         0.71 o                         
 -14   4   3          2.07          1.71         1.19 o                         
 -13   4   3         17.79         16.64         1.83 o                         
 -12   4   3         21.07         18.23         1.83 o                         
 -11   4   3          7.62         12.17         1.10 o                         
 -10   4   3         52.15         57.60         1.75 o                         
  -9   4   3         44.31         52.49         0.99 o                         
  -8   4   3        135.20        143.14         2.45 o                         
  -7   4   3          4.78          5.32         0.46 o                         
  -6   4   3          3.27          4.41         0.63 o                         
  -5   4   3         43.13         45.03         0.89 o                         
  -4   4   3        166.08        174.33         2.01 o                         
  -3   4   3        173.19        193.37         2.18 o                         
  -2   4   3        535.96        589.90         7.07 o                         
  -1   4   3       1960.16       1910.49        13.41 o                         
   0   4   3        479.15        479.95         3.83 o                         
   1   4   3        614.10        662.55         5.07 o                         
   2   4   3         47.29         48.51         0.95 o                         
   3   4   3        372.41        401.79         3.83 o                         
   4   4   3         37.66         28.19         0.76 o                         
   5   4   3         17.62         21.66         0.72 o                         
   6   4   3          7.20          6.63         0.58 o                         
   7   4   3         22.97         23.65         0.57 o                         
   8   4   3          0.44          0.98         0.44 o                         
   9   4   3        102.71         87.55         2.01 o                         
  10   4   3         47.07         48.46         5.15 o                         
  11   4   3          4.79          5.50         0.92 o                         
  12   4   3          4.18          4.65         1.42 o                         
  13   4   3          5.59          7.28         1.62 o                         
  14   4   3          5.71          5.46         1.42 o                         
 -13   5   3          6.42          7.88         1.50 o                         
 -12   5   3         10.02          8.19         1.82 o                         
 -11   5   3         55.24         53.05         4.35 o                         
 -10   5   3         66.91         71.91         3.11 o                         
  -9   5   3          1.56          2.74         1.26 o                         
  -8   5   3         69.68         77.84         1.90 o                         
  -7   5   3          0.45          0.73         0.44 o                         
  -6   5   3         38.06         36.88         1.22 o                         
  -5   5   3         11.58         10.23         0.59 o                         
  -4   5   3        139.30        143.46         2.07 o                         
  -3   5   3        165.95        184.12         2.41 o                         
  -2   5   3        214.35        209.44         2.30 o                         
  -1   5   3        591.18        617.30         6.20 o                         
   0   5   3        111.54        122.54         4.30 o                         
   1   5   3        747.86        765.92         6.72 o                         
   2   5   3         81.09         71.67         1.22 o                         
   3   5   3         20.98         21.32         0.84 o                         
   4   5   3          2.13          1.00         0.40 o                         
   5   5   3         55.51         52.98         1.18 o                         
   6   5   3        100.74        100.73         1.62 o                         
   7   5   3          0.03          0.35         0.33 o                         
   8   5   3          8.08          7.37         1.06 o                         
   9   5   3         82.56         75.00         3.84 o                         
  10   5   3         34.26         29.19         1.70 o                         
  11   5   3         10.46          5.86         1.62 o                         
  12   5   3         12.65         13.34         2.02 o                         
  13   5   3          0.28          1.21         1.42 o                         
 -13   6   3          1.97          2.14         1.50 o                         
 -12   6   3          4.42          4.26         1.60 o                         
 -11   6   3          2.82          6.32         1.72 o                         
 -10   6   3         82.86         85.29         3.54 o                         
  -9   6   3        130.72        149.74         4.42 o                         
  -8   6   3         74.99         80.15         3.21 o                         
  -7   6   3        169.02        158.86         2.45 o                         
  -6   6   3        105.14        106.55         1.82 o                         
  -5   6   3        370.83        373.15         5.25 o                         
  -4   6   3         58.06         49.63         1.28 o                         
  -3   6   3          2.23          1.80         0.32 o                         
  -2   6   3          0.53          0.50         0.45 o                         
  -1   6   3         10.63          7.59         0.59 o                         
   0   6   3         36.02         31.84         1.37 o                         
   1   6   3          2.92          2.68         0.78 o                         
   2   6   3        156.85        159.43         3.56 o                         
   3   6   3         83.56         86.44         5.96 o                         
   4   6   3          7.13          6.16         0.85 o                         
   5   6   3        278.26        285.38         3.81 o                         
   6   6   3          9.50         10.58         0.73 o                         
   7   6   3          3.64          2.11         0.91 o                         
   8   6   3          5.65          8.89         1.82 o                         
   9   6   3         15.12         15.16         2.22 o                         
  10   6   3         13.26         14.89         1.46 o                         
  11   6   3          1.22          2.63         1.62 o                         
  12   6   3         18.21         15.13         1.98 o                         
 -12   7   3          0.75         -0.64         1.46 o                         
 -11   7   3         12.29         12.02         2.02 o                         
 -10   7   3          1.42          4.78         1.60 o                         
  -9   7   3          3.45          4.17         1.62 o                         
  -8   7   3         15.50         15.69         1.99 o                         
  -7   7   3          0.10         -0.16         1.42 o                         
  -6   7   3         82.13         86.43         3.88 o                         
  -5   7   3          4.25          2.83         0.70 o                         
  -4   7   3          1.34          1.59         0.64 o                         
  -3   7   3          3.57          3.40         0.52 o                         
  -2   7   3          4.48          3.77         0.56 o                         
  -1   7   3          1.95          3.74         1.40 o                         
   0   7   3         58.94         55.88         1.54 o                         
   1   7   3          0.59          3.12         1.02 o                         
   2   7   3         40.10         40.55         1.42 o                         
   3   7   3        123.09        131.06         2.98 o                         
   4   7   3        389.61        398.65         6.13 o                         
   5   7   3          0.47          4.44         1.03 o                         
   6   7   3          1.08          0.08         0.86 o                         
   7   7   3         10.08          8.94         2.02 o                         
   8   7   3          3.86          2.36         1.35 o                         
   9   7   3          0.16         -0.06         1.21 o                         
  10   7   3         13.71         11.77         1.84 o                         
  11   7   3          1.21          1.24         1.46 o                         
 -10   8   3         10.33         10.92         2.43 o                         
  -9   8   3         45.10         47.78         3.13 o                         
  -8   8   3          8.32         10.13         4.04 o                         
  -7   8   3          0.84          0.31         1.35 o                         
  -6   8   3        207.59        205.45         5.50 o                         
  -5   8   3         53.63         48.08         2.16 o                         
  -4   8   3          3.45          2.17         1.08 o                         
  -3   8   3         71.68         68.72         1.60 o                         
  -2   8   3          0.52         -0.13         0.47 o                         
  -1   8   3         26.10         26.40         1.25 o                         
   0   8   3          0.12          2.59         0.99 o                         
   1   8   3         94.93         94.71         2.54 o                         
   2   8   3         56.13         57.92         2.89 o                         
   3   8   3         35.66         40.43         1.93 o                         
   4   8   3          6.79         10.39         1.27 o                         
   5   8   3        227.95        230.91         5.13 o                         
   6   8   3          7.36          4.06         1.72 o                         
   7   8   3         70.48         76.22         3.50 o                         
   8   8   3         48.52         56.61         3.34 o                         
   9   8   3          3.34          6.44         2.22 o                         
  10   8   3          2.48          3.20         1.55 o                         
  -9   9   3         26.30         28.34         2.78 o                         
  -8   9   3          1.69          0.81         1.57 o                         
  -7   9   3         21.26         22.56         2.36 o                         
  -6   9   3          9.28          8.53         1.93 o                         
  -5   9   3          1.04         -1.21         2.02 o                         
  -4   9   3         39.23         41.41         2.09 o                         
  -3   9   3        251.82        254.16         4.85 o                         
  -2   9   3         50.07         52.71         2.27 o                         
  -1   9   3          4.37          6.19         0.81 o                         
   0   9   3          5.59          7.36         0.93 o                         
   1   9   3          1.39          1.30         0.80 o                         
   2   9   3          3.54          2.21         0.78 o                         
   3   9   3         30.72         32.32         3.23 o                         
   4   9   3          1.06         -0.03         1.04 o                         
   5   9   3         30.70         22.10         4.25 o                         
   6   9   3          2.25          2.93         1.57 o                         
   7   9   3         10.71         11.45         1.93 o                         
   8   9   3         10.73         12.78         2.07 o                         
   9   9   3          4.09          5.96         1.86 o                         
  -6  10   3          1.03         -1.28         1.50 o                         
  -5  10   3          0.35         -1.38         2.93 o                         
  -4  10   3          7.42          8.79         1.79 o                         
  -3  10   3          0.16         -0.16         1.02 o                         
  -2  10   3         34.72         33.55         2.14 o                         
  -1  10   3          3.58          2.41         1.16 o                         
   0  10   3         95.36         92.59         3.03 o                         
   1  10   3         42.56         36.46         1.68 o                         
   2  10   3          2.98          1.87         0.90 o                         
   3  10   3         30.34         30.36         2.85 o                         
   4  10   3          0.01          0.26         1.41 o                         
   5  10   3          4.54          5.37         1.70 o                         
   6  10   3          6.03          7.78         1.93 o                         
  -2  11   3          0.67         -0.24         1.18 o                         
  -1  11   3          2.10          1.48         1.40 o                         
   0  11   3          0.53         -1.50         1.50 o                         
   1  11   3          0.42          1.78         1.64 o                         
   2  11   3          0.91          1.21         2.43 o                         
 -15   0   4          4.29          4.42         1.31 o                         
 -14   0   4          2.07          3.83         1.11 o                         
 -13   0   4          4.19          4.93         0.88 o                         
 -12   0   4         94.96         88.84         2.57 o                         
 -11   0   4        182.87        175.18         3.74 o                         
 -10   0   4          0.82          0.39         0.44 o                         
  -9   0   4         12.75          9.98         0.92 o                         
  -8   0   4        200.71        205.51         3.14 o                         
  -7   0   4        156.51        201.50         3.07 o                         
  -6   0   4        988.65       1022.22        22.94 o                         
  -5   0   4       3995.56       4069.57        31.91 o                         
  -4   0   4       1180.59       1168.52         9.55 o                         
  -3   0   4        228.57        220.15         3.63 o                         
  -2   0   4        432.48        417.06         3.70 o                         
  -1   0   4       3873.46       3629.36        36.86 o                         
   0   0   4        674.06        740.89         6.82 o                         
   1   0   4          8.82          4.36         0.60 o                         
   2   0   4        251.22        258.53         3.08 o                         
   3   0   4       1910.69       1938.78        19.00 o                         
   4   0   4        909.87        962.67         9.78 o                         
   5   0   4        197.29        196.01         2.99 o                         
   6   0   4        350.11        374.99         4.97 o                         
   7   0   4         27.62         26.33         1.00 o                         
   8   0   4         52.78         59.02         1.44 o                         
   9   0   4         60.83         51.18         1.44 o                         
  10   0   4       2674.97       2580.15        29.25 o                         
  11   0   4          9.71          9.70         2.02 o                         
  12   0   4         16.93         16.70         1.26 o                         
  13   0   4         20.03         27.09         2.02 o                         
  14   0   4          5.43          8.49         1.21 o                         
 -15   1   4          1.31          0.45         0.79 o                         
 -14   1   4          1.46          3.43         0.79 o                         
 -13   1   4          1.38          1.56         0.60 o                         
 -12   1   4         61.00         53.98         1.72 o                         
 -11   1   4          3.40          3.35         0.56 o                         
 -10   1   4          2.70          3.07         0.40 o                         
  -9   1   4         53.63         45.44         1.03 o                         
  -8   1   4          0.33          0.07         0.30 o                         
  -7   1   4        593.96        613.14         4.89 o                         
  -6   1   4        282.83        288.34         2.11 o                         
  -5   1   4        142.38        147.28         1.20 o                         
  -4   1   4          5.78          2.50         0.28 o                         
  -3   1   4         37.03         26.60         0.44 o                         
  -2   1   4         95.60        115.26         1.06 o                         
  -1   1   4       5295.56       5330.41        50.33 o                         
   0   1   4        158.80        167.00         1.54 o                         
   1   1   4        366.14        327.75         2.75 o                         
   2   1   4         11.86         19.92         0.46 o                         
   3   1   4       1168.38       1152.52         8.19 o                         
   4   1   4       1350.58       1415.95         9.96 o                         
   5   1   4         42.09         40.12         0.86 o                         
   6   1   4        126.32        156.43         1.85 o                         
   7   1   4        128.42        140.24         1.75 o                         
   8   1   4         76.17         83.87         1.26 o                         
   9   1   4         51.86         55.57         1.06 o                         
  10   1   4         36.15         36.03         1.00 o                         
  11   1   4        122.82        119.67         2.38 o                         
  12   1   4         18.60         20.57         1.12 o                         
  13   1   4         14.20         16.60         1.14 o                         
  14   1   4          6.90          8.87         0.92 o                         
  15   1   4          3.71          5.05         1.21 o                         
 -15   2   4          1.14          2.70         1.19 o                         
 -14   2   4          1.00          1.62         0.72 o                         
 -13   2   4          5.88          4.57         0.68 o                         
 -12   2   4         23.66         24.45         1.18 o                         
 -11   2   4         44.80         37.19         1.92 o                         
 -10   2   4         11.79         10.54         0.62 o                         
  -9   2   4         28.27         26.34         0.98 o                         
  -8   2   4          3.69          2.84         0.36 o                         
  -7   2   4        154.07        150.33         1.97 o                         
  -6   2   4        465.84        462.96         3.84 o                         
  -5   2   4        108.31        124.22         1.04 o                         
  -4   2   4         92.82         99.69         0.94 o                         
  -3   2   4        957.42        914.21         5.90 o                         
  -2   2   4        227.99        290.51         2.16 o                         
  -1   2   4       5087.81       5040.96        30.59 o                         
   0   2   4       2067.63       2128.25        13.20 o                         
   1   2   4        159.83        138.83         1.33 o                         
   2   2   4          1.75          0.60         0.40 o                         
   3   2   4         54.16         39.62         0.68 o                         
   4   2   4        352.87        360.95         3.17 o                         
   5   2   4        143.26        155.05         1.68 o                         
   6   2   4          5.71          5.06         0.31 o                         
   7   2   4        107.37        127.96         1.83 o                         
   8   2   4         24.82         29.28         0.88 o                         
   9   2   4         22.87         21.39         0.84 o                         
  10   2   4        420.51        411.15         5.63 o                         
  11   2   4          6.59          9.03         2.02 o                         
  12   2   4         23.44         21.46         1.12 o                         
  13   2   4          0.22         -0.58         0.58 o                         
  14   2   4          8.57          9.83         0.97 o                         
 -14   3   4          0.06          0.03         0.82 o                         
 -13   3   4          2.14          1.68         0.78 o                         
 -12   3   4         24.36         21.84         1.36 o                         
 -11   3   4          7.64          6.82         0.75 o                         
 -10   3   4          3.07          3.14         0.56 o                         
  -9   3   4        157.59        171.21         2.00 o                         
  -8   3   4        145.43        150.73         2.04 o                         
  -7   3   4         82.89         80.30         0.95 o                         
  -6   3   4          2.63          3.72         0.49 o                         
  -5   3   4          0.14          0.65         0.37 o                         
  -4   3   4        124.20        121.57         1.60 o                         
  -3   3   4         99.74         95.97         1.00 o                         
  -2   3   4          1.76          1.27         0.24 o                         
  -1   3   4        339.50        341.36         2.69 o                         
   0   3   4        214.86        217.86         1.91 o                         
   1   3   4        201.83        223.84         2.07 o                         
   2   3   4          9.02          8.13         0.45 o                         
   3   3   4        388.47        416.02         3.62 o                         
   4   3   4        584.08        635.97         5.25 o                         
   5   3   4        293.48        292.48         3.00 o                         
   6   3   4          1.86          2.66         0.37 o                         
   7   3   4          8.14          9.99         0.70 o                         
   8   3   4         10.85         14.50         0.89 o                         
   9   3   4        180.66        190.36         2.79 o                         
  10   3   4         16.65         26.67         1.72 o                         
  11   3   4        228.08        216.45         4.50 o                         
  12   3   4          1.53          2.15         0.81 o                         
  13   3   4          7.74         11.72         1.62 o                         
  14   3   4          1.52          1.87         0.78 o                         
 -14   4   4          2.01          0.89         1.16 o                         
 -13   4   4          1.74          4.21         0.98 o                         
 -12   4   4          8.17          7.22         1.00 o                         
 -11   4   4         98.15         95.62         2.62 o                         
 -10   4   4          3.50          4.76         0.96 o                         
  -9   4   4        297.46        308.78         4.95 o                         
  -8   4   4         18.44         18.86         1.04 o                         
  -7   4   4          2.23          2.35         0.78 o                         
  -6   4   4         18.07         14.58         1.35 o                         
  -5   4   4         32.49         30.38         1.59 o                         
  -4   4   4          4.44          7.07         0.54 o                         
  -3   4   4        299.15        287.62         3.10 o                         
  -2   4   4       1072.83       1244.84        10.44 o                         
  -1   4   4       4587.31       4558.08        35.99 o                         
   0   4   4       3476.05       3726.92        27.40 o                         
   1   4   4        971.26       1002.65         8.57 o                         
   2   4   4         25.86         28.58         1.36 o                         
   3   4   4          0.96          0.65         0.28 o                         
   4   4   4          8.01          3.19         0.53 o                         
   5   4   4          7.79         10.38         0.65 o                         
   6   4   4          5.99          8.69         0.61 o                         
   7   4   4          1.88          0.88         0.31 o                         
   8   4   4        174.17        168.30         3.10 o                         
   9   4   4         27.22         18.97         1.43 o                         
  10   4   4        247.51        216.02         4.57 o                         
  11   4   4          1.07          0.94         0.78 o                         
  12   4   4          0.74          1.01         1.21 o                         
  13   4   4          0.04          1.01         1.21 o                         
  14   4   4          6.25          6.67         1.62 o                         
 -13   5   4          9.30         10.92         1.79 o                         
 -12   5   4         70.22         66.38         3.11 o                         
 -11   5   4          4.52          8.20         1.53 o                         
 -10   5   4         90.77        100.42         3.56 o                         
  -9   5   4          8.04          7.49         1.06 o                         
  -8   5   4         38.55         35.28         1.30 o                         
  -7   5   4        275.74        265.68         3.33 o                         
  -6   5   4         98.18        100.73         1.54 o                         
  -5   5   4         21.19         21.29         0.77 o                         
  -4   5   4          0.01         -0.34         0.34 o                         
  -3   5   4        215.02        229.46         2.73 o                         
  -2   5   4          3.81          5.47         0.57 o                         
  -1   5   4        325.74        340.08         4.94 o                         
   0   5   4         35.53         34.65         1.20 o                         
   1   5   4         21.12         15.83         0.87 o                         
   2   5   4        141.72        150.48         2.51 o                         
   3   5   4          0.24          0.30         0.50 o                         
   4   5   4        501.81        521.33         7.04 o                         
   5   5   4        110.32        106.58         2.31 o                         
   6   5   4          3.76          4.25         0.64 o                         
   7   5   4         21.51         18.25         1.72 o                         
   8   5   4         46.41         44.27         3.23 o                         
   9   5   4         38.89         35.58         3.03 o                         
  10   5   4         11.36         10.79         1.26 o                         
  11   5   4          2.62          0.96         2.02 o                         
  12   5   4          0.09         -1.01         1.42 o                         
  13   5   4          1.77          2.83         1.62 o                         
 -12   6   4          2.68          4.19         1.92 o                         
 -11   6   4         34.37         31.58         2.53 o                         
 -10   6   4         13.94         12.55         1.78 o                         
  -9   6   4         11.12         14.78         1.78 o                         
  -8   6   4         32.90         31.84         3.03 o                         
  -7   6   4        399.30        410.48         6.17 o                         
  -6   6   4        173.37        164.39         2.96 o                         
  -5   6   4         75.80         72.00         1.74 o                         
  -4   6   4          1.11          1.18         0.52 o                         
  -3   6   4          8.71          9.34         0.69 o                         
  -2   6   4         60.46         51.90         1.22 o                         
  -1   6   4         40.82         48.63         1.43 o                         
   0   6   4         17.11         19.00         2.38 o                         
   1   6   4         62.78         63.07         1.93 o                         
   2   6   4         18.09         15.49         1.12 o                         
   3   6   4         18.91         15.18         1.35 o                         
   4   6   4        175.57        166.79         5.36 o                         
   5   6   4        472.92        496.77         7.03 o                         
   6   6   4         42.22         46.05         1.72 o                         
   7   6   4        170.62        153.14         3.91 o                         
   8   6   4          4.18          2.22         1.62 o                         
   9   6   4         50.94         43.26         3.64 o                         
  10   6   4         60.93         53.42         2.38 o                         
  11   6   4          0.07          1.01         1.62 o                         
  12   6   4          0.21          0.20         1.62 o                         
 -11   7   4          1.05          3.05         1.55 o                         
 -10   7   4          0.65          1.70         1.46 o                         
  -9   7   4         62.08         56.37         3.21 o                         
  -8   7   4         49.72         52.13         3.07 o                         
  -7   7   4          0.03         -0.48         1.21 o                         
  -6   7   4        136.35        139.29         3.48 o                         
  -5   7   4        536.66        531.04         6.48 o                         
  -4   7   4         64.74         64.70         1.78 o                         
  -3   7   4         47.18         45.15         1.75 o                         
  -2   7   4        134.72        127.37         2.24 o                         
  -1   7   4        192.72        186.00         4.29 o                         
   0   7   4          3.80          3.91         1.31 o                         
   1   7   4         13.77         12.17         1.09 o                         
   2   7   4         51.29         56.36         2.06 o                         
   3   7   4         85.11         84.66         3.19 o                         
   4   7   4       1991.46       2062.28        29.94 o                         
   5   7   4        370.73        361.45         7.28 o                         
   6   7   4          4.97          5.24         1.16 o                         
   7   7   4          3.68          6.67         2.02 o                         
   8   7   4          0.48         -0.40         1.62 o                         
   9   7   4          4.55          3.64         1.82 o                         
  10   7   4          5.77          5.26         2.02 o                         
  11   7   4         11.56          9.39         1.79 o                         
 -10   8   4          0.00         -1.07         1.55 o                         
  -9   8   4         25.32         30.52         2.57 o                         
  -8   8   4          1.76          1.09         1.50 o                         
  -7   8   4          6.89          6.86         1.64 o                         
  -6   8   4         19.46         19.73         3.74 o                         
  -5   8   4         20.58         20.90         2.21 o                         
  -4   8   4         19.63         18.54         1.47 o                         
  -3   8   4          0.09         -0.13         0.89 o                         
  -2   8   4         22.22         23.11         1.09 o                         
  -1   8   4         86.92         81.32         1.95 o                         
   0   8   4         15.70         16.32         1.25 o                         
   1   8   4          4.29          3.37         0.81 o                         
   2   8   4         81.81         83.81         2.17 o                         
   3   8   4          3.40          2.89         1.04 o                         
   4   8   4          0.07         -0.23         1.05 o                         
   5   8   4         24.94         23.20         2.30 o                         
   6   8   4          0.18         -0.10         1.29 o                         
   7   8   4          8.53          9.09         1.72 o                         
   8   8   4          0.02          0.15         1.62 o                         
   9   8   4          2.51          3.40         1.50 o                         
  10   8   4         34.23         48.10         3.36 o                         
  -8   9   4         14.39         16.01         2.29 o                         
  -7   9   4          4.97          4.45         1.72 o                         
  -6   9   4          3.19          3.00         1.64 o                         
  -5   9   4         39.97         32.76         2.70 o                         
  -4   9   4          0.02         -0.59         1.05 o                         
  -3   9   4         14.59         13.22         1.48 o                         
  -2   9   4          5.27          4.38         1.16 o                         
  -1   9   4          2.23          3.79         0.82 o                         
   0   9   4         26.75         27.34         1.42 o                         
   1   9   4         16.16         18.35         1.25 o                         
   2   9   4          0.39          0.92         0.78 o                         
   3   9   4         76.53         71.22         4.78 o                         
   4   9   4         71.41         67.27         2.58 o                         
   5   9   4          6.81          4.14         1.57 o                         
   6   9   4          5.53          4.75         1.57 o                         
   7   9   4          1.09          0.93         2.83 o                         
   8   9   4          0.14         -1.31         1.43 o                         
  -6  10   4          0.09         -1.72         1.72 o                         
  -5  10   4         11.45          7.35         1.84 o                         
  -4  10   4         14.51          9.59         1.84 o                         
  -3  10   4          7.88          8.95         1.47 o                         
  -2  10   4         29.19         30.06         2.22 o                         
  -1  10   4         33.39         32.17         2.05 o                         
   0  10   4         41.60         37.79         2.43 o                         
   1  10   4         12.20         11.40         1.19 o                         
   2  10   4          3.11          1.95         0.90 o                         
   3  10   4          0.60          1.47         1.30 o                         
   4  10   4          3.61          4.81         1.55 o                         
   5  10   4          3.75          4.05         1.64 o                         
   6  10   4          0.13          0.53         1.64 o                         
   0  11   4         35.69         35.64         2.93 o                         
 -14   1   5          1.59          2.66         0.70 o                         
 -13   1   5          0.00         -0.28         0.61 o                         
 -12   1   5         50.56         46.66         1.52 o                         
 -11   1   5         94.33         73.12         1.73 o                         
 -10   1   5          5.71          8.58         0.66 o                         
  -9   1   5         13.98         12.79         0.68 o                         
  -8   1   5         36.62         39.11         0.71 o                         
  -7   1   5         61.88         73.57         0.96 o                         
  -6   1   5        461.05        480.78         3.58 o                         
  -5   1   5       1158.45       1198.37         8.08 o                         
  -4   1   5        181.29        171.64         1.48 o                         
  -3   1   5        528.54        483.94         3.22 o                         
  -2   1   5        545.27        540.04         3.73 o                         
  -1   1   5        792.08        757.91         5.16 o                         
   0   1   5       1193.23       1174.84         8.78 o                         
   1   1   5        363.62        384.42         3.28 o                         
   2   1   5          1.05          1.04         0.39 o                         
   3   1   5          2.28          2.24         0.26 o                         
   4   1   5        100.23        128.32         1.48 o                         
   5   1   5       1515.78       1735.02        12.22 o                         
   6   1   5        664.56        687.05         6.09 o                         
   7   1   5          5.92          6.78         0.47 o                         
   8   1   5        660.78        653.97         5.90 o                         
   9   1   5        147.96        153.79         1.98 o                         
  10   1   5         16.17         15.22         0.94 o                         
  11   1   5         62.71         60.64         1.59 o                         
  12   1   5          6.14          7.74         2.20 o                         
  13   1   5         30.78         33.29         1.54 o                         
  14   1   5          1.01          1.53         0.78 o                         
 -14   2   5         25.45         25.30         1.52 o                         
 -13   2   5          2.68          5.01         0.80 o                         
 -12   2   5          1.01          1.40         0.58 o                         
 -11   2   5         19.37         19.54         1.03 o                         
 -10   2   5          0.14         -0.50         0.50 o                         
  -9   2   5         16.89         18.09         0.89 o                         
  -8   2   5         81.04         73.81         2.43 o                         
  -7   2   5        130.12        115.02         1.23 o                         
  -6   2   5          1.11          3.09         0.28 o                         
  -5   2   5        172.26        140.30         1.36 o                         
  -4   2   5        501.95        502.29         3.92 o                         
  -3   2   5       1357.89       1466.08         9.79 o                         
  -2   2   5        311.02        329.82         2.60 o                         
  -1   2   5       1750.31       1804.26        11.96 o                         
   0   2   5         38.70         39.21         0.66 o                         
   1   2   5        228.57        215.11         2.02 o                         
   2   2   5         14.71         16.14         0.52 o                         
   3   2   5       1370.35       1456.59        10.42 o                         
   4   2   5        105.79        101.75         1.32 o                         
   5   2   5        233.59        223.63         2.46 o                         
   6   2   5        150.08        154.28         2.13 o                         
   7   2   5         46.53         42.70         0.81 o                         
   8   2   5          7.82          8.09         0.57 o                         
   9   2   5          0.63          1.85         0.46 o                         
  10   2   5          0.01          0.86         0.72 o                         
  11   2   5         17.04         16.37         1.43 o                         
  12   2   5         11.13          9.79         0.92 o                         
  13   2   5         12.64         16.94         1.66 o                         
  14   2   5         14.57         16.46         1.35 o                         
 -14   3   5         24.13         25.22         1.54 o                         
 -13   3   5         25.28         22.97         1.41 o                         
 -12   3   5          4.00          2.10         0.84 o                         
 -11   3   5          4.56          5.42         0.68 o                         
 -10   3   5         12.35          9.49         0.78 o                         
  -9   3   5         26.58         22.40         0.81 o                         
  -8   3   5         28.12         28.64         0.71 o                         
  -7   3   5         16.84         20.58         0.98 o                         
  -6   3   5         12.36         11.91         0.58 o                         
  -5   3   5       1874.33       1816.86        13.64 o                         
  -4   3   5         58.17         69.52         1.05 o                         
  -3   3   5       1272.50       1330.60        10.19 o                         
  -2   3   5          5.14          8.17         0.55 o                         
  -1   3   5          0.00          3.26         0.57 o                         
   0   3   5       1485.49       1441.96         9.75 o                         
   1   3   5        768.85        766.67         5.50 o                         
   2   3   5         11.24          9.57         0.49 o                         
   3   3   5         11.46          7.09         0.42 o                         
   4   3   5        344.83        351.32         3.86 o                         
   5   3   5        638.02        671.50         6.59 o                         
   6   3   5          4.98          3.72         0.48 o                         
   7   3   5         56.99         57.75         1.14 o                         
   8   3   5         76.53         65.39         1.43 o                         
   9   3   5        104.19         99.72         6.06 o                         
  10   3   5       1051.33       1037.89        15.79 o                         
  11   3   5         71.81         80.01         3.03 o                         
  12   3   5         16.04         14.31         1.92 o                         
  13   3   5          1.36          0.31         0.78 o                         
  14   3   5          0.06          0.64         0.92 o                         
 -13   4   5          9.05         11.16         1.26 o                         
 -12   4   5          2.41          2.45         0.96 o                         
 -11   4   5         88.12         86.46         2.57 o                         
 -10   4   5        327.16        353.36         5.63 o                         
  -9   4   5         97.08        104.27         2.24 o                         
  -8   4   5          4.23          2.77         0.51 o                         
  -7   4   5        166.47        161.19         2.35 o                         
  -6   4   5        371.50        351.55         4.04 o                         
  -5   4   5          1.37          0.74         0.29 o                         
  -4   4   5         25.99         21.56         1.02 o                         
  -3   4   5        122.83        119.96         1.49 o                         
  -2   4   5        113.61        102.02         1.43 o                         
  -1   4   5       1999.53       2016.14        15.30 o                         
   0   4   5          0.20          0.27         0.98 o                         
   1   4   5       3453.56       3409.10        27.20 o                         
   2   4   5         29.93         46.90         1.34 o                         
   3   4   5        120.13        126.73         2.23 o                         
   4   4   5          2.64          1.16         0.42 o                         
   5   4   5         17.51         16.29         0.79 o                         
   6   4   5         43.66         38.51         1.08 o                         
   7   4   5          8.61          8.92         0.79 o                         
   8   4   5          0.00         -0.78         0.78 o                         
   9   4   5          3.79          1.62         1.42 o                         
  10   4   5         54.01         69.32         2.70 o                         
  11   4   5        147.61        140.74         3.71 o                         
  12   4   5         10.44          8.69         1.82 o                         
  13   4   5          3.91          5.26         1.62 o                         
 -13   5   5         20.87         21.31         2.23 o                         
 -12   5   5          9.38          6.93         1.20 o                         
 -11   5   5          1.62          3.06         1.04 o                         
 -10   5   5        205.07        213.29         4.25 o                         
  -9   5   5         24.94         25.22         1.59 o                         
  -8   5   5          6.15          6.01         1.00 o                         
  -7   5   5        147.96        150.79         2.42 o                         
  -6   5   5        553.25        529.76         5.74 o                         
  -5   5   5         54.94         47.99         1.12 o                         
  -4   5   5         66.97         66.03         1.01 o                         
  -3   5   5         73.76         76.72         1.28 o                         
  -2   5   5         27.59         29.99         1.17 o                         
  -1   5   5        809.76        831.74         8.17 o                         
   0   5   5         95.33         95.21         1.99 o                         
   1   5   5         62.61         61.26         1.86 o                         
   2   5   5         20.44         15.13         1.39 o                         
   3   5   5        757.19        725.73         9.73 o                         
   4   5   5         44.28         48.88         3.28 o                         
   5   5   5          6.37          7.79         1.00 o                         
   6   5   5         95.85         91.63         2.19 o                         
   7   5   5          0.36         -0.20         0.38 o                         
   8   5   5         30.40         28.70         2.83 o                         
   9   5   5          2.76          4.04         1.82 o                         
  10   5   5         74.89         70.67         2.76 o                         
  11   5   5          0.03         -0.06         0.92 o                         
  12   5   5          5.10          7.28         2.02 o                         
  13   5   5          1.22          1.42         1.62 o                         
 -12   6   5         12.01         13.18         1.99 o                         
 -11   6   5          0.85          1.96         1.46 o                         
 -10   6   5        144.06        153.98         4.71 o                         
  -9   6   5         21.36         22.63         3.23 o                         
  -8   6   5         54.46         62.32         2.99 o                         
  -7   6   5         75.44         74.28         2.41 o                         
  -6   6   5        411.85        410.70         7.88 o                         
  -5   6   5        227.33        227.09         3.94 o                         
  -4   6   5          1.90          1.78         0.76 o                         
  -3   6   5         34.71         30.58         0.88 o                         
  -2   6   5        101.04         99.34         2.11 o                         
  -1   6   5        119.91        117.70         2.72 o                         
   0   6   5        261.91        236.69         4.12 o                         
   1   6   5         27.71         35.35         7.18 o                         
   2   6   5        322.06        355.61         5.52 o                         
   3   6   5        133.90        148.64        12.33 o                         
   4   6   5        306.97        322.84         6.35 o                         
   5   6   5        260.96        246.19         5.27 o                         
   6   6   5        111.36         98.56         3.01 o                         
   7   6   5          3.53          7.08         1.82 o                         
   8   6   5          0.06          0.20         1.42 o                         
   9   6   5          2.54         -0.20         1.62 o                         
  10   6   5          0.12         -0.92         0.92 o                         
  11   6   5          6.74          4.45         1.82 o                         
  12   6   5          0.05         -0.81         1.62 o                         
 -11   7   5          2.93          1.42         2.63 o                         
 -10   7   5          1.69          3.53         1.55 o                         
  -9   7   5         19.99         16.62         3.13 o                         
  -8   7   5          1.91          1.58         1.41 o                         
  -7   7   5          0.85         -0.21         1.21 o                         
  -6   7   5          7.97          8.28         1.15 o                         
  -5   7   5         36.80         37.11         1.75 o                         
  -4   7   5         68.77         67.43         1.86 o                         
  -3   7   5          0.90          2.12         0.67 o                         
  -2   7   5         32.35         29.52         1.13 o                         
  -1   7   5          2.88          2.07         0.94 o                         
   0   7   5          2.27          0.80         0.97 o                         
   1   7   5         11.07         13.27         2.98 o                         
   2   7   5          0.07          0.46         1.42 o                         
   3   7   5         15.46         19.29         1.70 o                         
   4   7   5         63.74         68.61         3.84 o                         
   5   7   5         44.96         51.18         5.05 o                         
   6   7   5         66.22         72.17         4.45 o                         
   7   7   5         15.71         18.40         2.63 o                         
   8   7   5          0.08         -0.81         1.62 o                         
   9   7   5          0.49          1.01         1.82 o                         
  10   7   5          0.15         -0.40         1.82 o                         
  11   7   5          2.87          5.86         2.22 o                         
 -10   8   5         51.34         61.21         3.71 o                         
  -9   8   5          0.37         -0.98         1.52 o                         
  -8   8   5          1.46         -0.64         1.35 o                         
  -7   8   5         25.38         26.36         2.36 o                         
  -6   8   5        150.80        161.94         4.93 o                         
  -5   8   5         23.07         20.08         2.07 o                         
  -4   8   5          1.59          0.51         0.92 o                         
  -3   8   5          1.86         -0.36         0.89 o                         
  -2   8   5          9.85         13.21         1.25 o                         
  -1   8   5         53.33         46.24         1.61 o                         
   0   8   5          3.02          3.50         0.76 o                         
   1   8   5         16.10         15.84         1.64 o                         
   2   8   5        256.37        262.52         5.59 o                         
   3   8   5        119.60        125.97         4.14 o                         
   4   8   5         74.30         71.77         6.06 o                         
   5   8   5         87.54         81.62         7.78 o                         
   6   8   5         13.26         13.34         2.83 o                         
   7   8   5          4.69          7.48         2.43 o                         
   8   8   5          2.86          2.43         2.22 o                         
   9   8   5         16.34         16.37         2.83 o                         
  -8   9   5         18.97         19.54         2.73 o                         
  -7   9   5         10.92          7.89         1.78 o                         
  -6   9   5         14.73         11.93         2.00 o                         
  -5   9   5          0.42         -0.51         1.43 o                         
  -4   9   5         38.15         36.73         3.23 o                         
  -3   9   5         20.42         19.21         1.63 o                         
  -2   9   5          7.89          7.73         1.24 o                         
  -1   9   5        118.91        125.64         3.41 o                         
   0   9   5         62.92         62.35         1.98 o                         
   1   9   5         33.74         33.13         1.60 o                         
   2   9   5         24.21         20.91         1.43 o                         
   3   9   5          0.38          2.16         1.11 o                         
   4   9   5          5.85          8.03         1.70 o                         
   5   9   5          5.08          6.82         1.70 o                         
   6   9   5          6.82         10.96         1.93 o                         
   7   9   5         11.28         10.90         2.00 o                         
   8   9   5          6.63          5.46         1.86 o                         
  -5  10   5          2.29          1.18         1.55 o                         
  -4  10   5          1.49          0.20         2.63 o                         
  -3  10   5          1.23          0.98         1.24 o                         
  -2  10   5          2.28         -0.47         1.21 o                         
  -1  10   5         21.05         19.33         1.88 o                         
   0  10   5         14.37         14.92         1.80 o                         
   1  10   5         63.77         57.10         2.61 o                         
   2  10   5          1.19          0.54         1.10 o                         
   3  10   5          3.33          1.45         2.53 o                         
   4  10   5          0.00          1.62         3.03 o                         
   5  10   5          0.36          0.14         1.46 o                         
 -14   0   6          7.58          4.89         1.21 o                         
 -13   0   6          0.19          0.48         0.92 o                         
 -12   0   6         29.95         34.23         3.03 o                         
 -11   0   6        172.59        157.51         3.85 o                         
 -10   0   6        109.41        113.70         3.07 o                         
  -9   0   6          5.07          3.59         0.86 o                         
  -8   0   6         13.12         17.10         1.50 o                         
  -7   0   6         27.24         22.07         0.88 o                         
  -6   0   6        423.44        418.05         4.92 o                         
  -5   0   6         26.40         32.86         1.08 o                         
  -4   0   6        456.84        513.37         5.81 o                         
  -3   0   6        101.54        106.51         2.91 o                         
  -2   0   6       1382.69       1495.24        12.32 o                         
  -1   0   6       1298.49       1285.78        11.72 o                         
   0   0   6        554.84        673.97        12.81 o                         
   1   0   6        335.49        322.50         4.59 o                         
   2   0   6        314.16        365.56         4.40 o                         
   3   0   6        294.54        268.59         3.49 o                         
   4   0   6        209.96        229.11         3.10 o                         
   5   0   6        139.17        138.27         2.21 o                         
   6   0   6        612.53        652.44         7.19 o                         
   7   0   6          1.72          0.70         0.54 o                         
   8   0   6         60.82         67.35         1.89 o                         
   9   0   6        368.80        364.36         5.59 o                         
  10   0   6         95.47         79.50         2.70 o                         
  11   0   6         92.66         90.30         2.91 o                         
  12   0   6         28.41         25.51         1.70 o                         
  13   0   6         10.02         15.53         1.41 o                         
  14   0   6         38.35         50.94         3.03 o                         
 -14   1   6          2.32         -0.20         0.70 o                         
 -13   1   6          1.12          1.05         0.67 o                         
 -12   1   6         45.37         44.37         1.56 o                         
 -11   1   6         11.79          8.73         0.93 o                         
 -10   1   6         22.12         16.15         0.95 o                         
  -9   1   6          0.51          0.03         0.30 o                         
  -8   1   6         72.29         75.65         1.24 o                         
  -7   1   6         30.41         36.54         0.83 o                         
  -6   1   6        220.83        191.03         2.05 o                         
  -5   1   6        391.56        384.97         3.23 o                         
  -4   1   6        249.46        248.32         2.30 o                         
  -3   1   6        109.16        120.29         1.52 o                         
  -2   1   6        946.84        917.87         6.88 o                         
  -1   1   6         36.03         45.96         0.74 o                         
   0   1   6       1730.82       1901.23        14.80 o                         
   1   1   6       1216.07       1238.34        10.31 o                         
   2   1   6          0.74          1.04         0.28 o                         
   3   1   6         55.95         54.10         0.98 o                         
   4   1   6          8.82          6.98         0.42 o                         
   5   1   6       1006.91       1047.17         7.75 o                         
   6   1   6        175.02        186.24         1.92 o                         
   7   1   6          8.63          6.48         0.44 o                         
   8   1   6         91.37         88.91         1.52 o                         
   9   1   6         50.90         45.33         1.52 o                         
  10   1   6         44.51         41.06         1.50 o                         
  11   1   6          1.10          0.09         0.65 o                         
  12   1   6          0.07          0.19         0.58 o                         
  13   1   6          4.52          4.25         0.85 o                         
  14   1   6          0.35          0.81         1.21 o                         
 -14   2   6          0.28          2.99         0.94 o                         
 -13   2   6         30.35         32.69         2.11 o                         
 -12   2   6          8.37          7.22         0.81 o                         
 -11   2   6          4.00          2.78         0.67 o                         
 -10   2   6        134.09        123.71         2.35 o                         
  -9   2   6         37.54         34.10         1.04 o                         
  -8   2   6         14.13         16.70         0.52 o                         
  -7   2   6         79.95         76.77         0.98 o                         
  -6   2   6         73.11         79.19         1.01 o                         
  -5   2   6        138.53        143.98         1.48 o                         
  -4   2   6          2.17          3.26         0.35 o                         
  -3   2   6        585.11        613.87         4.78 o                         
  -2   2   6        416.16        461.58         3.77 o                         
  -1   2   6        513.34        607.89         4.79 o                         
   0   2   6        635.43        691.92         5.35 o                         
   1   2   6        118.69        127.55         2.16 o                         
   2   2   6          0.80          0.59         0.29 o                         
   3   2   6         73.38         66.47         1.12 o                         
   4   2   6         11.51         13.97         0.81 o                         
   5   2   6        268.51        279.56         3.23 o                         
   6   2   6         14.29         13.09         0.63 o                         
   7   2   6          1.58          1.35         0.38 o                         
   8   2   6         23.74         28.88         1.05 o                         
   9   2   6        637.99        594.53         7.02 o                         
  10   2   6         35.75         36.64         2.03 o                         
  11   2   6         56.80         49.00         1.65 o                         
  12   2   6          0.53          0.61         0.73 o                         
  13   2   6          3.32          3.06         0.85 o                         
  14   2   6          6.12          7.79         1.14 o                         
 -14   3   6          1.85          4.05         1.01 o                         
 -13   3   6          0.03          0.06         0.82 o                         
 -12   3   6         21.24         24.31         1.51 o                         
 -11   3   6          0.87          1.31         0.82 o                         
 -10   3   6          1.19          0.46         0.79 o                         
  -9   3   6          0.80         -0.08         0.40 o                         
  -8   3   6          6.08          6.12         0.44 o                         
  -7   3   6          0.02          0.19         0.51 o                         
  -6   3   6          0.09          0.47         0.29 o                         
  -5   3   6          0.01         -0.01         0.29 o                         
  -4   3   6        660.32        636.68         5.33 o                         
  -3   3   6        120.44        125.89         1.69 o                         
  -2   3   6         45.27         41.92         0.90 o                         
  -1   3   6        149.95        163.79         2.65 o                         
   0   3   6         77.46         67.39         1.39 o                         
   1   3   6          4.38          3.98         0.55 o                         
   2   3   6         25.22         27.75         0.83 o                         
   3   3   6         53.57         63.14         1.24 o                         
   4   3   6         64.32         61.49         1.23 o                         
   5   3   6         21.44         25.45         0.93 o                         
   6   3   6        159.91        150.85         2.23 o                         
   7   3   6          0.09          2.66         0.41 o                         
   8   3   6          0.01         -0.01         0.53 o                         
   9   3   6         58.67         54.91         2.09 o                         
  10   3   6         48.02         61.27         2.57 o                         
  11   3   6          0.23          0.81         1.00 o                         
  12   3   6         15.78         13.52         1.16 o                         
  13   3   6          0.56         -0.08         0.92 o                         
 -13   4   6          6.93          7.89         1.14 o                         
 -12   4   6          0.18          0.87         0.90 o                         
 -11   4   6          5.86          5.73         1.06 o                         
 -10   4   6        104.62        100.94         2.83 o                         
  -9   4   6         10.71          9.52         1.09 o                         
  -8   4   6          0.33         -0.58         0.58 o                         
  -7   4   6        694.11        652.24         6.16 o                         
  -6   4   6        310.59        316.00         3.36 o                         
  -5   4   6        364.85        352.71         3.63 o                         
  -4   4   6        158.14        161.07         1.87 o                         
  -3   4   6         21.33         22.72         0.76 o                         
  -2   4   6          0.31          0.40         0.33 o                         
  -1   4   6        376.45        419.43         4.49 o                         
   0   4   6        577.11        565.56         5.35 o                         
   1   4   6        884.82        892.32        16.27 o                         
   2   4   6         13.80         16.13         0.96 o                         
   3   4   6         15.91         14.22         0.91 o                         
   4   4   6         82.16         73.98         1.78 o                         
   5   4   6         32.34         34.93         1.30 o                         
   6   4   6          7.07          4.20         0.61 o                         
   7   4   6        113.37        117.60         2.41 o                         
   8   4   6          0.43         -0.40         1.21 o                         
   9   4   6        169.53        152.73         6.37 o                         
  10   4   6         11.66         14.83         1.50 o                         
  11   4   6         30.33         30.87         2.07 o                         
  12   4   6          0.03         -0.55         1.19 o                         
  13   4   6          0.89          1.21         1.62 o                         
 -12   5   6          0.36         -0.30         1.03 o                         
 -11   5   6         31.58         34.40         4.54 o                         
 -10   5   6         90.99         98.60         2.91 o                         
  -9   5   6         14.04         14.28         1.37 o                         
  -8   5   6          3.13          3.66         0.82 o                         
  -7   5   6         25.41         25.07         1.90 o                         
  -6   5   6        101.08        102.79         2.08 o                         
  -5   5   6         79.09         76.48         1.43 o                         
  -4   5   6         94.47         76.31         1.31 o                         
  -3   5   6         38.30         31.05         0.87 o                         
  -2   5   6          4.79          3.33         0.56 o                         
  -1   5   6         72.61         72.56         1.62 o                         
   0   5   6        344.24        339.69         4.60 o                         
   1   5   6          1.34          5.16         1.17 o                         
   2   5   6         41.99         41.42         1.79 o                         
   3   5   6        746.44        739.04         9.76 o                         
   4   5   6        711.66        702.12        11.42 o                         
   5   5   6        576.11        582.04         8.15 o                         
   6   5   6         43.50         52.19         1.84 o                         
   7   5   6         79.86         83.77         2.82 o                         
   8   5   6          1.83          1.42         1.62 o                         
   9   5   6         66.87         67.52         4.25 o                         
  10   5   6         34.23         37.91         2.42 o                         
  11   5   6         55.37         51.15         2.62 o                         
  12   5   6         11.29          8.89         2.22 o                         
 -12   6   6         11.31         11.29         1.94 o                         
 -11   6   6         29.50         26.79         2.47 o                         
 -10   6   6          1.67          2.86         1.18 o                         
  -9   6   6          9.83         13.51         1.47 o                         
  -8   6   6         13.79         19.99         1.63 o                         
  -7   6   6          0.17         -0.86         0.86 o                         
  -6   6   6         23.74         24.17         1.43 o                         
  -5   6   6         99.93        102.19         2.01 o                         
  -4   6   6         21.99         20.27         0.72 o                         
  -3   6   6         13.50         14.22         0.74 o                         
  -2   6   6         13.26         12.47         1.17 o                         
  -1   6   6          1.85          2.43         1.52 o                         
   0   6   6        816.12        784.97        10.39 o                         
   1   6   6         50.82         53.16         3.44 o                         
   2   6   6        457.52        464.64         8.50 o                         
   3   6   6         87.20        111.48        14.55 o                         
   4   6   6         27.34         24.65         6.87 o                         
   5   6   6         36.46         31.87         2.07 o                         
   6   6   6          9.16         10.01         1.35 o                         
   7   6   6         18.43         16.37         2.43 o                         
   8   6   6          1.08         -0.61         1.62 o                         
   9   6   6         37.52         29.31         3.23 o                         
  10   6   6          0.47         -0.97         0.97 o                         
  11   6   6          2.03          3.23         1.82 o                         
 -10   7   6          2.54          5.14         1.70 o                         
  -9   7   6         18.15         20.36         2.21 o                         
  -8   7   6         34.26         30.96         2.43 o                         
  -7   7   6          4.68          2.11         1.35 o                         
  -6   7   6         67.44         59.94         2.64 o                         
  -5   7   6          3.33          5.54         1.07 o                         
  -4   7   6          4.62          1.91         0.95 o                         
  -3   7   6         42.20         41.32         1.35 o                         
  -2   7   6         38.09         34.03         1.86 o                         
  -1   7   6          3.72          5.39         1.41 o                         
   0   7   6         57.64         69.97         2.43 o                         
   1   7   6        162.83        180.17         3.80 o                         
   2   7   6        145.62        142.87         8.29 o                         
   3   7   6        101.42        105.11         3.63 o                         
   4   7   6         37.64         37.76         2.43 o                         
   5   7   6         18.12         18.46         2.53 o                         
   6   7   6         60.47         61.65         4.45 o                         
   7   7   6          5.94          5.86         2.22 o                         
   8   7   6          9.76          7.08         2.02 o                         
   9   7   6         20.83         24.26         3.23 o                         
  10   7   6          0.54         -1.82         1.82 o                         
  -9   8   6          4.83         10.77         2.00 o                         
  -8   8   6          0.17          0.00         1.57 o                         
  -7   8   6          0.43          1.31         1.43 o                         
  -6   8   6          0.59          0.71         1.43 o                         
  -5   8   6         17.47         15.45         1.55 o                         
  -4   8   6         12.46         11.85         1.41 o                         
  -3   8   6          3.79          1.51         1.01 o                         
  -2   8   6         21.02         18.34         1.12 o                         
  -1   8   6          6.34          4.60         0.82 o                         
   0   8   6          2.06          0.93         1.04 o                         
   1   8   6          1.66          0.33         1.46 o                         
   2   8   6          0.28          2.61         1.35 o                         
   3   8   6          3.07          2.36         2.32 o                         
   4   8   6         37.70         42.14         3.54 o                         
   5   8   6          7.76          9.10         2.43 o                         
   6   8   6         16.26         19.00         3.03 o                         
   7   8   6         16.21         10.71         2.63 o                         
   8   8   6          7.24          4.65         2.22 o                         
   9   8   6         21.55         27.09         3.64 o                         
  -7   9   6          5.71          4.91         1.78 o                         
  -6   9   6         12.26          9.49         1.93 o                         
  -5   9   6          0.36         -1.11         1.43 o                         
  -4   9   6         16.75         18.98         2.52 o                         
  -3   9   6          2.88          1.41         1.12 o                         
  -2   9   6         14.89         14.35         1.54 o                         
  -1   9   6          7.65          3.84         1.24 o                         
   0   9   6         19.69         18.92         1.29 o                         
   1   9   6         23.06         24.63         1.49 o                         
   2   9   6          9.33          8.84         1.85 o                         
   3   9   6         31.85         28.85         1.85 o                         
   4   9   6         28.21         26.91         3.44 o                         
   5   9   6          3.18          3.49         1.55 o                         
   6   9   6          6.47          5.40         1.70 o                         
   7   9   6          3.26          5.46         1.86 o                         
  -4  10   6          0.18         -0.06         1.64 o                         
  -3  10   6          1.69          2.13         1.64 o                         
  -2  10   6          0.00         -1.05         1.05 o                         
  -1  10   6          0.42          0.23         1.16 o                         
   0  10   6          1.09         -1.09         1.09 o                         
   1  10   6          1.47          1.29         1.19 o                         
   2  10   6          0.09         -0.38         1.03 o                         
   3  10   6          2.63          1.23         2.22 o                         
   4  10   6          0.08          0.78         1.50 o                         
 -14   1   7          5.20          5.51         1.06 o                         
 -13   1   7          3.29          2.13         0.75 o                         
 -12   1   7         57.27         49.68         1.69 o                         
 -11   1   7         39.57         37.58         1.51 o                         
 -10   1   7          2.44          1.63         0.67 o                         
  -9   1   7         11.07         11.68         0.93 o                         
  -8   1   7         88.50         94.82         1.60 o                         
  -7   1   7         46.41         51.28         1.06 o                         
  -6   1   7         72.60         67.70         1.19 o                         
  -5   1   7        462.29        442.76         4.01 o                         
  -4   1   7          5.12          5.21         0.51 o                         
  -3   1   7        552.17        552.14         5.20 o                         
  -2   1   7          4.39          4.95         0.44 o                         
  -1   1   7        307.33        322.89         6.47 o                         
   0   1   7         15.48         12.74         0.72 o                         
   1   1   7        229.77        229.52         2.86 o                         
   2   1   7         42.45         45.17         0.96 o                         
   3   1   7        517.99        546.22         4.78 o                         
   4   1   7        482.67        526.79         4.36 o                         
   5   1   7        133.10        141.52         1.68 o                         
   6   1   7        594.05        612.50         4.95 o                         
   7   1   7         45.00         47.36         1.19 o                         
   8   1   7        190.33        188.02         2.56 o                         
   9   1   7        176.02        164.96         2.95 o                         
  10   1   7         56.98         50.99         2.80 o                         
  11   1   7         13.58         13.42         1.04 o                         
  12   1   7          1.12          1.47         0.75 o                         
  13   1   7          0.76          1.09         0.75 o                         
 -13   2   7          7.75         10.26         1.18 o                         
 -12   2   7         13.29         14.51         1.08 o                         
 -11   2   7          0.93         -0.26         0.65 o                         
 -10   2   7          0.77          0.52         0.64 o                         
  -9   2   7          0.08         -0.01         0.49 o                         
  -8   2   7        398.45        400.91         3.70 o                         
  -7   2   7         18.67         14.97         0.58 o                         
  -6   2   7        389.45        381.90         3.34 o                         
  -5   2   7        271.24        264.64         2.52 o                         
  -4   2   7         21.60         22.03         0.68 o                         
  -3   2   7         72.25         65.87         1.09 o                         
  -2   2   7         46.76         41.92         0.99 o                         
  -1   2   7        202.99        232.84         2.71 o                         
   0   2   7          9.61          3.35         0.55 o                         
   1   2   7        436.09        487.97         5.19 o                         
   2   2   7         64.18         61.23         1.35 o                         
   3   2   7         60.45         54.69         1.18 o                         
   4   2   7         87.43         74.78         1.40 o                         
   5   2   7        105.08        105.05         1.66 o                         
   6   2   7        137.18        136.96         1.83 o                         
   7   2   7          0.15          0.55         0.41 o                         
   8   2   7          2.84          1.87         0.45 o                         
   9   2   7          6.76          3.16         0.80 o                         
  10   2   7         14.27         16.87         1.15 o                         
  11   2   7         14.42         13.90         1.08 o                         
  12   2   7          9.94         11.80         1.04 o                         
  13   2   7         38.18         39.46         1.93 o                         
 -13   3   7          2.58          5.28         1.14 o                         
 -12   3   7          3.96          2.32         0.94 o                         
 -11   3   7          4.85          4.27         1.04 o                         
 -10   3   7          2.53          1.87         0.67 o                         
  -9   3   7          1.77          0.86         0.57 o                         
  -8   3   7         46.45         45.07         1.78 o                         
  -7   3   7        233.32        244.68         2.41 o                         
  -6   3   7        236.08        239.75         2.46 o                         
  -5   3   7       1428.47       1403.58        10.25 o                         
  -4   3   7         20.08         24.43         0.73 o                         
  -3   3   7        255.16        260.69         2.70 o                         
  -2   3   7         18.70         20.64         0.95 o                         
  -1   3   7        324.87        361.43         4.14 o                         
   0   3   7        665.97        651.99         6.65 o                         
   1   3   7          0.01         -0.15         0.67 o                         
   2   3   7        300.98        294.07         4.02 o                         
   3   3   7        572.82        555.08         5.86 o                         
   4   3   7        839.11        853.96         8.40 o                         
   5   3   7        205.84        209.33         3.20 o                         
   6   3   7          1.27          2.72         0.52 o                         
   7   3   7         79.45         74.67         1.48 o                         
   8   3   7        167.42        167.38         3.57 o                         
   9   3   7         17.49         13.02         1.24 o                         
  10   3   7         55.74         55.36         1.88 o                         
  11   3   7          4.03          3.14         0.81 o                         
  12   3   7         40.28         40.62         1.94 o                         
  13   3   7          9.89         15.62         2.63 o                         
 -13   4   7          5.59          5.16         1.18 o                         
 -12   4   7          0.32         -0.90         0.90 o                         
 -11   4   7         66.40         75.83         2.63 o                         
 -10   4   7         25.12         28.94         1.74 o                         
  -9   4   7         35.10         40.54         2.93 o                         
  -8   4   7        142.88        147.09         2.81 o                         
  -7   4   7        331.70        323.50         4.01 o                         
  -6   4   7         85.96         89.65         1.47 o                         
  -5   4   7        112.92        115.34         1.75 o                         
  -4   4   7         59.59         61.45         1.45 o                         
  -3   4   7         11.86         11.63         0.63 o                         
  -2   4   7         48.39         50.74         1.15 o                         
  -1   4   7         12.23         18.10         0.82 o                         
   0   4   7        208.49        215.63         2.96 o                         
   1   4   7          3.89          3.26         0.68 o                         
   2   4   7        191.20        203.88         3.26 o                         
   3   4   7         36.19         40.54         1.58 o                         
   4   4   7        184.29        174.99         3.49 o                         
   5   4   7         14.80         18.88         1.31 o                         
   6   4   7        132.40        122.12         2.41 o                         
   7   4   7         17.54         14.09         1.12 o                         
   8   4   7         53.68         49.69         2.93 o                         
   9   4   7          0.14          0.98         0.86 o                         
  10   4   7         41.08         45.24         2.93 o                         
  11   4   7          0.00          0.51         1.42 o                         
  12   4   7          0.00         -0.01         0.89 o                         
 -12   5   7         26.45         36.67         2.15 o                         
 -11   5   7          7.15         13.67         1.59 o                         
 -10   5   7          8.33          9.23         1.30 o                         
  -9   5   7         77.27         75.09         2.63 o                         
  -8   5   7          1.42          4.00         0.82 o                         
  -7   5   7          6.71          8.22         0.80 o                         
  -6   5   7         52.52         49.24         1.77 o                         
  -5   5   7        121.13        106.00         2.07 o                         
  -4   5   7         94.32         87.85         1.69 o                         
  -3   5   7         93.26         93.28         1.78 o                         
  -2   5   7         21.30         18.87         0.81 o                         
  -1   5   7         12.41          7.66         0.75 o                         
   0   5   7          5.09          7.17         0.86 o                         
   1   5   7         34.78         39.32         1.43 o                         
   2   5   7          0.12          0.15         0.85 o                         
   3   5   7        158.53        155.69         3.38 o                         
   4   5   7        505.34        495.88         7.27 o                         
   5   5   7        189.91        186.70         3.79 o                         
   6   5   7         43.62         37.32         3.07 o                         
   7   5   7          4.01          1.01         1.62 o                         
   8   5   7         43.77         44.67         3.84 o                         
   9   5   7        235.26        241.04         5.71 o                         
  10   5   7          0.06         -0.88         2.22 o                         
  11   5   7        119.71        127.10         3.99 o                         
  12   5   7          0.05          2.43         1.82 o                         
 -11   6   7        103.02        116.91         3.60 o                         
 -10   6   7         14.62         20.23         1.77 o                         
  -9   6   7          7.82          6.35         1.27 o                         
  -8   6   7          4.45          4.14         1.12 o                         
  -7   6   7         30.55         25.62         1.78 o                         
  -6   6   7         43.79         39.31         1.64 o                         
  -5   6   7          8.58          9.31         0.99 o                         
  -4   6   7         18.18         18.61         0.99 o                         
  -3   6   7         13.78         11.11         1.06 o                         
  -2   6   7        343.50        333.94         4.82 o                         
  -1   6   7        109.03         90.72         4.95 o                         
   0   6   7       1294.82       1303.64        20.82 o                         
   1   6   7        378.60        408.51        24.01 o                         
   2   6   7        246.93        285.56         9.50 o                         
   3   6   7          0.20          1.42         1.62 o                         
   4   6   7          2.29          4.60         1.26 o                         
   5   6   7          9.28          8.05         1.35 o                         
   6   6   7         10.68         10.11         2.22 o                         
   7   6   7          6.03          3.64         1.82 o                         
   8   6   7         21.45         23.25         2.83 o                         
   9   6   7         28.36         30.73         3.44 o                         
  10   6   7         65.46         64.40         4.25 o                         
  11   6   7          0.43          1.82         2.02 o                         
 -10   7   7         31.59         42.14         3.05 o                         
  -9   7   7          0.80          1.69         1.50 o                         
  -8   7   7         15.82         18.48         2.21 o                         
  -7   7   7         22.56         19.73         2.13 o                         
  -6   7   7          6.88          5.55         1.64 o                         
  -5   7   7          6.12          3.78         1.80 o                         
  -4   7   7         13.83         14.47         1.39 o                         
  -3   7   7          8.07          6.68         1.12 o                         
  -2   7   7          0.44         -0.15         0.92 o                         
  -1   7   7          7.06          4.93         1.12 o                         
   0   7   7          7.36          9.59         1.64 o                         
   1   7   7          0.36          1.48         1.05 o                         
   2   7   7          1.82          3.03         1.29 o                         
   3   7   7          1.36          0.92         1.52 o                         
   4   7   7          3.76          2.61         1.26 o                         
   5   7   7          3.79          3.26         1.26 o                         
   6   7   7          3.68          4.45         2.02 o                         
   7   7   7         21.70         26.68         3.44 o                         
   8   7   7          5.73          6.87         2.43 o                         
   9   7   7          0.26          1.42         2.02 o                         
  -8   8   7          1.49         -1.11         1.43 o                         
  -7   8   7          1.74          2.84         2.12 o                         
  -6   8   7         10.83         11.04         1.93 o                         
  -5   8   7          0.72          1.62         1.43 o                         
  -4   8   7         32.98         30.48         2.11 o                         
  -3   8   7         56.18         49.49         4.01 o                         
  -2   8   7         51.94         49.79         2.37 o                         
  -1   8   7        117.98        108.49         3.22 o                         
   0   8   7        100.83        118.44         4.05 o                         
   1   8   7        223.52        212.04         4.43 o                         
   2   8   7         95.59        120.01         6.27 o                         
   3   8   7         42.06         47.02         2.99 o                         
   4   8   7         72.15         74.56         3.42 o                         
   5   8   7          5.95          9.70         2.63 o                         
   6   8   7          0.48          2.02         2.02 o                         
   7   8   7         14.01          9.30         2.63 o                         
   8   8   7          0.25         -0.20         2.22 o                         
  -6   9   7         38.56         42.67         3.13 o                         
  -5   9   7         31.70         26.51         2.93 o                         
  -4   9   7         11.94          9.65         1.93 o                         
  -3   9   7          1.96         -0.25         1.11 o                         
  -2   9   7          1.91         -0.01         1.12 o                         
  -1   9   7         28.08         27.67         1.94 o                         
   0   9   7         27.51         26.72         1.98 o                         
   1   9   7          6.58          5.86         1.04 o                         
   2   9   7          6.48          6.33         2.83 o                         
   3   9   7         50.38         55.71         6.97 o                         
   4   9   7         40.26         42.65         4.45 o                         
   5   9   7          2.57         -0.61         2.43 o                         
   6   9   7         57.77         60.85         5.46 o                         
  -2  10   7          1.05         -0.24         1.39 o                         
  -1  10   7          0.34          0.39         1.20 o                         
   0  10   7          2.51          2.25         1.31 o                         
   1  10   7          5.54          3.82         1.36 o                         
   2  10   7          0.50         -1.01         2.22 o                         
 -13   0   8          1.51          0.81         1.14 o                         
 -12   0   8          4.86          4.00         1.82 o                         
 -11   0   8         19.99         19.00         1.72 o                         
 -10   0   8         20.12         12.44         1.43 o                         
  -9   0   8        103.33         97.25         7.78 o                         
  -8   0   8        227.19        235.58         3.94 o                         
  -7   0   8         73.42         77.43         2.13 o                         
  -6   0   8         45.36         44.87         1.70 o                         
  -5   0   8          6.76          6.12         0.85 o                         
  -4   0   8         11.40         11.53         0.97 o                         
  -3   0   8          8.99          3.95         1.11 o                         
  -2   0   8        866.14        903.15        14.01 o                         
  -1   0   8       3849.21       4085.82        56.60 o                         
   0   0   8        278.93        341.88         6.36 o                         
   1   0   8          7.89         15.73         1.35 o                         
   2   0   8        147.50        154.87         3.07 o                         
   3   0   8         63.71         70.07         2.13 o                         
   4   0   8        101.30         97.76         2.01 o                         
   5   0   8         50.96         47.40         1.42 o                         
   6   0   8         87.76         88.79         1.92 o                         
   7   0   8         26.12         28.48         1.18 o                         
   8   0   8        113.59        111.02         3.50 o                         
   9   0   8        332.17        327.47         6.78 o                         
  10   0   8         57.15         48.68         2.64 o                         
  11   0   8          0.02         -1.00         1.00 o                         
  12   0   8         29.89         29.08         2.13 o                         
  13   0   8         38.73         38.82         2.50 o                         
 -13   1   8          4.81          5.16         0.96 o                         
 -12   1   8         32.88         29.00         1.43 o                         
 -11   1   8          8.21          8.56         1.05 o                         
 -10   1   8          5.26          2.91         0.78 o                         
  -9   1   8         16.15         12.61         1.01 o                         
  -8   1   8         15.86         14.88         0.80 o                         
  -7   1   8         23.22         20.45         0.82 o                         
  -6   1   8          2.33          2.08         0.51 o                         
  -5   1   8         48.87         44.69         1.15 o                         
  -4   1   8         86.57         75.00         2.18 o                         
  -3   1   8         69.61         77.84         1.70 o                         
  -2   1   8          6.83          3.86         0.55 o                         
  -1   1   8          1.53         -0.41         0.81 o                         
   0   1   8        265.43        277.31         3.47 o                         
   1   1   8         54.96         52.63         1.36 o                         
   2   1   8        315.33        319.35         3.85 o                         
   3   1   8          4.01          2.77         0.57 o                         
   4   1   8         18.70         16.54         0.69 o                         
   5   1   8          0.45          0.24         0.35 o                         
   6   1   8          0.86          0.44         0.36 o                         
   7   1   8          5.66          4.41         0.45 o                         
   8   1   8          0.50         -0.50         0.68 o                         
   9   1   8        153.84        141.33         2.87 o                         
  10   1   8         33.99         29.82         1.45 o                         
  11   1   8         20.34         17.29         1.22 o                         
  12   1   8          0.04          0.22         0.75 o                         
  13   1   8          0.22          1.07         0.78 o                         
 -13   2   8          3.06          1.13         0.97 o                         
 -12   2   8         12.11         10.26         1.24 o                         
 -11   2   8          5.28          7.52         1.02 o                         
 -10   2   8          2.91          1.12         0.70 o                         
  -9   2   8         10.26          9.41         0.84 o                         
  -8   2   8        112.02        100.32         1.52 o                         
  -7   2   8         84.74         81.11         1.33 o                         
  -6   2   8        371.63        357.09         3.54 o                         
  -5   2   8        126.44        127.64         3.05 o                         
  -4   2   8          0.19          0.20         0.42 o                         
  -3   2   8          2.76          2.51         0.50 o                         
  -2   2   8        362.54        343.87         3.72 o                         
  -1   2   8        154.15        172.28         2.58 o                         
   0   2   8         26.29         21.33         0.96 o                         
   1   2   8          0.12          0.13         0.47 o                         
   2   2   8          0.02          0.30         0.48 o                         
   3   2   8        120.73        122.99         2.11 o                         
   4   2   8          0.44          0.64         0.52 o                         
   5   2   8          7.41          8.93         0.68 o                         
   6   2   8          0.40          0.36         0.41 o                         
   7   2   8         43.95         50.76         1.39 o                         
   8   2   8          8.28          6.39         0.90 o                         
   9   2   8         53.85         50.17         1.84 o                         
  10   2   8         28.89         25.92         1.43 o                         
  11   2   8         22.05         21.36         1.33 o                         
  12   2   8          1.51          1.88         0.82 o                         
 -13   3   8         11.31          9.97         1.36 o                         
 -12   3   8          3.56          3.76         1.06 o                         
 -11   3   8          9.58          9.42         1.27 o                         
 -10   3   8          0.30          0.19         0.92 o                         
  -9   3   8          0.21          0.55         0.89 o                         
  -8   3   8         27.51         24.07         1.37 o                         
  -7   3   8        138.57        128.07         1.97 o                         
  -6   3   8         98.73         93.09         1.73 o                         
  -5   3   8         21.56         18.64         0.89 o                         
  -4   3   8          8.18          8.57         0.75 o                         
  -3   3   8          1.38          2.16         0.50 o                         
  -2   3   8         47.81         45.91         1.24 o                         
  -1   3   8         91.68        105.44         1.81 o                         
   0   3   8          7.06          8.71         0.82 o                         
   1   3   8         43.25         38.41         1.46 o                         
   2   3   8         60.80         54.91         2.19 o                         
   3   3   8        502.96        486.69         6.09 o                         
   4   3   8          0.74          0.60         0.70 o                         
   5   3   8         46.43         46.70         1.75 o                         
   6   3   8         52.18         51.52         1.63 o                         
   7   3   8          0.24         -0.54         0.54 o                         
   8   3   8          0.20          0.20         0.73 o                         
   9   3   8         14.17         15.22         1.21 o                         
  10   3   8          0.48          0.53         0.77 o                         
  11   3   8          8.15          7.45         1.03 o                         
  12   3   8          0.96          1.26         0.97 o                         
 -12   4   8          0.22          0.73         1.07 o                         
 -11   4   8          0.77          1.32         1.09 o                         
 -10   4   8         10.12         11.08         1.35 o                         
  -9   4   8          0.22          0.78         0.92 o                         
  -8   4   8          0.19          0.00         0.70 o                         
  -7   4   8          0.76          0.88         0.63 o                         
  -6   4   8         61.69         58.46         1.42 o                         
  -5   4   8        526.61        523.67         4.79 o                         
  -4   4   8         18.21         14.20         0.71 o                         
  -3   4   8         12.09         14.24         0.86 o                         
  -2   4   8         39.39         38.43         1.31 o                         
  -1   4   8         18.34         10.48         0.79 o                         
   0   4   8          6.48          5.08         0.70 o                         
   1   4   8        180.64        176.12         3.05 o                         
   2   4   8          0.17          0.12         0.65 o                         
   3   4   8          5.57          5.27         0.85 o                         
   4   4   8        426.86        412.00         5.50 o                         
   5   4   8         43.26         45.44         2.11 o                         
   6   4   8        104.50        103.88         2.76 o                         
   7   4   8          1.52          1.52         1.14 o                         
   8   4   8          9.72          4.65         1.05 o                         
   9   4   8         11.74         13.28         2.61 o                         
  10   4   8         38.90         35.82         2.05 o                         
  11   4   8          0.51         -0.89         0.89 o                         
  12   4   8          1.44          2.55         1.01 o                         
 -11   5   8         11.20          8.20         1.54 o                         
 -10   5   8         61.54         73.19         2.83 o                         
  -9   5   8          0.56          0.40         1.03 o                         
  -8   5   8         27.75         24.91         1.71 o                         
  -7   5   8         23.87         22.12         1.40 o                         
  -6   5   8          0.02         -0.30         0.60 o                         
  -5   5   8          3.20          2.77         0.78 o                         
  -4   5   8          6.47          5.62         0.71 o                         
  -3   5   8          0.17          0.64         1.20 o                         
  -2   5   8         42.55         39.81         1.45 o                         
  -1   5   8          4.21          3.49         0.72 o                         
   0   5   8         89.38         94.52         2.26 o                         
   1   5   8          5.98          5.61         1.05 o                         
   2   5   8        315.12        316.31         4.62 o                         
   3   5   8          2.54          3.10         0.93 o                         
   4   5   8         27.64         33.12         1.83 o                         
   5   5   8         73.87         74.33         2.46 o                         
   6   5   8         15.46         11.29         1.18 o                         
   7   5   8         23.00         19.41         1.93 o                         
   8   5   8          0.17         -0.20         1.62 o                         
   9   5   8        158.03        157.33         6.47 o                         
  10   5   8         64.13         73.57         5.26 o                         
  11   5   8         50.81         49.92         2.99 o                         
 -10   6   8          1.56          1.28         1.19 o                         
  -9   6   8         25.68         30.75         2.29 o                         
  -8   6   8         31.33         39.42         2.29 o                         
  -7   6   8          3.18          2.06         0.90 o                         
  -6   6   8         66.51         66.50         2.68 o                         
  -5   6   8          1.17         -0.08         0.80 o                         
  -4   6   8         15.97         16.66         1.27 o                         
  -3   6   8        142.91        141.07         3.00 o                         
  -2   6   8        213.45        214.16         3.74 o                         
  -1   6   8        110.81        127.52         3.71 o                         
   0   6   8        136.90        145.71         6.25 o                         
   1   6   8        187.26        198.48         5.07 o                         
   2   6   8         51.60         48.30         5.05 o                         
   3   6   8         85.95         91.17         3.42 o                         
   4   6   8          7.80          8.14         1.43 o                         
   5   6   8          2.99          1.55         1.92 o                         
   6   6   8          2.94          0.81         1.82 o                         
   7   6   8          1.35          3.44         2.22 o                         
   8   6   8          2.91          6.67         2.43 o                         
   9   6   8          0.12          1.62         2.02 o                         
  10   6   8         11.88         12.29         1.78 o                         
  -9   7   8          5.34          6.39         1.84 o                         
  -8   7   8         15.21         16.09         2.14 o                         
  -7   7   8          3.71          3.76         1.20 o                         
  -6   7   8          1.57          0.63         1.09 o                         
  -5   7   8          5.45          5.83         1.22 o                         
  -4   7   8         11.61         10.33         1.31 o                         
  -3   7   8          0.00          0.25         0.97 o                         
  -2   7   8          0.10          1.70         1.09 o                         
  -1   7   8        153.30        140.36         3.62 o                         
   0   7   8         48.85         56.97         2.48 o                         
   1   7   8         61.50         58.56         3.74 o                         
   2   7   8          0.72          5.05         1.43 o                         
   3   7   8         11.23         12.43         3.23 o                         
   4   7   8         20.24         19.57         2.43 o                         
   5   7   8          8.25          8.49         2.43 o                         
   6   7   8         32.40         35.17         3.84 o                         
   7   7   8         15.35         21.23         3.03 o                         
   8   7   8         56.16         59.43         4.85 o                         
   9   7   8          2.03          3.44         2.22 o                         
  -7   8   8          0.64          0.61         1.57 o                         
  -6   8   8         10.78         14.98         2.21 o                         
  -5   8   8         31.13         32.48         2.83 o                         
  -4   8   8          0.06         -0.48         1.07 o                         
  -3   8   8         21.46         18.11         1.65 o                         
  -2   8   8         50.53         51.66         2.69 o                         
  -1   8   8         70.91         62.18         2.68 o                         
   0   8   8         51.27         39.05         3.68 o                         
   1   8   8         75.95         86.06         5.46 o                         
   2   8   8         30.39         32.64         2.47 o                         
   3   8   8          0.81          1.92         2.93 o                         
   4   8   8          1.25          0.20         2.02 o                         
   5   8   8          3.77          2.02         2.22 o                         
   6   8   8         23.14         25.67         3.64 o                         
   7   8   8          0.94          1.62         2.22 o                         
  -5   9   8          6.60          9.53         2.14 o                         
  -4   9   8          2.10          3.17         1.84 o                         
  -3   9   8          0.18         -1.11         1.11 o                         
  -2   9   8          1.45          3.35         1.27 o                         
  -1   9   8          3.41          2.32         1.32 o                         
   0   9   8          8.14          6.62         1.47 o                         
   1   9   8          0.11          1.30         1.64 o                         
   2   9   8         17.56         17.63         2.27 o                         
   3   9   8         15.84         26.08         3.84 o                         
   4   9   8          4.10          1.21         2.43 o                         
   5   9   8         32.89         38.21         4.45 o                         
 -13   1   9          2.45          1.94         1.12 o                         
 -12   1   9         18.48         19.46         1.33 o                         
 -11   1   9          2.76          2.46         0.85 o                         
 -10   1   9         11.15         11.71         1.43 o                         
  -9   1   9         18.98         17.27         0.96 o                         
  -8   1   9        165.18        177.10         2.91 o                         
  -7   1   9          0.55         -0.06         0.58 o                         
  -6   1   9        719.87        714.57         6.75 o                         
  -5   1   9         10.36          9.37         0.82 o                         
  -4   1   9         53.41         50.66         1.30 o                         
  -3   1   9          7.29          9.74         0.73 o                         
  -2   1   9        175.85        176.72         3.32 o                         
  -1   1   9         35.20         38.74         1.31 o                         
   0   1   9          8.93          8.43         0.71 o                         
   1   1   9        121.43        144.29         2.40 o                         
   2   1   9          0.10         -0.26         0.50 o                         
   3   1   9        150.19        159.59         2.98 o                         
   4   1   9        372.82        388.10         4.23 o                         
   5   1   9        145.66        156.84         2.36 o                         
   6   1   9         69.96         66.91         1.56 o                         
   7   1   9        253.73        247.23         3.11 o                         
   8   1   9        143.87        137.36         2.93 o                         
   9   1   9        129.13        140.58         3.00 o                         
  10   1   9         13.87         13.94         1.20 o                         
  11   1   9          4.02          6.03         1.00 o                         
  12   1   9          0.06          0.28         0.93 o                         
 -12   2   9         18.38         20.12         1.59 o                         
 -11   2   9         15.96         17.41         1.27 o                         
 -10   2   9          0.15         -0.70         0.70 o                         
  -9   2   9          5.51          5.40         0.88 o                         
  -8   2   9         18.35         16.58         1.11 o                         
  -7   2   9         18.25         15.55         0.98 o                         
  -6   2   9        819.64        848.71         7.80 o                         
  -5   2   9          0.50         -0.07         0.54 o                         
  -4   2   9          7.57          7.88         0.68 o                         
  -3   2   9        124.26        126.78         2.19 o                         
  -2   2   9        502.91        525.22         5.29 o                         
  -1   2   9         39.39         39.45         1.38 o                         
   0   2   9         57.13         55.01         1.52 o                         
   1   2   9         36.07         31.22         1.26 o                         
   2   2   9         69.73         65.48         1.66 o                         
   3   2   9        331.08        322.71         4.08 o                         
   4   2   9        201.44        191.15         2.94 o                         
   5   2   9         33.98         33.19         1.50 o                         
   6   2   9          7.36          5.49         0.75 o                         
   7   2   9         19.74         18.75         1.10 o                         
   8   2   9          9.86          9.06         1.08 o                         
   9   2   9          1.38         -0.06         0.83 o                         
  10   2   9         14.26         10.09         1.10 o                         
  11   2   9         11.50         12.61         1.21 o                         
  12   2   9         14.38         15.82         1.32 o                         
 -12   3   9         24.19         21.46         1.74 o                         
 -11   3   9         16.83         19.00         1.63 o                         
 -10   3   9          0.54         -0.47         0.93 o                         
  -9   3   9         28.29         25.62         1.74 o                         
  -8   3   9         33.19         30.18         1.35 o                         
  -7   3   9         26.79         24.21         0.97 o                         
  -6   3   9        372.40        358.55         4.00 o                         
  -5   3   9         13.82         11.56         0.80 o                         
  -4   3   9          6.10          8.04         0.73 o                         
  -3   3   9         55.73         56.69         1.44 o                         
  -2   3   9         18.96         15.34         0.86 o                         
  -1   3   9         92.88         97.21         2.12 o                         
   0   3   9         68.15         80.48         1.84 o                         
   1   3   9         40.15         37.98         1.43 o                         
   2   3   9          0.10         -0.22         0.57 o                         
   3   3   9        503.85        489.50         5.62 o                         
   4   3   9         92.37         94.44         2.11 o                         
   5   3   9       1514.75       1570.72        14.86 o                         
   6   3   9          1.14          1.63         0.73 o                         
   7   3   9         18.90         15.34         1.18 o                         
   8   3   9          0.58         -0.30         1.14 o                         
   9   3   9          4.43          4.29         0.95 o                         
  10   3   9         20.32         23.27         1.48 o                         
  11   3   9          0.01          1.26         0.87 o                         
 -11   4   9          8.81         12.29         1.55 o                         
 -10   4   9          2.68          2.52         1.16 o                         
  -9   4   9          9.37          7.91         1.31 o                         
  -8   4   9          0.52         -0.81         0.95 o                         
  -7   4   9        134.32        139.36         2.47 o                         
  -6   4   9         52.51         44.46         1.33 o                         
  -5   4   9         17.70         17.40         0.92 o                         
  -4   4   9         23.54         22.28         1.02 o                         
  -3   4   9          0.02         -0.51         0.52 o                         
  -2   4   9          2.10          3.05         0.65 o                         
  -1   4   9        209.91        228.21         3.30 o                         
   0   4   9        307.52        315.53         4.64 o                         
   1   4   9        202.55        213.43         3.61 o                         
   2   4   9         43.18         41.64         1.74 o                         
   3   4   9         95.00         87.44         2.29 o                         
   4   4   9          8.58          7.79         0.98 o                         
   5   4   9          1.11         -0.68         0.89 o                         
   6   4   9          9.86          8.00         1.41 o                         
   7   4   9         16.12         10.74         1.70 o                         
   8   4   9          0.24         -0.97         0.97 o                         
   9   4   9         66.61         81.98         2.47 o                         
  10   4   9          0.66          1.20         0.90 o                         
  11   4   9         13.63         13.17         1.48 o                         
 -11   5   9          7.03          6.19         1.48 o                         
 -10   5   9         22.14         32.68         2.14 o                         
  -9   5   9         10.67         12.39         1.55 o                         
  -8   5   9          8.56          9.44         1.36 o                         
  -7   5   9          1.56          2.44         0.96 o                         
  -6   5   9        173.62        162.17         2.88 o                         
  -5   5   9         11.04         10.86         0.85 o                         
  -4   5   9         45.11         41.28         1.52 o                         
  -3   5   9         32.04         31.12         1.58 o                         
  -2   5   9         26.42         18.78         1.29 o                         
  -1   5   9          0.81          0.58         0.66 o                         
   0   5   9          2.20          1.15         0.85 o                         
   1   5   9         27.86         24.64         1.42 o                         
   2   5   9          9.33          6.36         0.98 o                         
   3   5   9         54.28         50.90         2.29 o                         
   4   5   9         63.80         68.85         2.52 o                         
   5   5   9         59.21         60.73         3.12 o                         
   6   5   9         37.92         28.41         2.43 o                         
   7   5   9         67.11         69.94         3.36 o                         
   8   5   9          0.31         -0.61         1.29 o                         
   9   5   9          6.68          8.53         1.70 o                         
  10   5   9         19.90         24.32         2.29 o                         
 -10   6   9         19.97         20.05         1.94 o                         
  -9   6   9          2.21          1.55         1.27 o                         
  -8   6   9          0.53          0.37         1.16 o                         
  -7   6   9          0.01         -0.99         0.99 o                         
  -6   6   9         26.05         22.13         1.66 o                         
  -5   6   9         20.94         18.00         1.33 o                         
  -4   6   9         41.77         35.49         1.79 o                         
  -3   6   9         14.63         11.08         1.19 o                         
  -2   6   9          2.79          2.97         1.16 o                         
  -1   6   9        263.63        248.98         3.92 o                         
   0   6   9        146.68        145.75         2.84 o                         
   1   6   9         10.25         10.56         1.62 o                         
   2   6   9         66.98         68.55         2.56 o                         
   3   6   9          8.60          8.58         1.23 o                         
   4   6   9         28.36         26.30         2.01 o                         
   5   6   9          2.32          2.02         2.02 o                         
   6   6   9          3.43          0.61         2.02 o                         
   7   6   9          4.94          6.06         2.43 o                         
   8   6   9         15.46         16.37         3.03 o                         
   9   6   9         28.50         38.21         4.04 o                         
  -8   7   9          0.04         -1.20         1.20 o                         
  -7   7   9         17.53         22.90         2.78 o                         
  -6   7   9          0.01         -0.07         1.24 o                         
  -5   7   9          0.47          1.47         1.20 o                         
  -4   7   9          0.20          0.55         0.92 o                         
  -3   7   9          1.33          0.27         0.98 o                         
  -2   7   9         18.46         15.11         1.99 o                         
  -1   7   9         14.42         13.12         1.66 o                         
   0   7   9          0.07          0.67         1.17 o                         
   1   7   9         13.47         10.83         1.78 o                         
   2   7   9          7.21          5.46         1.57 o                         
   3   7   9          0.00         -0.77         1.16 o                         
   4   7   9          8.05          8.04         1.78 o                         
   5   7   9         10.01          9.91         2.63 o                         
   6   7   9          1.71          5.86         2.43 o                         
   7   7   9          1.63          4.85         2.22 o                         
   8   7   9         13.07         15.16         3.03 o                         
  -6   8   9         11.64         17.37         2.36 o                         
  -5   8   9         11.20         13.95         2.21 o                         
  -4   8   9         20.81         18.87         2.36 o                         
  -3   8   9         47.72         41.74         2.41 o                         
  -2   8   9         49.28         53.31         2.68 o                         
  -1   8   9         47.77         43.58         7.08 o                         
   0   8   9        184.50        161.11         4.16 o                         
   1   8   9          3.31          8.21         5.46 o                         
   2   8   9          4.05          3.80         3.34 o                         
   3   8   9          2.18          1.18         1.55 o                         
   4   8   9         51.24         57.81         5.26 o                         
   5   8   9         41.06         41.04         4.25 o                         
   6   8   9          2.25          1.01         2.22 o                         
  -3   9   9          4.72          2.85         1.92 o                         
  -2   9   9          0.54         -0.78         1.37 o                         
  -1   9   9          4.90          4.51         1.48 o                         
   0   9   9          1.39          2.26         1.34 o                         
   1   9   9         21.54         25.12         2.50 o                         
   2   9   9         29.86         36.10         3.30 o                         
 -12   0  10         11.65         15.13         1.93 o                         
 -11   0  10          1.14          1.00         1.21 o                         
 -10   0  10          5.32          4.45         1.35 o                         
  -9   0  10         11.22         12.82         1.64 o                         
  -8   0  10        156.50        153.20         4.95 o                         
  -7   0  10        646.85        640.21         8.93 o                         
  -6   0  10        153.78        160.26         3.56 o                         
  -5   0  10        327.96        352.69         7.07 o                         
  -4   0  10         97.20         94.65         3.28 o                         
  -3   0  10         56.99         61.90         4.25 o                         
  -2   0  10         48.00         43.88         2.43 o                         
  -1   0  10        125.06        132.42         3.86 o                         
   0   0  10         22.56         14.90         1.27 o                         
   1   0  10         85.55         89.25         2.53 o                         
   2   0  10          2.28         -0.48         0.77 o                         
   3   0  10          0.06         -0.34         0.80 o                         
   4   0  10         24.07         20.31         1.55 o                         
   5   0  10         35.29         34.29         2.08 o                         
   6   0  10          0.05         -0.83         0.83 o                         
   7   0  10         57.48         61.68         5.46 o                         
   8   0  10          5.78          8.77         1.57 o                         
   9   0  10         28.73         29.63         2.29 o                         
  10   0  10          1.98          2.94         1.35 o                         
  11   0  10         27.66         22.77         3.44 o                         
 -12   1  10          6.63          8.94         1.40 o                         
 -11   1  10          1.48          1.73         0.88 o                         
 -10   1  10         15.81         16.69         1.29 o                         
  -9   1  10          6.98          4.77         0.92 o                         
  -8   1  10         16.25         14.72         1.03 o                         
  -7   1  10         41.56         39.02         1.35 o                         
  -6   1  10          3.48          4.15         0.75 o                         
  -5   1  10         13.14         15.61         0.95 o                         
  -4   1  10         50.97         48.82         1.60 o                         
  -3   1  10         39.18         35.24         2.01 o                         
  -2   1  10          0.06         -1.08         1.08 o                         
  -1   1  10          1.95          2.18         0.64 o                         
   0   1  10         33.99         37.89         1.40 o                         
   1   1  10          6.48          5.94         0.75 o                         
   2   1  10        164.20        172.59         3.38 o                         
   3   1  10          2.36          0.98         0.61 o                         
   4   1  10        551.78        559.76         5.79 o                         
   5   1  10         33.78         29.44         1.38 o                         
   6   1  10          6.48          6.52         0.78 o                         
   7   1  10         71.21         68.77         2.25 o                         
   8   1  10          0.27          0.92         0.96 o                         
   9   1  10         17.78         18.41         1.43 o                         
  10   1  10          6.76          9.78         1.13 o                         
  11   1  10         29.89         27.40         1.61 o                         
 -12   2  10          0.20          1.00         1.11 o                         
 -11   2  10          0.94          1.16         1.09 o                         
 -10   2  10          0.01          1.01         1.04 o                         
  -9   2  10         50.05         59.00         2.53 o                         
  -8   2  10          3.02          1.59         0.75 o                         
  -7   2  10          7.10          9.47         0.82 o                         
  -6   2  10        163.45        168.33         2.55 o                         
  -5   2  10        103.63        111.01         2.06 o                         
  -4   2  10         20.59         16.96         0.93 o                         
  -3   2  10         87.14         89.05         1.82 o                         
  -2   2  10         44.69         50.30         1.57 o                         
  -1   2  10          0.22         -0.05         0.59 o                         
   0   2  10        245.23        258.09         3.61 o                         
   1   2  10         31.89         35.13         1.44 o                         
   2   2  10         27.00         24.58         1.23 o                         
   3   2  10         40.61         40.20         1.55 o                         
   4   2  10        137.82        149.88         2.72 o                         
   5   2  10         82.80         80.97         1.88 o                         
   6   2  10         43.21         41.01         1.40 o                         
   7   2  10         10.17          9.86         1.14 o                         
   8   2  10         53.97         54.20         2.60 o                         
   9   2  10         15.25         12.54         1.19 o                         
  10   2  10          4.62          4.37         1.00 o                         
  11   2  10          0.73         -0.85         0.85 o                         
 -11   3  10        103.99        123.07         3.62 o                         
 -10   3  10         10.85         10.84         1.48 o                         
  -9   3  10         19.16         14.97         2.20 o                         
  -8   3  10          2.68          2.70         1.17 o                         
  -7   3  10          3.92          4.09         0.74 o                         
  -6   3  10          0.03         -0.56         0.56 o                         
  -5   3  10         21.15         19.67         1.01 o                         
  -4   3  10         12.94         11.07         0.92 o                         
  -3   3  10          9.68         10.40         0.79 o                         
  -2   3  10          0.87          1.46         0.59 o                         
  -1   3  10         13.01         11.70         1.09 o                         
   0   3  10         24.56         21.96         1.14 o                         
   1   3  10          0.19          0.06         0.64 o                         
   2   3  10          9.27          7.69         0.85 o                         
   3   3  10         59.89         60.22         1.84 o                         
   4   3  10         17.58         16.36         1.11 o                         
   5   3  10         68.03         59.51         1.84 o                         
   6   3  10         41.97         39.16         1.54 o                         
   7   3  10          0.28         -0.46         0.83 o                         
   8   3  10          2.71          3.88         0.98 o                         
   9   3  10          1.22          1.72         0.91 o                         
  10   3  10          2.70          3.05         0.98 o                         
  11   3  10          1.97         -0.73         0.95 o                         
 -11   4  10          9.78         18.09         2.21 o                         
 -10   4  10          2.46          2.89         1.27 o                         
  -9   4  10          0.79          1.64         1.16 o                         
  -8   4  10          0.20         -1.01         1.01 o                         
  -7   4  10          7.62          8.42         1.08 o                         
  -6   4  10         28.01         28.69         1.20 o                         
  -5   4  10         74.82         70.59         1.73 o                         
  -4   4  10          0.03         -0.08         0.58 o                         
  -3   4  10          2.57          4.50         0.71 o                         
  -2   4  10         29.75         20.62         1.06 o                         
  -1   4  10          5.40          6.58         0.86 o                         
   0   4  10          9.57         11.69         1.17 o                         
   1   4  10          3.40          5.78         0.84 o                         
   2   4  10         48.11         48.89         1.71 o                         
   3   4  10         30.55         28.73         1.52 o                         
   4   4  10          2.32          2.27         0.87 o                         
   5   4  10         27.72         18.45         2.25 o                         
   6   4  10         12.27         13.72         1.95 o                         
   7   4  10          1.31          1.90         1.41 o                         
   8   4  10          0.24          0.29         0.88 o                         
   9   4  10          1.15          1.15         0.93 o                         
  10   4  10          0.49         -0.10         0.88 o                         
 -10   5  10          8.26          6.96         1.54 o                         
  -9   5  10          6.23          5.87         2.10 o                         
  -8   5  10         19.48         20.21         2.10 o                         
  -7   5  10          0.36          0.16         1.01 o                         
  -6   5  10          3.50          3.61         1.01 o                         
  -5   5  10          0.67          3.25         1.33 o                         
  -4   5  10         19.22         18.62         1.18 o                         
  -3   5  10          5.02          4.70         0.77 o                         
  -2   5  10          0.15         -0.73         0.73 o                         
  -1   5  10          0.93          1.43         0.79 o                         
   0   5  10        176.10        162.19         3.33 o                         
   1   5  10         26.70         25.04         1.51 o                         
   2   5  10          1.79          2.13         0.85 o                         
   3   5  10          2.85          1.77         0.87 o                         
   4   5  10         24.07         21.33         1.63 o                         
   5   5  10          0.87          0.35         1.01 o                         
   6   5  10          5.12          0.92         1.26 o                         
   7   5  10          1.38          0.97         1.31 o                         
   8   5  10         26.01         25.99         2.42 o                         
   9   5  10          8.18          9.91         1.20 o                         
  -9   6  10          0.26          0.40         1.32 o                         
  -8   6  10          1.44          3.04         1.39 o                         
  -7   6  10         37.73         41.39         2.45 o                         
  -6   6  10         23.78         26.97         1.71 o                         
  -5   6  10         12.35         10.38         1.13 o                         
  -4   6  10          0.37          0.48         0.92 o                         
  -3   6  10         10.16          6.74         1.13 o                         
  -2   6  10          0.00         -0.76         0.78 o                         
  -1   6  10         33.25         31.88         1.87 o                         
   0   6  10         20.85         18.06         1.63 o                         
   1   6  10          0.13         -0.35         1.05 o                         
   2   6  10          0.72         -0.45         1.01 o                         
   3   6  10          2.24          0.13         1.00 o                         
   4   6  10          0.06         -1.01         1.01 o                         
   5   6  10         42.58         39.71         7.48 o                         
   6   6  10          0.29         -1.62         2.02 o                         
   7   6  10         16.57         15.97         3.03 o                         
   8   6  10          2.00          2.02         2.22 o                         
  -7   7  10         11.87         18.10         1.90 o                         
  -6   7  10         40.76         38.52         2.21 o                         
  -5   7  10         14.54          8.17         1.55 o                         
  -4   7  10          1.36          0.37         0.98 o                         
  -3   7  10          1.46          1.23         1.37 o                         
  -2   7  10          2.23          2.63         1.08 o                         
  -1   7  10          6.65          7.53         1.36 o                         
   0   7  10         92.42         89.68         4.00 o                         
   1   7  10          1.06          6.39         4.65 o                         
   2   7  10          0.69         -0.11         1.26 o                         
   3   7  10          0.56          0.16         2.83 o                         
   4   7  10         14.41         21.63         3.44 o                         
   5   7  10          6.64          9.30         2.83 o                         
   6   7  10          0.09         -2.22         2.22 o                         
  -5   8  10          0.54         -0.90         1.55 o                         
  -4   8  10          3.66          6.87         2.22 o                         
  -3   8  10          2.50          2.78         1.32 o                         
  -2   8  10          5.43          4.84         1.48 o                         
  -1   8  10         52.94         72.34         4.58 o                         
   0   8  10        193.92        202.16         6.00 o                         
   1   8  10          2.87          6.67         2.83 o                         
   2   8  10          0.23          0.55         1.50 o                         
   3   8  10          1.59          1.82         2.63 o                         
   4   8  10         60.37         69.54         5.66 o                         
 -11   1  11          3.76          2.47         1.01 o                         
 -10   1  11          0.28          1.40         0.95 o                         
  -9   1  11          0.47          1.48         0.92 o                         
  -8   1  11         14.94         14.22         1.17 o                         
  -7   1  11        161.90        155.53         2.61 o                         
  -6   1  11         32.91         34.00         1.35 o                         
  -5   1  11        235.54        247.11         3.33 o                         
  -4   1  11          2.62          2.35         0.75 o                         
  -3   1  11         27.74         29.78         2.31 o                         
  -2   1  11         25.05         27.75         1.29 o                         
  -1   1  11          0.58         -0.05         0.64 o                         
   0   1  11        108.41        122.63         2.46 o                         
   1   1  11          9.06          9.01         0.91 o                         
   2   1  11        106.15        100.76         2.31 o                         
   3   1  11        381.37        403.90         4.66 o                         
   4   1  11        458.22        493.78         5.40 o                         
   5   1  11        227.29        235.05         3.33 o                         
   6   1  11          0.47         -0.66         0.66 o                         
   7   1  11         65.95         62.57         2.32 o                         
   8   1  11          0.45         -0.83         0.83 o                         
   9   1  11          2.80          1.60         0.95 o                         
  10   1  11          0.36         -0.39         0.91 o                         
 -11   2  11          4.74          5.56         1.98 o                         
 -10   2  11          1.00         -0.40         1.17 o                         
  -9   2  11          7.10          5.46         1.28 o                         
  -8   2  11          8.71          9.44         1.44 o                         
  -7   2  11         25.98         22.80         1.76 o                         
  -6   2  11          8.44          5.83         0.81 o                         
  -5   2  11         31.59         31.25         1.84 o                         
  -4   2  11         23.63         23.63         1.14 o                         
  -3   2  11          5.85          6.18         0.85 o                         
  -2   2  11         77.56         76.15         2.00 o                         
  -1   2  11         66.22         67.49         1.90 o                         
   0   2  11         65.06         68.28         1.93 o                         
   1   2  11          7.95          7.59         0.93 o                         
   2   2  11         91.22         93.64         2.26 o                         
   3   2  11         13.34         13.19         1.13 o                         
   4   2  11          0.61         -0.44         0.77 o                         
   5   2  11         42.43         32.83         1.37 o                         
   6   2  11         39.26         45.52         1.82 o                         
   7   2  11          1.26         -0.94         1.08 o                         
   8   2  11         43.04         51.33         2.17 o                         
   9   2  11         12.41         11.12         1.28 o                         
  10   2  11         43.67         45.92         2.12 o                         
 -10   3  11          6.72          8.19         1.52 o                         
  -9   3  11         59.41         56.21         2.71 o                         
  -8   3  11          3.28          1.89         1.17 o                         
  -7   3  11         50.77         53.77         1.87 o                         
  -6   3  11         92.65         93.06         2.00 o                         
  -5   3  11         43.11         43.40         2.09 o                         
  -4   3  11         92.47         89.96         1.99 o                         
  -3   3  11         17.94         19.27         1.06 o                         
  -2   3  11          0.38          1.27         0.81 o                         
  -1   3  11          0.01         -0.05         0.74 o                         
   0   3  11          1.51          1.50         0.71 o                         
   1   3  11         38.84         31.29         1.96 o                         
   2   3  11          4.43          3.29         0.85 o                         
   3   3  11          9.10          9.29         1.01 o                         
   4   3  11         96.01         91.98         3.48 o                         
   5   3  11         36.69         42.26         1.90 o                         
   6   3  11         16.55         14.54         1.17 o                         
   7   3  11         13.61         10.93         1.20 o                         
   8   3  11          1.43          2.00         0.98 o                         
   9   3  11          2.70          0.91         0.95 o                         
  10   3  11         16.55         11.93         2.63 o                         
  -9   4  11          0.02          0.20         1.20 o                         
  -8   4  11          4.42          3.25         1.27 o                         
  -7   4  11          5.52          4.69         1.36 o                         
  -6   4  11          0.02         -0.10         0.82 o                         
  -5   4  11         15.79         18.93         1.10 o                         
  -4   4  11         56.84         47.72         1.62 o                         
  -3   4  11         51.01         43.48         1.53 o                         
  -2   4  11         11.09         11.02         1.04 o                         
  -1   4  11        455.15        437.32         5.49 o                         
   0   4  11         38.43         40.61         1.69 o                         
   1   4  11          8.22         10.91         1.04 o                         
   2   4  11         28.61         31.10         1.50 o                         
   3   4  11         68.97         63.35         1.98 o                         
   4   4  11         14.16         14.94         1.26 o                         
   5   4  11         21.54         18.17         1.25 o                         
   6   4  11          0.00         -0.93         0.93 o                         
   7   4  11          0.16         -0.88         0.88 o                         
   8   4  11          5.44          7.18         1.16 o                         
   9   4  11          0.07         -0.55         0.90 o                         
  -9   5  11          2.24          1.54         1.27 o                         
  -8   5  11          0.02         -0.45         1.20 o                         
  -7   5  11          2.54          2.25         1.32 o                         
  -6   5  11          0.87          0.83         1.00 o                         
  -5   5  11          8.31          8.19         0.91 o                         
  -4   5  11          0.61          0.53         0.70 o                         
  -3   5  11          4.77          3.68         0.78 o                         
  -2   5  11          0.18          0.33         0.73 o                         
  -1   5  11         67.05         64.34         2.06 o                         
   0   5  11          2.06          0.53         0.85 o                         
   1   5  11          0.31         -0.45         0.75 o                         
   2   5  11          4.84          4.20         1.00 o                         
   3   5  11          0.37          2.41         1.89 o                         
   4   5  11         45.26         49.53         2.44 o                         
   5   5  11          1.58          0.68         1.41 o                         
   6   5  11         21.29         23.00         2.04 o                         
   7   5  11          0.60          0.53         1.09 o                         
   8   5  11          0.64          1.36         1.03 o                         
  -7   6  11          4.59          2.50         1.39 o                         
  -6   6  11         10.01         15.26         1.63 o                         
  -5   6  11         20.33         20.60         1.78 o                         
  -4   6  11         17.19         16.91         1.32 o                         
  -3   6  11          0.15         -0.32         0.74 o                         
  -2   6  11          0.25          0.58         0.82 o                         
  -1   6  11         18.70         19.25         1.46 o                         
   0   6  11          4.96          5.30         1.11 o                         
   1   6  11          2.77          4.83         1.74 o                         
   2   6  11          0.30          0.02         1.06 o                         
   3   6  11         31.91         37.96         2.18 o                         
   4   6  11        110.97        102.36         4.20 o                         
   5   6  11          0.09         -0.08         1.41 o                         
   6   6  11         17.44         17.38         2.21 o                         
   7   6  11          5.15          5.46         2.63 o                         
  -5   7  11         48.21         50.67         2.42 o                         
  -4   7  11         15.42         16.18         1.55 o                         
  -3   7  11          4.41          5.38         1.23 o                         
  -2   7  11          6.61          6.27         1.27 o                         
  -1   7  11          2.88          7.48         1.86 o                         
   0   7  11         10.07         10.98         2.00 o                         
   1   7  11          1.75          1.93         2.22 o                         
   2   7  11          6.68          7.92         1.89 o                         
   3   7  11         84.47         93.59         6.27 o                         
   4   7  11         12.39         16.37         3.44 o                         
   5   7  11         34.91         36.99         4.45 o                         
  -1   8  11         10.73         11.74         2.07 o                         
   0   8  11         29.36         29.14         2.72 o                         
   1   8  11          1.03          3.23         2.63 o                         
 -10   0  12          4.14          3.46         1.50 o                         
  -9   0  12         17.51         20.01         2.13 o                         
  -8   0  12          0.17          0.61         2.02 o                         
  -7   0  12         49.41         61.05         5.05 o                         
  -6   0  12        585.58        589.03        16.98 o                         
  -5   0  12        140.88        151.87         4.77 o                         
  -4   0  12          0.13         -0.25         1.12 o                         
  -3   0  12          0.21         -0.36         1.42 o                         
  -2   0  12          7.02         11.05         1.31 o                         
  -1   0  12         10.88          9.91         1.32 o                         
   0   0  12          5.26          3.57         1.12 o                         
   1   0  12        116.02        135.60         3.57 o                         
   2   0  12        222.56        233.78         4.82 o                         
   3   0  12         92.01         95.40         3.39 o                         
   4   0  12         45.96         47.93         4.23 o                         
   5   0  12        484.73        520.33         8.20 o                         
   6   0  12         13.36          9.62         1.78 o                         
   7   0  12          0.03         -1.21         1.21 o                         
   8   0  12         11.74         12.17         2.83 o                         
   9   0  12         16.69         14.62         2.43 o                         
 -10   1  12         12.58         15.28         1.67 o                         
  -9   1  12         14.20         13.92         1.70 o                         
  -8   1  12         61.89         66.60         4.98 o                         
  -7   1  12          3.08          4.59         1.02 o                         
  -6   1  12         44.37         42.69         1.69 o                         
  -5   1  12         51.30         47.49         1.78 o                         
  -4   1  12          2.04          1.86         0.79 o                         
  -3   1  12          0.65          1.22         0.77 o                         
  -2   1  12         23.52         24.31         1.33 o                         
  -1   1  12         14.53         17.07         1.21 o                         
   0   1  12          0.71          0.65         0.75 o                         
   1   1  12          3.74          3.22         0.88 o                         
   2   1  12        239.25        255.90         3.59 o                         
   3   1  12          1.25          3.54         0.88 o                         
   4   1  12        219.92        223.40         3.37 o                         
   5   1  12          6.38          6.25         1.74 o                         
   6   1  12        106.41        104.28         2.96 o                         
   7   1  12          1.74          1.50         1.00 o                         
   8   1  12          0.67         -0.41         0.93 o                         
   9   1  12          2.37          0.75         1.00 o                         
  -9   2  12          4.91          2.34         1.27 o                         
  -8   2  12          3.64          4.00         1.32 o                         
  -7   2  12         53.80         58.20         2.24 o                         
  -6   2  12        161.65        165.15         2.88 o                         
  -5   2  12         59.82         60.90         2.00 o                         
  -4   2  12         41.43         41.84         2.02 o                         
  -3   2  12          0.28         -0.28         0.73 o                         
  -2   2  12          4.45          3.99         0.86 o                         
  -1   2  12          3.39          3.09         1.03 o                         
   0   2  12          7.10          5.94         0.91 o                         
   1   2  12         10.28          9.05         1.02 o                         
   2   2  12         12.00         10.03         1.39 o                         
   3   2  12         27.33         28.46         1.99 o                         
   4   2  12          3.74         -0.83         1.01 o                         
   5   2  12         16.84         16.87         1.46 o                         
   6   2  12          5.85          5.42         1.17 o                         
   7   2  12         14.84         14.98         1.35 o                         
   8   2  12          1.23          1.24         1.00 o                         
   9   2  12          0.10         -0.56         0.90 o                         
  -9   3  12         16.36         17.33         1.83 o                         
  -8   3  12          3.02          5.39         2.25 o                         
  -7   3  12          1.98          0.94         1.28 o                         
  -6   3  12          6.66          5.50         0.95 o                         
  -5   3  12          3.55          1.26         0.74 o                         
  -4   3  12          1.40         -0.18         0.77 o                         
  -3   3  12          2.10          2.43         0.83 o                         
  -2   3  12         11.86         10.82         1.05 o                         
  -1   3  12        107.51        107.24         2.68 o                         
   0   3  12         47.03         46.72         1.83 o                         
   1   3  12         20.53         19.75         1.39 o                         
   2   3  12         14.58         14.49         1.16 o                         
   3   3  12         10.77          8.13         1.04 o                         
   4   3  12          0.07         -0.81         0.81 o                         
   5   3  12          0.43         -0.79         0.79 o                         
   6   3  12          0.95          1.41         1.00 o                         
   7   3  12          0.86          2.57         1.08 o                         
   8   3  12         36.88         35.17         1.94 o                         
  -8   4  12         22.33         23.33         1.98 o                         
  -7   4  12          3.81          5.00         1.46 o                         
  -6   4  12          0.28          1.54         1.10 o                         
  -5   4  12         14.79         15.96         1.08 o                         
  -4   4  12          0.82          1.96         0.76 o                         
  -3   4  12         16.33         18.18         1.25 o                         
  -2   4  12         47.51         46.85         2.09 o                         
  -1   4  12          0.05         -0.09         0.79 o                         
   0   4  12         39.83         32.86         1.81 o                         
   1   4  12          4.72          5.93         0.94 o                         
   2   4  12          0.74          0.67         0.79 o                         
   3   4  12          3.07          2.28         0.88 o                         
   4   4  12         11.39          9.61         1.22 o                         
   5   4  12          8.29          6.14         1.19 o                         
   6   4  12          6.57          5.55         1.74 o                         
   7   4  12          0.24         -0.98         0.98 o                         
   8   4  12         12.15         15.57         3.03 o                         
  -7   5  12         17.02         19.23         2.02 o                         
  -6   5  12         11.32          9.35         1.63 o                         
  -5   5  12         20.99         22.73         1.51 o                         
  -4   5  12         13.20          9.15         0.96 o                         
  -3   5  12         13.48         13.15         1.06 o                         
  -2   5  12          9.71         10.40         1.09 o                         
  -1   5  12         13.19          8.26         1.04 o                         
   0   5  12         31.24         32.04         1.61 o                         
   1   5  12          0.89          0.85         0.82 o                         
   2   5  12          3.12          3.26         0.89 o                         
   3   5  12          2.50          0.07         0.87 o                         
   4   5  12         38.91         41.00         3.44 o                         
   5   5  12          5.88          8.00         1.47 o                         
   6   5  12          4.69          5.08         1.39 o                         
  -5   6  12          7.22          6.55         1.35 o                         
  -4   6  12         11.99          9.98         1.14 o                         
  -3   6  12          2.64          1.95         0.90 o                         
  -2   6  12          0.06         -0.11         0.84 o                         
  -1   6  12          0.01          0.52         0.89 o                         
   0   6  12          0.04         -0.83         0.83 o                         
   1   6  12         11.67         11.67         1.20 o                         
   2   6  12         11.07         11.02         1.39 o                         
   3   6  12         19.71         22.59         4.13 o                         
   4   6  12          1.10          1.52         1.36 o                         
   5   6  12         12.83         10.40         1.57 o                         
  -3   7  12          1.66          1.42         2.43 o                         
  -2   7  12          0.88          0.30         1.16 o                         
  -1   7  12         20.87         18.91         2.69 o                         
   0   7  12          1.15         -0.33         2.83 o                         
   1   7  12          2.04          5.17         1.93 o                         
   2   7  12         39.71         46.26         3.56 o                         
  -8   1  13         12.51         10.61         2.07 o                         
  -7   1  13         23.79         20.94         1.75 o                         
  -6   1  13        117.84        121.66         3.85 o                         
  -5   1  13         19.10         20.47         1.33 o                         
  -4   1  13         32.68         32.53         1.59 o                         
  -3   1  13          9.65          9.58         1.10 o                         
  -2   1  13          2.35          0.85         0.82 o                         
  -1   1  13          3.23          2.30         0.90 o                         
   0   1  13          0.94          1.85         0.88 o                         
   1   1  13         17.47         20.01         1.22 o                         
   2   1  13         52.29         48.79         1.82 o                         
   3   1  13        124.00        124.37         3.01 o                         
   4   1  13        214.35        240.93         3.66 o                         
   5   1  13         82.75         84.06         2.88 o                         
   6   1  13          0.38         -0.08         0.98 o                         
   7   1  13          4.57          6.17         1.21 o                         
   8   1  13          1.30         -0.33         1.00 o                         
  -8   2  13          2.49          1.81         1.39 o                         
  -7   2  13         47.75         48.13         2.64 o                         
  -6   2  13         14.40         16.08         1.57 o                         
  -5   2  13         25.51         25.57         1.50 o                         
  -4   2  13          0.13          0.78         0.83 o                         
  -3   2  13          6.39          6.19         1.02 o                         
  -2   2  13         35.30         27.76         1.48 o                         
  -1   2  13          0.53         -0.16         0.80 o                         
   0   2  13         36.14         41.41         1.76 o                         
   1   2  13          5.10          4.46         0.99 o                         
   2   2  13          5.53          7.86         1.23 o                         
   3   2  13          5.02          2.37         0.87 o                         
   4   2  13          1.97          2.92         0.96 o                         
   5   2  13         11.58         10.16         1.38 o                         
   6   2  13          0.14         -0.05         0.98 o                         
   7   2  13          4.39          3.96         1.13 o                         
  -7   3  13          1.59          0.63         1.43 o                         
  -6   3  13         11.17         10.96         1.55 o                         
  -5   3  13          3.73          4.56         1.12 o                         
  -4   3  13          1.20         -0.46         0.80 o                         
  -3   3  13          5.16          8.04         1.09 o                         
  -2   3  13         50.80         48.26         1.96 o                         
  -1   3  13         24.21         24.91         1.44 o                         
   0   3  13          0.14         -0.47         0.84 o                         
   1   3  13          1.71          2.95         0.91 o                         
   2   3  13          0.19          0.26         0.86 o                         
   3   3  13          1.05          0.32         0.85 o                         
   4   3  13         87.94         99.28         3.30 o                         
   5   3  13          5.33          2.44         1.66 o                         
   6   3  13          5.20          6.19         1.25 o                         
   7   3  13          2.32          2.88         1.10 o                         
  -7   4  13          4.15          6.65         1.58 o                         
  -6   4  13          2.61          2.43         1.48 o                         
  -5   4  13         10.41          8.02         1.10 o                         
  -4   4  13          3.23          3.36         0.94 o                         
  -3   4  13         15.37         13.04         1.20 o                         
  -2   4  13         10.44          6.98         1.05 o                         
  -1   4  13          4.81          3.36         0.96 o                         
   0   4  13         13.85         11.68         1.17 o                         
   1   4  13         16.14         14.68         1.25 o                         
   2   4  13          1.52          1.85         0.93 o                         
   3   4  13         64.26         68.73         2.33 o                         
   4   4  13         12.29         13.54         1.48 o                         
   5   4  13         11.50          7.08         1.48 o                         
   6   4  13          2.05          1.72         1.06 o                         
  -5   5  13         26.96         29.47         1.91 o                         
  -4   5  13          0.07         -0.30         0.88 o                         
  -3   5  13          0.50         -0.83         0.83 o                         
  -2   5  13          1.28          2.00         0.91 o                         
  -1   5  13          0.17         -0.17         0.87 o                         
   0   5  13          0.01          1.65         0.92 o                         
   1   5  13         14.47         11.32         1.22 o                         
   2   5  13         20.74         22.98         1.54 o                         
   3   5  13          0.19         -0.39         1.03 o                         
   4   5  13         44.30         45.89         2.27 o                         
  -2   6  13         20.48         22.87         1.56 o                         
  -1   6  13         18.19         17.02         1.41 o                         
   0   6  13          6.61          3.67         1.07 o                         
   1   6  13          2.36          2.89         1.11 o                         
   2   6  13          6.62          6.56         1.19 o                         
  -7   0  14          0.17          0.65         1.35 o                         
  -6   0  14          2.38          5.69         1.64 o                         
  -5   0  14          2.63          3.21         1.30 o                         
  -4   0  14         15.35         15.18         1.65 o                         
  -3   0  14         36.69         35.20         2.18 o                         
  -2   0  14         45.82         41.50         2.33 o                         
  -1   0  14         60.99         72.47         3.02 o                         
   0   0  14          5.79          5.18         1.51 o                         
   1   0  14          6.54          5.43         1.37 o                         
   2   0  14         59.48         75.95         3.78 o                         
   3   0  14          2.33         -1.16         1.16 o                         
   4   0  14         20.20         17.10         1.94 o                         
   5   0  14          5.43          2.63         1.72 o                         
   6   0  14          0.19          0.96         1.50 o                         
  -7   1  14          0.17          0.61         1.86 o                         
  -6   1  14          8.25         10.70         1.59 o                         
  -5   1  14          8.57         10.35         1.22 o                         
  -4   1  14          0.64          0.49         0.89 o                         
  -3   1  14          8.96          8.07         1.12 o                         
  -2   1  14          3.48          3.65         1.04 o                         
  -1   1  14          2.79          2.06         0.89 o                         
   0   1  14          7.02          5.13         0.94 o                         
   1   1  14          0.56          1.30         0.86 o                         
   2   1  14         19.19         18.22         1.31 o                         
   3   1  14         13.71         16.55         1.32 o                         
   4   1  14        106.79        112.73         2.93 o                         
   5   1  14          0.36         -0.88         1.07 o                         
   6   1  14          3.23          1.97         1.16 o                         
  -6   2  14         18.11         20.35         2.88 o                         
  -5   2  14         29.01         29.06         1.80 o                         
  -4   2  14          2.87          5.43         1.01 o                         
  -3   2  14          0.74          0.62         0.85 o                         
  -2   2  14         36.84         32.80         1.69 o                         
  -1   2  14         13.91         14.75         1.28 o                         
   0   2  14          7.81          7.84         1.13 o                         
   1   2  14         13.47         14.23         1.38 o                         
   2   2  14          0.69          0.94         1.11 o                         
   3   2  14         19.46         17.27         1.30 o                         
   4   2  14        123.57        124.46         3.13 o                         
   5   2  14          6.40          6.81         1.21 o                         
  -5   3  14         22.30         23.29         2.00 o                         
  -4   3  14          1.92          2.14         1.00 o                         
  -3   3  14          4.23          5.79         1.02 o                         
  -2   3  14          1.76         -0.14         0.87 o                         
  -1   3  14         17.66         18.21         1.42 o                         
   0   3  14          7.06          3.40         1.02 o                         
   1   3  14         19.20         17.80         1.44 o                         
   2   3  14          2.60          1.97         1.01 o                         
   3   3  14         15.67         14.71         1.37 o                         
   4   3  14         34.47         42.40         2.83 o                         
   5   3  14         24.56         21.67         1.76 o                         
  -4   4  14          1.19         -0.43         1.02 o                         
  -3   4  14          0.65          0.58         0.91 o                         
  -2   4  14          5.01          3.67         1.03 o                         
  -1   4  14          2.65          1.82         0.98 o                         
   0   4  14          5.40          6.17         1.16 o                         
   1   4  14          0.01         -0.38         0.91 o                         
   2   4  14          0.10         -0.85         0.96 o                         
   3   4  14          2.39          2.92         1.23 o                         
   0   5  14          0.32          0.20         2.43 o                         
  -4   1  15          0.53          0.31         0.85 o                         
  -3   1  15          0.00          0.25         0.88 o                         
  -2   1  15          6.83          6.31         1.06 o                         
  -1   1  15         27.27         31.53         1.59 o                         
   0   1  15          1.26          1.79         1.03 o                         
   1   1  15          0.03         -0.87         0.87 o                         
   2   1  15         12.57         13.64         1.24 o                         
   3   1  15          3.11          1.52         1.00 o                         
  -3   2  15          0.01          0.11         0.96 o                         
  -2   2  15          8.08          8.00         1.20 o                         
  -1   2  15          2.51          0.23         1.01 o                         
   0   2  15          1.51          0.36         1.03 o                         
   1   2  15          4.52          5.66         1.06 o                         
   2   2  15          4.01          3.04         1.01 o                         
  -1   3  15          1.20          1.41         1.16 o                         
   0   3  15          1.37          1.23         1.04 o                         
                                                                                
